# Supplementary material for: Deregulation of PPARβ/δ target genes in tumor-associated macrophages by fatty acid ligands in the ovarian cancer microenvironment
Source: Oncotarget. 2015 Apr 15;6(15):13416–33. doi: 10.18632/oncotarget.3826 (PMC4537024; doi:10.18632/oncotarget.3826)
Supplement: Supplementary file 2 [file oncotarget-06-13416-s002.xls]

## Sheet: Table S1
Table S1: Primers used for RT-qPCR-analyses.
name	sequence
human
hANGPTL4_fw	5' TTTTGGTGAACTGCAAGATGA
hANGPTL4_rv	5' GAAGTCCACTGAGCCATCGT
hCD300A_fw	5' CCAGCATCCAGGAGGAAAC
hCD300A_rv	5' TTCTGAAACATCCTCCAGGC
hCPT1a_fw	5' CAATCGGACTCTGGAAACG
hCPT1a_rv	5' CCGCTGACCACGTTCTTC
hPDK4_fw	5' TTATACATACTCCACTGCACCA
hPDK4_rv	5' ATAGACTCAGAAGACAAAGCCT
hRPL27_fw	5' AAAGCTGTCATCGTGAAGAAC
hRPL27_rv	5' GCTGTCACTTTGCGGGGGTAG
hADRP_fw	5' GGAATCTTTAGATGACGTGATGG
hADRP_rv	5' CAAGTCTATGGTGGTGAAATCAA
hSLC25A20_fw	5' GTTATCTGGCGTATTCACCACA
hSLC25A20_rv	5' GTACCAGTGTACTTGCTTTCTCC
LRP5_fw	5' GAACCTGCTGACCTGTGGAG
LRP5_rv	5' CCCGGGGATACAGTCGAT
hPDK4PPRE_fw	5' GCAGAGTCAACAAGGGGAAG
hPDK4PPRE_rv	5' ACTAGATGCCTGGGAGCTGA
hPDK4ctrl_fw	5' GTATGTGTACTGGGGGGAC
hPDK4ctrl_rv	5' CAGATGGCTCTTTTCGTTCC
hCD163_fw	AATGGGAATTTATAACCCAGTGAG
hCD163_Rrv	GGTGAATTTCTGCTCCATTCA
hMMP9_fw	CATCGCGGAGATTGGGAACCAG
hMMP9_rv	TCCTCAAAGACCGAGTCCAGCTTGC
mouse
mRpl27_fw	5' AAAGCCGTCATCGTGAAGAAC
mRpl27_rv	5' GCTGTCACTTTCCGGGGATAG
mAngptl4_fw	5' CTCTGGGGTCTCCACCATTT
mAngptl4_rv	5' TTGGGGATCTCCGAAGCCAT
mPdk4_fw	5' CTTTAGTTACACGTACTCCACTG
mPdk4_rv	5' ACAGACTCAGAAGATAAAGCCT

## Sheet: Table S2
Table S2: Genes regulated in MDMs or TAMs by L165,041, ST247 or PT-S264 in culture (logFC ≥0.7 and FPKM ≥0.3; medium: R10)
stable_id	name	description	logFC MDM L165 vs DMSO	logFC MDM ST247 vs DMSO	logFC TAM L165 vs DMSO	logFC TAM ST247 vs DMSO	FPKM MDM X0 DMSO	FPKM MDM X0 L165	FPKM MDM X0 ST247	FPKM MDM R10 DMSO (1)	FPKM MDM R10 L165 (1)	FPKM MDM R10 ST247 (1)	FPKM MDM R10 DMSO (2)	FPKM MDM R10 L165 (2)	FPKM MDM R10 PTS264 (2)	FPKM MDM R10 DMSO (3)	FPKM MDM R10 L165 (3)	FPKM MDM R10 PTS264 (3)	FPKM MDM R10 DMSO (4)	FPKM MDM R10 L165 (4)	FPKM MDM R10 PTS264 (4)	FPKM TAM DMSO	FPKM TAM L165	FPKM TAM ST247
ENSG00000004799	PDK4	pyruvate dehydrogenase kinase, isozyme 4 [Source:HGNC Symbol;Acc:8812]	6.63	-1.32	0.92	-3.58	0.79	36.49	0.61	0.38	41.88	0.04	0.42	40.7	0.19	0.12	15.45	0.3	0.44	29.18	0.11	292.45	557.75	24.51
ENSG00000167772	ANGPTL4	angiopoietin-like 4 [Source:HGNC Symbol;Acc:16039]	5.24	0.83	2.18	-2.31	0.01	3.38	0.01	0.01	1.67	0.01	0.02	0.5	0.07	0.04	0.33	0.1	0.04	0.21	0.07	1.51	6.95	0.3
ENSG00000170323	FABP4	fatty acid binding protein 4, adipocyte [Source:HGNC Symbol;Acc:3559]	2.77	-1.72	0.31	-1.77	11.65	258.84	1.37	0.16	4.13	0.03	162.32	841.97	93.05	225.83	770.03	59.86	144.33	994.8	68.18	51.88	64.58	15.19
ENSG00000183019	C19orf59	chromosome 19 open reading frame 59 [Source:HGNC Symbol;Acc:27291]	2.74	-0.36	0.31	-0.65	6.3	28.48	0.99	22.49	79.58	18.16	0.15	0.66	0.26	0.03	0.71	0.05	0.18	2.4	0.06	0.54	0.67	0.33
ENSG00000162337	LRP5	low density lipoprotein receptor-related protein 5 [Source:HGNC Symbol;Acc:6697]	2.72	-0.21	0.78	-0.66	0	0.32	0	0.09	0.88	0.08	0.05	0.24	0.01	0.04	0.14	0.06	0.04	0.21	0.02	2.03	3.51	1.28
ENSG00000081059	TCF7	transcription factor 7 (T-cell specific, HMG-box) [Source:HGNC Symbol;Acc:11639]	2.66	-0.11	0.8	-0.11	0.43	1.01	0.36	9.19	10.43	8.74	0.04	0.28	0.03	0.08	0.31	0.08	0.03	0.24	0.08	0.84	1.44	0.76
ENSG00000010319	SEMA3G	sema domain, immunoglobulin domain (Ig), short basic domain, secreted, (semaphorin) 3G [Source:HGNC Symbol;Acc:30400]	2.63	-0.62	-0.2	0.18	0.02	0.03	0.01	0.02	0.19	0.04	0.1	0.47	0.04	0.05	0.21	0.04	0.06	0.43	0.02	0.03	0.03	0.04
ENSG00000223599	RP11-216N14.7		2.57	-1.17	1.18	-1.63	3.72	100.13	1.22	1.96	38.76	1.54	3.81	16.97	1.79	4.22	25.99	2.26	5.53	33.26	2.35	11.77	26.82	3.78
ENSG00000240350	AC017002.1		2.48	-1.43	0.65	-1.86	0.24	2.59	0	1.93	7.64	2.01	0.17	1.25	0.03	0.56	2.03	0.16	0.22	0.41	0.14	2.58	4.09	0.7
ENSG00000147872	PLIN2	perilipin 2 [Source:HGNC Symbol;Acc:248]	2.47	-1.37	1.2	-1.46	27.35	776.85	6.71	14.87	325.5	11.32	35.83	200.74	16.96	44.28	249.92	22.37	51.66	289.76	17.82	94.54	220.45	34.12
ENSG00000013725	CD6	CD6 molecule [Source:HGNC Symbol;Acc:1691]	2.46	2.14	-0.02	-0.37	0.16	0.22	0.25	3.75	3.57	3.87	0.04	0.22	0.12	0.03	0.11	0.13	0.01	0.12	0.09	0.82	0.8	0.63
ENSG00000124003	MOGAT1	monoacylglycerol O-acyltransferase 1 [Source:HGNC Symbol;Acc:18210]	2.26	-0.4	0	0.58	0.2	1.12	0	0.02	0.06	0.01	0.12	0.45	0.07	0.13	0.78	0.22	0.45	0.79	0.46	0	0	0.01
ENSG00000002587	HS3ST1	heparan sulfate (glucosamine) 3-O-sulfotransferase 1 [Source:HGNC Symbol;Acc:5194]	2.15	-0.97	0.6	-1.59	0.14	0.79	0.05	0.07	0.42	0.06	0.43	0.99	0.14	0.2	0.53	0.1	0.22	1.1	0.18	3.12	4.76	1.03
ENSG00000104808	DHDH	dihydrodiol dehydrogenase (dimeric) [Source:HGNC Symbol;Acc:17887]	1.95	1.12	0.04	0.8	0.09	0.07	0.2	0.02	0.14	0.02	0.08	0.44	0.59	0.09	0.25	0.13	0.17	0.45	0.35	0.25	0.26	0.43
ENSG00000163958	ZDHHC19	zinc finger, DHHC-type containing 19 [Source:HGNC Symbol;Acc:20713]	1.89	1.33	0.81	-1	0.02	0.11	0.07	0.01	0.19	0.02	0.1	0.11	0.13	0.07	0.23	0.22	0.14	0.46	0.29	0.01	0.03	0
ENSG00000064692	SNCAIP	synuclein, alpha interacting protein [Source:HGNC Symbol;Acc:11139]	1.78	-0.4	-0.25	-0.41	0.01	0.04	0	0	0.23	0	0.09	0.12	0.08	0.07	0.15	0.08	0.09	0.43	0.05	0.6	0.51	0.44
ENSG00000162458	FBLIM1	filamin binding LIM protein 1 [Source:HGNC Symbol;Acc:24686]	1.78	-0.66	0.11	-0.13	0.06	0.62	0.02	0.01	0.15	0.01	0.14	0.28	0.12	0.11	0.28	0.07	0.09	0.31	0.08	1.57	1.7	1.42
ENSG00000110090	CPT1A	carnitine palmitoyltransferase 1A (liver) [Source:HGNC Symbol;Acc:2328]	1.75	-0.8	0.41	-1.11	3.26	11.64	1.32	5.8	18.29	3.5	2.44	8.13	1.6	3.4	11.17	2.46	2.96	10.15	1.65	18.05	24.09	8.34
ENSG00000102359	SRPX2	sushi-repeat containing protein, X-linked 2 [Source:HGNC Symbol;Acc:30668]	1.74	-1.27	0.04	0.06	0	0.09	0.01	0.1	0.45	0.03	0.21	0.51	0.1	0.11	0.45	0.21	0.24	0.31	0.1	0.9	0.93	0.94
ENSG00000072778	ACADVL	acyl-CoA dehydrogenase, very long chain [Source:HGNC Symbol;Acc:92]	1.74	-0.65	0.52	-1.07	11.77	72.45	2.85	27.17	137.36	17.99	21.06	65.19	13.9	25.92	87.74	18.26	25.69	85.27	16.1	103.11	147.72	48.98
ENSG00000134508	CABLES1	Cdk5 and Abl enzyme substrate 1 [Source:HGNC Symbol;Acc:25097]	1.68	0.22	-0.04	-0.02	0.3	1.39	0.13	0.28	0.38	0.36	0.15	0.24	0.21	0.09	0.4	0.11	0.15	0.51	0.13	2.34	2.28	2.3
ENSG00000197403	OR6N1	olfactory receptor, family 6, subfamily N, member 1 [Source:HGNC Symbol;Acc:15034]	1.67	1.16	0	0	0.02	0.12	0.07	0	0.03	0	0.02	0.18	0.05	0.05	0.1	0.19	0.16	0.33	0.32	0	0	0
ENSG00000171643	S100Z	S100 calcium binding protein Z [Source:HGNC Symbol;Acc:30367]	1.65	-0.61	0.72	-0.36	0.29	0.99	0.07	0.13	0.6	0.1	0.55	0.58	0.36	0.19	1	0.42	0.36	0.53	0.26	0.72	1.2	0.55
ENSG00000214944	ARHGEF28	Rho guanine nucleotide exchange factor (GEF) 28 [Source:HGNC Symbol;Acc:30322]	1.63	-0.45	0.15	0.2	0.52	0.78	0.04	0.03	0.4	0.03	0.42	0.93	0.28	0.18	0.49	0.12	0.39	1.62	0.42	0.08	0.09	0.09
ENSG00000112137	PHACTR1	phosphatase and actin regulator 1 [Source:HGNC Symbol;Acc:20990]	1.62	-0.46	0.37	-0.45	2	6.58	0.85	0.5	2.11	0.3	0.88	1.47	0.72	0.59	2.13	0.89	0.91	1.95	0.85	0.93	1.2	0.67
ENSG00000157214	STEAP2	STEAP family member 2, metalloreductase [Source:HGNC Symbol;Acc:17885]	1.6	0	0.83	0.76	0	0	0	0	0	0	0.06	0.05	0.03	0.03	0.08	0.07	0.05	0.11	0.05	1.34	2.38	2.28
ENSG00000104823	ECH1	enoyl CoA hydratase 1, peroxisomal [Source:HGNC Symbol;Acc:3149]	1.58	-0.54	0.41	-0.76	10.75	34.1	3.29	17.29	56.22	12.56	6.99	11.38	4.7	6.76	21.35	5.18	8.23	16.71	5.59	35.37	47.19	20.9
ENSG00000185052	SLC24A3	solute carrier family 24 (sodium/potassium/calcium exchanger), member 3 [Source:HGNC Symbol;Acc:10977]	1.49	0.13	0.3	0.56	0.1	0.31	0.04	0.27	0.31	0.32	0.14	0.25	0.13	0.04	0.1	0.12	0.06	0.37	0.1	0.22	0.26	0.31
ENSG00000213888	AC005003.1	CDNA FLJ20464 fis, clone KAT06158; HCG1777549; Uncharacterized protein [Source:UniProtKB/TrEMBL;Acc:Q9NX35]	1.48	0.43	-0.6	-0.19	0.14	0.44	0.21	0.11	0.14	0.17	0.12	0.26	0.14	0.16	0.4	0.14	0.08	0.13	0.06	0.35	0.23	0.3
ENSG00000183844	FAM3B	family with sequence similarity 3, member B [Source:HGNC Symbol;Acc:1253]	1.45	0.63	0.47	0.05	0	0.02	0.02	0.03	0.05	0.05	0.07	0.07	0.02	0.07	0.31	0.13	0.05	0.22	0.04	0.17	0.23	0.19
ENSG00000121314	TAS2R8	taste receptor, type 2, member 8 [Source:HGNC Symbol;Acc:14915]	1.42	0	0	0	0	0.02	0.08	0	0.02	0	0.06	0.15	0.04	0.11	0.22	0.11	0.17	0.37	0.15	0	0	0
ENSG00000135919	SERPINE2	serpin peptidase inhibitor, clade E (nexin, plasminogen activator inhibitor type 1), member 2 [Source:HGNC Symbol;Acc:8951]	1.41	1.16	0.26	-0.18	0.01	0.03	0.02	0.51	0.47	0.75	0.06	0.11	0.08	0.04	0.12	0.13	0.03	0.2	0.13	11.02	13.15	9.7
ENSG00000142552	RCN3	reticulocalbin 3, EF-hand calcium binding domain [Source:HGNC Symbol;Acc:21145]	1.4	-0.02	0.03	-0.12	0.41	1.25	0.25	1.45	4.06	2.04	0.4	0.52	0.42	0.2	0.52	0.39	0.64	1.05	0.4	14.44	14.74	13.18
ENSG00000141401	IMPA2	inositol(myo)-1(or 4)-monophosphatase 2 [Source:HGNC Symbol;Acc:6051]	1.36	-0.56	0.37	-0.69	2.53	7.17	1.52	3.09	10.97	1.92	2.09	4.92	1.78	1.85	4.04	1.62	2.25	6.14	1.42	16.64	21.49	10.22
ENSG00000178537	SLC25A20	solute carrier family 25 (carnitine/acylcarnitine translocase), member 20 [Source:HGNC Symbol;Acc:1421]	1.33	-1.08	0.51	-1.28	4.7	17.64	0.94	7.31	24.14	4.95	6.83	16.88	3.66	9.71	15.68	3.41	7.16	17.93	3.3	18.34	26.27	7.56
ENSG00000185527	PDE6G	phosphodiesterase 6G, cGMP-specific, rod, gamma [Source:HGNC Symbol;Acc:8789]	1.3	-0.09	0.26	-0.56	0.56	1.35	0.19	0.58	1.63	0.56	0.27	0.84	0.36	0.3	0.69	0.3	0.56	0.77	0.38	1.35	1.63	0.91
ENSG00000110203	FOLR3	folate receptor 3 (gamma) [Source:HGNC Symbol;Acc:3795]	1.29	-0.17	0.01	0.08	4.73	12.18	2.5	1.12	1.64	0.81	0.25	0.52	0.43	0.52	1.03	0.42	0.13	0.29	0.17	1.23	1.23	1.28
ENSG00000141255	SPATA22	spermatogenesis associated 22 [Source:HGNC Symbol;Acc:30705]	1.29	-0.92	1.32	0	0	0.03	0.04	0.01	0.02	0	0.06	0.12	0.02	0.03	0.08	0.07	0.19	0.41	0.12	0	0.01	0
ENSG00000135218	CD36	CD36 molecule (thrombospondin receptor) [Source:HGNC Symbol;Acc:1663]	1.27	-0.73	0.34	-0.77	67.14	258.27	30.54	25.18	43.24	22.8	124.73	324.16	87.49	135.59	280.03	61.76	115.21	341.29	70.2	93.82	119.1	54.89
ENSG00000149418	ST14	suppression of tumorigenicity 14 (colon carcinoma) [Source:HGNC Symbol;Acc:11344]	1.25	-0.45	0.43	-1.09	9.16	24.32	2.2	3.97	25.22	2.12	6.91	13.43	6.01	15.21	38.65	14.62	13.94	28.4	10.83	20.69	28.01	9.64
ENSG00000067191	CACNB1	calcium channel, voltage-dependent, beta 1 subunit [Source:HGNC Symbol;Acc:1401]	1.25	-1.67	0.45	-0.75	0.32	0.79	0.13	0.87	1.65	0.89	0.08	0.16	0.03	0.15	0.31	0.02	0.09	0.28	0.04	0.47	0.64	0.28
ENSG00000111058	ACSS3	acyl-CoA synthetase short-chain family member 3 [Source:HGNC Symbol;Acc:24723]	1.23	0.35	0.09	0.09	0.01	0.04	0.06	0.12	0.31	0.11	0.02	0.06	0.06	0.07	0.16	0.07	0.14	0.21	0.18	0.65	0.7	0.69
ENSG00000206052	DOK6	docking protein 6 [Source:HGNC Symbol;Acc:28301]	1.21	1.03	0.62	0.98	0	0.02	0.01	0	0	0	0.07	0.04	0.07	0.05	0.09	0.08	0.05	0.13	0.06	0.17	0.27	0.34
ENSG00000111907	TPD52L1	tumor protein D52-like 1 [Source:HGNC Symbol;Acc:12006]	1.16	0.11	-0.04	-0.42	0.13	1.05	0.06	0.02	0.08	0.01	0.91	1.72	1.19	1.1	1.57	1.2	0.8	1.98	1.09	0.85	0.85	0.63
ENSG00000143110	C1orf162	chromosome 1 open reading frame 162 [Source:HGNC Symbol;Acc:28344]	1.15	-0.52	0.23	-0.62	46.26	80.99	17.34	79.27	199.36	56.51	37.75	63.16	31.13	34.2	83.65	30.39	38.3	82.21	31.41	267.86	315.07	172.7
ENSG00000255353	RP11-382M14.1		1.15	-0.15	0.89	0.77	0	0	0	0	0.01	0.01	0.06	0.08	0	0.04	0.11	0.03	0.02	0.14	0	0.42	0.8	0.72
ENSG00000123360	PDE1B	phosphodiesterase 1B, calmodulin-dependent [Source:HGNC Symbol;Acc:8775]	1.12	-0.34	0.7	-0.63	0.56	1.29	0.29	0.48	1.8	0.5	0.74	0.75	0.45	0.45	0.67	0.34	0.57	1.48	0.67	3.03	5	1.87
ENSG00000160318	CLDND2	claudin domain containing 2 [Source:HGNC Symbol;Acc:28511]	1.12	0.47	0.24	-1.51	0.04	0.19	0	0.12	0.33	0.31	0	0.08	0	0	0.03	0.05	0.02	0.07	0.05	0.25	0.29	0.08
ENSG00000167315	ACAA2	acetyl-CoA acyltransferase 2 [Source:HGNC Symbol;Acc:83]	1.11	-0.61	0.43	-0.66	22.41	51.48	11.89	22.11	52.06	15.96	32.68	62.02	26.56	42.74	62.06	25.24	30.54	64.46	21.97	35.95	48.32	22.71
ENSG00000153993	SEMA3D	sema domain, immunoglobulin domain (Ig), short basic domain, secreted, (semaphorin) 3D [Source:HGNC Symbol;Acc:10726]	1.1	0.56	-0.14	-0.84	0	0	0.01	0.01	0.03	0.02	0.04	0.08	0.04	0.07	0.12	0.09	0.1	0.19	0.08	7.34	6.69	4.09
ENSG00000171503	ETFDH	electron-transferring-flavoprotein dehydrogenase [Source:HGNC Symbol;Acc:3483]	1.09	-0.47	0.44	-0.61	8.53	21.82	3.56	9.07	26.22	7.44	7.98	16.34	7.74	9.75	17.77	6.59	8.76	18.23	6.2	10.69	14.58	6.96
ENSG00000205457	TP53TG3C	TP53 target 3C [Source:HGNC Symbol;Acc:42962]	1.08	0	0.5	0.09	0.01	0.02	0.01	0	0.02	0	0.11	0.15	0.09	0.1	0.18	0.16	0.2	0.33	0.15	0.03	0.04	0.02
ENSG00000050820	BCAR1	breast cancer anti-estrogen resistance 1 [Source:HGNC Symbol;Acc:971]	1.06	-0.11	0.05	-0.09	0.07	0.26	0.04	0.06	0.14	0.06	0.32	0.67	0.33	0.34	0.66	0.37	0.4	0.91	0.35	0.98	1.02	0.92
ENSG00000101680	LAMA1	laminin, alpha 1 [Source:HGNC Symbol;Acc:6481]	1.05	-0.38	0.24	-0.19	0.04	0.1	0.02	0.03	0.08	0.02	0.18	0.31	0.28	0.09	0.2	0.16	0.28	0.51	0.21	0.44	0.51	0.38
ENSG00000131019	ULBP3	UL16 binding protein 3 [Source:HGNC Symbol;Acc:14895]	1.05	1.65	-0.93	-1.11	0	0.07	0.02	0.05	0.09	0.07	0.06	0.29	0.45	0.14	0.17	0.36	0.12	0.35	0.25	0.33	0.16	0.14
ENSG00000182118	FAM89A	family with sequence similarity 89, member A [Source:HGNC Symbol;Acc:25057]	1.04	-0.56	0.23	-0.33	3.86	10.36	0.91	1.67	3.12	1.53	5.72	11.53	4.41	8.96	11.06	4.15	4.29	9.08	3.15	4.19	4.91	3.29
ENSG00000116991	SIPA1L2	signal-induced proliferation-associated 1 like 2 [Source:HGNC Symbol;Acc:23800]	1.04	-0.56	0.16	0.17	5.28	11.14	3.05	3.22	6.61	2.27	1.96	4.35	2.34	2.97	5.66	2.74	4.53	8.56	2.5	13.42	15.05	15.03
ENSG00000119471	HSDL2	hydroxysteroid dehydrogenase like 2 [Source:HGNC Symbol;Acc:18572]	1.02	-0.48	0.33	-0.56	11.01	29.53	4.31	8.08	21.02	6.05	8.36	16.54	7.06	9.52	17.04	7.25	11.45	19.94	7.34	19.84	24.97	13.38
ENSG00000197614	MFAP5	microfibrillar associated protein 5 [Source:HGNC Symbol;Acc:29673]	1.01	-0.54	1.09	-1.2	0.11	1.31	0.02	0.05	0.56	0.03	0.1	0.08	0.09	0.08	0.09	0.06	0.11	0.27	0.06	1.25	2.66	0.54
ENSG00000133519	ZDHHC8P1	zinc finger, DHHC-type containing 8 pseudogene 1 [Source:HGNC Symbol;Acc:26461]	1	-0.02	-0.39	-0.93	0	0.01	0.01	0.02	0.03	0.02	0.02	0	0.01	0.03	0.05	0	0.01	0.08	0.02	0.34	0.25	0.17
ENSG00000131152	RP11-178L8.4		1	0.58	0.36	0.1	0.17	0.41	0.22	0.32	0.71	0.57	0.13	0.35	0.3	0.29	0.47	0.35	0.12	0.24	0.28	0.34	0.43	0.35
ENSG00000185640	KRT79	keratin 79 [Source:HGNC Symbol;Acc:28930]	0.99	-0.33	-0.62	-0.37	0.86	1.89	0.2	0.22	0.52	0.12	3.73	7.26	4.17	4.55	7.13	3.71	4.34	7.58	3.93	0.07	0.04	0.05
ENSG00000117632	STMN1	stathmin 1 [Source:HGNC Symbol;Acc:6510]	0.99	0.02	0.31	-0.25	9.97	29.49	1.31	33.16	48.55	34.15	12.05	20.77	11.7	6.98	14.39	7.53	12.85	29.53	13.63	38.88	48.24	32.49
ENSG00000101955	SRPX	sushi-repeat containing protein, X-linked [Source:HGNC Symbol;Acc:11309]	0.98	0.08	0.55	0.35	1.43	1.6	1.37	0.23	0.35	0.22	0.09	0.23	0.39	0.07	0.12	0.24	0.16	0.42	0.17	0.4	0.57	0.49
ENSG00000138640	FAM13A	family with sequence similarity 13, member A [Source:HGNC Symbol;Acc:19367]	0.97	-0.19	0.28	-0.81	1.94	3.75	0.7	0.56	1.77	0.32	4.34	8.23	4.95	4.48	9.48	4.38	4.05	6.34	3.5	9.33	11.4	5.32
ENSG00000091106	NLRC4	NLR family, CARD domain containing 4 [Source:HGNC Symbol;Acc:16412]	0.97	-0.82	0.22	-0.76	11.66	23.44	2.56	11.85	27.67	7.02	6.18	12.89	4.89	10.12	17.31	6.9	12.71	19.3	6.95	15.62	18.26	9.19
ENSG00000137033	IL33	interleukin 33 [Source:HGNC Symbol;Acc:16028]	0.94	0.09	0.67	1.46	0	0	0	0.01	0	0	0.03	0.09	0.05	0.07	0.27	0.07	0.07	0.18	0.15	1.36	2.18	3.73
ENSG00000256061	DYX1C1	dyslexia susceptibility 1 candidate 1 [Source:HGNC Symbol;Acc:21493]	0.94	-0.09	-0.3	-0.26	2.56	3.75	1.64	0.46	0.98	0.3	1.88	3.38	2.8	2.49	5.49	2.39	2.76	5.54	3.13	2.66	2.15	2.2
ENSG00000266997	RP11-886H22.1	Uncharacterized protein [Source:UniProtKB/TrEMBL;Acc:K7EPI3]	0.93	-0.62	0.29	-0.64	15.75	38.05	7.45	13.42	32.61	9.26	19.88	32.76	15.06	25.98	45.6	17.62	22.89	44.06	14.47	25.05	30.84	16.05
ENSG00000166575	TMEM135	transmembrane protein 135 [Source:HGNC Symbol;Acc:26167]	0.91	-1.04	0.44	-0.7	5.95	14.37	2.37	6.08	11.48	5.14	4.61	8.58	2.96	9.84	11.17	5	8.59	8.95	3.6	3.69	4.99	2.26
ENSG00000166025	AMOTL1	angiomotin like 1 [Source:HGNC Symbol;Acc:17811]	0.91	-0.07	0.16	0.15	0.13	0.44	0.18	0.16	0.19	0.13	0.38	0.64	0.41	0.33	0.68	0.36	0.5	0.98	0.4	2.21	2.48	2.45
ENSG00000171388	APLN	apelin [Source:HGNC Symbol;Acc:16665]	0.91	0.04	-0.21	-0.1	0	0.05	0.01	0	0.02	0	0.33	0.59	0.37	0.49	0.82	0.41	0.26	0.44	0.23	0.58	0.5	0.54
ENSG00000167588	GPD1	glycerol-3-phosphate dehydrogenase 1 (soluble) [Source:HGNC Symbol;Acc:4455]	0.91	-0.02	-0.19	-0.19	0.75	1.37	0.17	0.04	0.24	0.06	10.52	18.67	12.63	10.69	20.34	10.22	6.81	18.39	7.64	0.02	0.01	0.01
ENSG00000198142	SOWAHC	sosondowah ankyrin repeat domain family member C [Source:HGNC Symbol;Acc:26149]	0.89	-0.39	0.43	-0.17	2.74	5.68	1.61	3.9	7.72	3.07	1.84	3.39	1.96	1.88	2.7	1.29	2.11	3.62	1.86	1.92	2.58	1.7
ENSG00000170477	KRT4	keratin 4 [Source:HGNC Symbol;Acc:6441]	0.89	0.35	-0.62	0.2	0	0.06	0.01	0.01	0.02	0	0.22	0.26	0.08	0.09	0.32	0.3	0.13	0.23	0.16	1.26	0.83	1.44
ENSG00000176134	AL445665.1	Protein LOC100996643 [Source:UniProtKB/TrEMBL;Acc:H0Y2S0]	0.88	-0.02	0.47	-0.9	0.05	0.15	0	0.23	0.24	0.24	0.44	0.93	0.47	0.48	0.71	0.51	0.88	1.44	0.7	0.35	0.48	0.17
ENSG00000135587	SMPD2	sphingomyelin phosphodiesterase 2, neutral membrane (neutral sphingomyelinase) [Source:HGNC Symbol;Acc:11121]	0.87	0.01	0.13	-0.08	2.32	3.99	1.51	3.02	3.97	3.01	1.36	3.46	1.78	2.96	5.7	3.13	1.99	3.94	2.03	2.32	2.53	2.16
ENSG00000162444	RBP7	retinol binding protein 7, cellular [Source:HGNC Symbol;Acc:30316]	0.86	-0.51	0.37	-0.78	8.78	16.39	2.84	4.17	4.81	4.24	1.64	3.66	1.38	1.55	3.38	1.05	2.74	4.83	1.96	14.29	18.56	8.23
ENSG00000143167	GPA33	glycoprotein A33 (transmembrane) [Source:HGNC Symbol;Acc:4445]	0.85	-0.8	-0.25	0.64	0.16	0.3	0.07	0.14	0.2	0.15	0.21	0.39	0.14	0.23	0.67	0.28	0.2	0.38	0.07	0.05	0.04	0.08
ENSG00000171517	LPAR3	lysophosphatidic acid receptor 3 [Source:HGNC Symbol;Acc:14298]	0.85	0.21	-0.05	0.32	0.58	1.08	0.42	0.12	0.17	0.04	0.08	0.31	0.09	0.16	0.26	0.23	0.15	0.25	0.17	0.28	0.27	0.34
ENSG00000081041	CXCL2	chemokine (C-X-C motif) ligand 2 [Source:HGNC Symbol;Acc:4603]	0.85	0.54	0.88	1.28	15.32	14.29	23.45	30.31	30.77	44.68	1.22	2.1	1.03	0.42	0.81	0.49	0.62	1.61	1.11	6.4	11.87	15.55
ENSG00000215515	IFIT1P1	interferon-induced protein with tetratricopeptide repeats 1 pseudogene 1 [Source:HGNC Symbol;Acc:5408]	0.85	0.41	-0.36	-1.34	0.05	0.1	0.05	0.06	0.12	0.1	0.05	0.1	0.13	0.16	0.26	0.19	0.21	0.29	0.07	0.59	0.45	0.22
ENSG00000120280	CXorf21	chromosome X open reading frame 21 [Source:HGNC Symbol;Acc:25667]	0.83	-0.27	0.28	-0.92	14.18	21.28	11.32	12.44	21.55	11.52	5.24	10.44	4.05	5.61	10.13	4.78	7.33	11.18	5.35	14.45	17.57	7.63
ENSG00000076555	ACACB	acetyl-CoA carboxylase beta [Source:HGNC Symbol;Acc:85]	0.83	-0.01	0.61	-0.64	0.5	1.37	0.45	0.58	1	0.58	0.23	0.39	0.26	0.25	0.44	0.27	0.3	0.51	0.24	0.25	0.38	0.16
ENSG00000241644	INMT	indolethylamine N-methyltransferase [Source:HGNC Symbol;Acc:6069]	0.83	2.22	-1.18	-1.37	0	0.04	0.02	0	0.01	0.02	0.01	0	0	0	0	0.02	0.01	0.06	0.12	0.53	0.23	0.2
ENSG00000174516	PELI3	pellino E3 ubiquitin protein ligase family member 3 [Source:HGNC Symbol;Acc:30010]	0.82	-0.16	0.26	-0.09	1.16	2.53	0.42	1.54	2.78	1.41	0.32	0.53	0.49	0.61	1.11	0.53	0.55	0.8	0.48	0.67	0.81	0.62
ENSG00000272341	RP1-151F17.2		0.82	-0.14	0.57	0.81	0.19	0.36	0.16	1.04	0.69	0.86	0.23	0.26	0.23	0.26	0.39	0.17	0.15	0.39	0.19	0.23	0.35	0.39
ENSG00000204764	RANBP17	RAN binding protein 17 [Source:HGNC Symbol;Acc:14428]	0.81	-0.03	0.49	0.29	0.13	0.25	0.12	0.06	0.13	0.03	0.33	0.54	0.51	0.38	0.68	0.46	0.48	0.69	0.47	0.32	0.46	0.42
ENSG00000137261	KIAA0319	KIAA0319 [Source:HGNC Symbol;Acc:21580]	0.81	-0.2	0.25	-0.46	0.15	0.38	0.09	0.01	0.04	0.01	0.14	0.18	0.15	0.53	0.9	0.47	0.59	0.85	0.51	0.09	0.11	0.06
ENSG00000171227	TMEM37	transmembrane protein 37 [Source:HGNC Symbol;Acc:18216]	0.8	-0.8	0.32	-0.32	4.32	7.8	3.14	0.3	1.04	0.14	1.66	2.23	1.38	1.34	2.32	0.74	2.37	3.42	1.26	13.22	16.54	10.6
ENSG00000226979	LTA	lymphotoxin alpha [Source:HGNC Symbol;Acc:6709]	0.78	0.77	0.89	1.58	0.01	0.06	0.06	8.19	5.61	9.33	0.01	0.06	0.04	0	0.04	0.03	0.01	0.05	0.05	0.06	0.11	0.19
ENSG00000269403	CTD-2616J11.11	Uncharacterized protein [Source:UniProtKB/TrEMBL;Acc:M0QXX7]	0.77	-0.19	0.11	-0.38	7.62	13.15	3.88	14.52	22.79	11.24	4.59	7.84	4.46	4.93	15.65	6.85	8.58	12.81	8.15	22.04	23.89	16.89
ENSG00000174804	FZD4	frizzled family receptor 4 [Source:HGNC Symbol;Acc:4042]	0.77	0.89	-0.33	-0.82	0.03	0.06	0.07	0.03	0.06	0.03	0.1	0.05	0.18	0.12	0.17	0.21	0.14	0.22	0.23	0.3	0.24	0.17
ENSG00000197375	SLC22A5	solute carrier family 22 (organic cation/carnitine transporter), member 5 [Source:HGNC Symbol;Acc:10969]	0.77	-0.47	0.42	-0.34	1.6	2.85	0.99	1.88	4.83	1.32	0.71	1.09	0.57	0.89	1.33	0.95	0.57	1.08	0.52	1.4	1.91	1.09
ENSG00000118777	ABCG2	ATP-binding cassette, sub-family G (WHITE), member 2 [Source:HGNC Symbol;Acc:74]	0.77	0.12	0.08	-0.17	0.47	1.06	0.15	0.05	0.11	0.09	9.5	14.3	13.14	7.84	13.12	7.53	4.93	8.42	5.37	0.27	0.29	0.24
ENSG00000105379	ETFB	electron-transfer-flavoprotein, beta polypeptide [Source:HGNC Symbol;Acc:3482]	0.76	-0.29	0.11	-0.45	3.27	5.7	1.59	5.39	8.91	4.54	2.11	3.21	2.14	1.86	5.57	2.55	3.26	4.75	2.59	8.57	9.31	6.26
ENSG00000105889	STEAP1B	STEAP family member 1B [Source:HGNC Symbol;Acc:41907]	0.75	0.32	0.57	0.81	0.08	0.14	0.09	2.04	2.3	1.89	0.07	0.22	0.13	0.28	0.3	0.3	0.05	0.35	0.08	2.39	3.54	4.13
ENSG00000121691	CAT	catalase [Source:HGNC Symbol;Acc:1516]	0.72	-0.69	0.33	-0.66	56.32	122.09	24.51	32.62	93.25	21.24	41.81	64.77	39.14	55.05	67.76	33.71	47.95	75.89	31.78	89.86	113.11	56.83
ENSG00000166928	MS4A14	membrane-spanning 4-domains, subfamily A, member 14 [Source:HGNC Symbol;Acc:30706]	0.71	-0.24	0.15	-0.37	8.12	13.59	6.58	7.75	12.1	7.27	1.85	2.24	1.52	2.06	3.51	1.77	1.81	3.32	1.49	6.18	6.89	4.79
ENSG00000162723	SLAMF9	SLAM family member 9 [Source:HGNC Symbol;Acc:18430]	0.71	-0.15	-0.85	-0.54	0.3	1.06	0.14	0.36	2.14	0.14	7.96	10.18	8.49	9.56	13.66	8.88	6.39	10.68	7.67	0.48	0.27	0.33
ENSG00000132535	DLG4	discs, large homolog 4 (Drosophila) [Source:HGNC Symbol;Acc:2903]	0.7	-0.19	0.23	-0.37	0.39	0.69	0.31	2.15	3.22	2.05	0.6	0.96	0.52	0.4	0.9	0.37	0.65	0.9	0.56	2.46	2.96	1.95
ENSG00000106785	TRIM14	tripartite motif containing 14 [Source:HGNC Symbol;Acc:16283]	0.69	-0.11	-0.01	-0.13	3.67	6.81	3.07	10.15	11.58	10.38	2.63	3.83	2.56	3.36	6.84	3.33	3.58	5.81	3.09	34.74	34.47	31.78
ENSG00000147570	DNAJC5B	DnaJ (Hsp40) homolog, subfamily C, member 5 beta [Source:HGNC Symbol;Acc:24138]	0.69	-0.01	0.08	-1.21	4.16	5.84	3.73	13.06	20.52	8.26	0.49	1.41	0.51	1.12	2	2.05	2.07	2.53	1.51	0.95	1.03	0.42
ENSG00000180316	PNPLA1	patatin-like phospholipase domain containing 1 [Source:HGNC Symbol;Acc:21246]	0.69	0.77	1.17	0.32	0.01	0.04	0.04	0.47	0.56	0.53	0.19	0.28	0.21	0.16	0.32	0.22	0.16	0.27	0.32	0.01	0.02	0.01
ENSG00000147896	IFNK	interferon, kappa [Source:HGNC Symbol;Acc:21714]	0.68	-0.08	0	0	0.14	0.24	0.1	0	0.01	0.01	0.03	0.08	0.02	0.21	0.21	0.17	0.08	0.35	0.12	0	0	0
ENSG00000236338	AC015987.2		0.68	0.09	0.75	-0.1	2.04	3.31	1.12	1.17	0.92	1.31	3.44	6.27	5.33	14.87	0.31	0.59	0.63	1.28	0.78	0.63	1.06	0.57
ENSG00000131459	GFPT2	glutamine-fructose-6-phosphate transaminase 2 [Source:HGNC Symbol;Acc:4242]	0.67	0	0.1	0.73	0	0.03	0	0.12	0.08	0.15	0.09	0.13	0.02	0.04	0.06	0.03	0.03	0.11	0.05	0.7	0.76	1.16
ENSG00000142046	TMEM91	transmembrane protein 91 [Source:HGNC Symbol;Acc:32393]	0.67	-0.16	-0.14	-0.02	1.36	1.37	0.6	0.86	1.43	0.89	5.89	9.54	6.59	6.82	13.01	6.45	6.54	9.84	5.37	0.87	0.79	0.84
ENSG00000179348	GATA2	GATA binding protein 2 [Source:HGNC Symbol;Acc:4171]	0.66	2.18	0.15	-0.31	0.01	0.01	0.04	1.58	1.24	1.74	0	0.01	0.05	0.01	0.03	0.04	0.01	0.22	0.08	0.34	0.37	0.27
ENSG00000172232	AZU1	azurocidin 1 [Source:HGNC Symbol;Acc:913]	0.66	1.33	-0.28	-0.53	0.18	0.05	0.36	0.11	0.05	0.15	0.08	0.47	0.23	0.1	0.19	0.27	0.13	0.31	0.27	0.15	0.16	0.16
ENSG00000163739	CXCL1	chemokine (C-X-C motif) ligand 1 (melanoma growth stimulating activity, alpha) [Source:HGNC Symbol;Acc:4602]	0.65	0.79	1.22	1.94	2.68	3.48	5.99	166.04	84.73	292.8	0.47	0.69	0.39	0.13	0.4	0.37	0.17	0.47	0.1	29.34	68.93	112.33
ENSG00000142156	COL6A1	collagen, type VI, alpha 1 [Source:HGNC Symbol;Acc:2211]	0.65	-0.07	-0.01	0.01	0.42	0.62	0.47	1.41	2.55	0.69	0.77	1.22	0.89	1.37	2.1	1.31	1.45	2.01	1.37	6.1	6.07	6.1
ENSG00000111012	CYP27B1	cytochrome P450, family 27, subfamily B, polypeptide 1 [Source:HGNC Symbol;Acc:2606]	0.63	-0.22	0.14	0.45	0.17	0.18	0.1	8.67	12.73	8.15	0.96	1.78	0.94	1.12	2.33	0.94	0.95	1.62	0.7	0.25	0.25	0.32
ENSG00000102362	SYTL4	synaptotagmin-like 4 [Source:HGNC Symbol;Acc:15588]	0.63	-0.47	0.12	-0.07	0.06	0.12	0.04	0.04	0.06	0.02	0.27	0.4	0.33	0.23	0.44	0.19	0.43	0.69	0.27	0.26	0.29	0.25
ENSG00000127954	STEAP4	STEAP family member 4 [Source:HGNC Symbol;Acc:21923]	0.62	0.97	0.42	0.84	0.01	0.02	0.09	1.36	0.23	2.73	0.04	0.09	0.1	0.04	0.08	0.03	0.09	0.14	0.1	3.5	4.69	6.23
ENSG00000163464	CXCR1	chemokine (C-X-C motif) receptor 1 [Source:HGNC Symbol;Acc:6026]	0.62	-0.28	-0.05	-0.45	0.01	0.04	0.02	0.26	0.37	0.22	0.35	0.52	0.16	0.4	0.84	0.4	0.32	0.47	0.18	0.08	0.08	0.05
ENSG00000161544	CYGB	cytoglobin [Source:HGNC Symbol;Acc:16505]	0.62	0.03	0.91	0.09	0.48	0.74	0.41	0.06	0.13	0.07	1.96	2.64	3.4	2.34	3.43	2.23	1.54	3.25	2.35	0.04	0.08	0.05
ENSG00000203485	INF2	inverted formin, FH2 and WH2 domain containing [Source:HGNC Symbol;Acc:23791]	0.61	-0.55	0.42	-0.25	1.42	2.13	0.85	3.48	6.89	2.76	1.21	1.81	0.82	1.17	2.32	1.23	1.34	1.42	0.91	4.22	5.64	3.55
ENSG00000114107	CEP70	centrosomal protein 70kDa [Source:HGNC Symbol;Acc:29972]	0.6	-0.03	-0.24	-0.11	0.97	1.63	0.84	0.9	1.35	0.92	2.98	4.52	4.26	3.97	4.7	3.98	7.01	10.55	7.26	0.96	0.82	0.89
ENSG00000122971	ACADS	acyl-CoA dehydrogenase, C-2 to C-3 short chain [Source:HGNC Symbol;Acc:90]	0.6	-0.5	0	-0.24	1.92	3.48	0.94	1.79	2.98	1.44	1.89	2.82	1.38	2.08	2.58	1.43	1.78	2.63	1.55	3.36	3.33	2.84
ENSG00000167851	CD300A	CD300a molecule [Source:HGNC Symbol;Acc:19319]	0.59	-0.44	0.33	-1.09	9.86	39.2	3.44	8.77	41.48	6.78	18.18	26.51	16.22	32.6	45.7	25.81	30.4	33.54	17.93	32.15	40.74	15.03
ENSG00000111684	LPCAT3	lysophosphatidylcholine acyltransferase 3 [Source:HGNC Symbol;Acc:30244]	0.58	-1.04	0.09	-0.25	6.44	12.82	2.48	9.76	17.12	8.56	5.83	8.43	3.56	9.98	10.7	5.09	7.85	8.43	3.4	12.2	12.93	10.27
ENSG00000107968	MAP3K8	mitogen-activated protein kinase kinase kinase 8 [Source:HGNC Symbol;Acc:6860]	0.57	-0.22	0.24	-0.29	9.12	15.54	7.1	9.15	11.37	9.61	1.94	3.8	2.09	2.23	3.3	1.8	2.9	4.31	2.37	48.43	57.08	39.57
ENSG00000166923	GREM1	gremlin 1, DAN family BMP antagonist [Source:HGNC Symbol;Acc:2001]	0.55	0.05	0.72	1.12	1.36	2.48	0.87	0.45	0.84	0.16	57.02	55.1	80.95	118.74	141.55	136.54	5.37	7.87	6.76	1.35	2.23	2.93
ENSG00000136244	IL6	interleukin 6 (interferon, beta 2) [Source:HGNC Symbol;Acc:6018]	0.55	0.93	0.66	0.99	0.02	0.05	0.04	14.88	18.6	35.23	0.08	0.02	0.04	0	0.03	0.05	0.06	0.12	0.04	15.98	25.37	31.75
ENSG00000131446	MGAT1	mannosyl (alpha-1,3-)-glycoprotein beta-1,2-N-acetylglucosaminyltransferase [Source:HGNC Symbol;Acc:7044]	0.54	-0.41	0.01	-0.28	26.73	40.01	13.08	29.66	49.48	22.96	18.59	26.33	18.19	25.2	45.99	21.57	28.28	39.69	21.15	52.7	53.15	43.03
ENSG00000205057	CLLU1OS	chronic lymphocytic leukemia up-regulated 1 opposite strand [Source:HGNC Symbol;Acc:24070]	0.54	-0.2	-0.39	0.39	0	0.11	0	0.15	0.25	0.12	0.11	0.14	0.07	0.2	0.75	0.46	0.27	0.46	0.12	0.17	0.13	0.22
ENSG00000185753	CXorf38	chromosome X open reading frame 38 [Source:HGNC Symbol;Acc:28589]	0.54	-0.33	0.15	-0.33	3.84	5.79	2.09	5.45	7.72	5.54	3.97	5.01	3.65	3.94	5.63	3.09	5	7.69	4.09	8.57	9.58	6.77
ENSG00000260549	MT1L	metallothionein 1L (gene/pseudogene) [Source:HGNC Symbol;Acc:7404]	0.53	-0.62	0.73	0.96	0.23	0.89	0.11	0.59	0.93	1.15	0.13	0.69	0.4	0.68	0.08	0.21	0.69	0.97	0.2	7.61	12.68	14.72
ENSG00000100697	DICER1	dicer 1, ribonuclease type III [Source:HGNC Symbol;Acc:17098]	0.53	-0.17	0.31	-0.3	32.88	54.72	29.64	17.15	25.04	15.41	15	23.34	18.18	19.14	29	18.62	20.55	26.39	16.45	31.01	38.83	25.21
ENSG00000123342	MMP19	matrix metallopeptidase 19 [Source:HGNC Symbol;Acc:7165]	0.53	-0.35	-0.05	-0.3	2.42	3.81	1.09	4.91	6.97	3.98	14.84	19.52	14.33	22.5	33.18	18.09	16.54	26.6	15.06	13.09	12.64	10.66
ENSG00000083807	SLC27A5	solute carrier family 27 (fatty acid transporter), member 5 [Source:HGNC Symbol;Acc:10999]	0.53	1.35	-0.5	0.15	0.21	0.26	0.13	0.23	0.35	0.25	0.11	0.33	0.25	0.08	0.23	0.19	0.19	0.31	0.42	0.15	0.11	0.16
ENSG00000182368	FAM27A	family with sequence similarity 27, member A [Source:HGNC Symbol;Acc:19729]	0.52	0.25	0.87	0.81	0.38	0.56	0.42	0.34	0.5	0.46	0.6	0.62	0.23	0.15	0.39	0.34	0.19	0.51	0.22	0.14	0.26	0.25
ENSG00000169429	IL8	interleukin 8 [Source:HGNC Symbol;Acc:6025]	0.47	0.24	0.66	1.22	17.38	34.95	40.94	287.35	154.46	668.34	1.59	2.18	1.83	0.96	1.14	1.06	0.76	1.35	0.81	1.97	3.11	4.55
ENSG00000003989	SLC7A2	solute carrier family 7 (cationic amino acid transporter, y+ system), member 2 [Source:HGNC Symbol;Acc:11060]	0.47	0	0.38	0.8	0	0	0	0.01	0	0	0.04	0.05	0.05	0.04	0.11	0.08	0.1	0.17	0.04	1.47	1.92	2.55
ENSG00000164647	STEAP1	six transmembrane epithelial antigen of the prostate 1 [Source:HGNC Symbol;Acc:11378]	0.46	0.02	0.46	0.73	0.07	0.13	0.02	1.01	1.13	1.07	0.46	0.61	0.58	0.89	0.93	0.94	0.14	0.39	0.14	12.37	17.09	20.46
ENSG00000162840	MT2P1	metallothionein 2 pseudogene 1 [Source:HGNC Symbol;Acc:7407]	0.42	-0.02	0.42	0.77	3.86	6.71	3.53	14.8	11.68	29.17	6.8	8.93	5.21	5.79	8.25	6.64	14.03	7.5	12.5	150.79	202.28	256.06
ENSG00000104918	RETN	resistin [Source:HGNC Symbol;Acc:20389]	0.42	0	0.22	0.08	0.45	0.62	0.41	0.7	1.46	0.53	0.07	0.28	0.23	0	0.07	0.03	0	0.11	0	2.31	2.7	2.41
ENSG00000255065	RP11-680E19.2		0.42	-0.24	-0.78	-0.04	0.25	0.43	0.19	0.64	0.52	0.52	0.2	0.26	0.6	0.38	0.63	0.55	0.58	0.68	0.31	0.68	0.4	0.65
ENSG00000133247	SUV420H2	suppressor of variegation 4-20 homolog 2 (Drosophila) [Source:HGNC Symbol;Acc:28405]	0.41	0.08	-0.41	-0.87	0.46	0.63	0.45	1.01	1.39	1.11	0.17	0.25	0.36	0.22	0.09	0.27	0.33	0.49	0.26	0.8	0.63	0.41
ENSG00000113361	CDH6	cadherin 6, type 2, K-cadherin (fetal kidney) [Source:HGNC Symbol;Acc:1765]	0.4	-0.13	-0.08	-0.86	0	0	0	0	0	0	0.06	0.08	0.02	0.08	0.05	0.1	0.09	0.15	0.08	2.79	2.66	1.52
ENSG00000267132	HMGB3P27	high mobility group box 3 pseudogene 27 [Source:HGNC Symbol;Acc:39319]	0.4	0.06	0.85	1.12	0.74	1	0.71	1.01	1.14	0.89	0.98	1.52	1.9	1.09	2.31	1.98	3.02	2.64	2.8	0.82	1.48	1.75
ENSG00000163735	CXCL5	chemokine (C-X-C motif) ligand 5 [Source:HGNC Symbol;Acc:10642]	0.39	0.12	1.29	2.45	1.43	2.64	1.41	445.28	399.76	336.59	0.08	0.26	0.12	0.35	0.15	0.28	0.05	0.1	0.07	1.45	3.57	7.82
ENSG00000265827	MIR4680	microRNA 4680 [Source:HGNC Symbol;Acc:41541]	0.38	0.26	-0.41	-0.87	34.42	59.34	38.05	68.03	63.95	71.29	25	31.64	32.97	25.55	45.46	35.82	40.98	39.24	25.81	58.94	44.67	31.86
ENSG00000106537	TSPAN13	tetraspanin 13 [Source:HGNC Symbol;Acc:21643]	0.36	0.1	0.6	-0.85	0.23	2.28	0.09	2.02	3.11	2.24	1.97	2.22	3.19	1.28	0.62	0.98	0.78	1.13	0.9	27.82	42.44	15.45
ENSG00000133874	RNF122	ring finger protein 122 [Source:HGNC Symbol;Acc:21147]	0.36	-1.34	0.47	-0.39	0.36	0.47	0.1	0.39	0.38	0.31	0.4	0.61	0.27	0.63	0.64	0.26	0.45	0.87	0.13	0.49	0.68	0.36
ENSG00000230148	HOXB-AS1	HOXB cluster antisense RNA 1 [Source:HGNC Symbol;Acc:43744]	0.35	0.48	-0.86	-0.06	0	0.09	0	0.18	0.2	0.26	0.01	0.03	0.11	0	0.04	0.06	0.08	0.11	0.1	0.79	0.43	0.74
ENSG00000269067	ZNF728	zinc finger protein 728 [Source:HGNC Symbol;Acc:32463]	0.34	-0.26	1.49	0.34	0.15	0.19	0.26	0.23	0.13	0.18	0.33	0.45	0.22	0.47	0.33	0.37	0.27	0.55	0.32	0.16	0.47	0.2
ENSG00000119922	IFIT2	interferon-induced protein with tetratricopeptide repeats 2 [Source:HGNC Symbol;Acc:5409]	0.3	0.03	0.06	-1.01	3.91	6.82	2.19	6.87	5.93	8.32	1.95	2.22	2.28	2.44	3.28	3.63	2.29	2.9	1.9	25.87	27.09	12.83
ENSG00000261269	RP11-389C8.2		0.29	-0.48	1.09	-0.02	0.79	2.18	0.23	1.43	2.78	1.03	7.92	9.42	8.08	14.06	13.23	10.46	7.27	7.68	5.2	0.21	0.45	0.2
ENSG00000232759	AC002480.3		0.27	0.49	0.4	1.09	0.02	0.01	0.02	1.9	1.35	2.81	0.04	0.06	0.05	0.02	0.07	0.09	0.09	0.16	0.02	0.17	0.22	0.35
ENSG00000256407	RP11-446E24.4	NADH-cytochrome b5 reductase-like; Uncharacterized protein [Source:UniProtKB/TrEMBL;Acc:F8VW03]	0.26	0.47	0.36	0.71	0.29	0.26	0.26	0.21	0.26	0.33	0.26	0.37	0.38	0.3	0.5	0.57	0.52	0.54	0.34	0.37	0.47	0.59
ENSG00000163734	CXCL3	chemokine (C-X-C motif) ligand 3 [Source:HGNC Symbol;Acc:4604]	0.22	0.44	0.93	1.41	3.41	3.92	4.72	24.37	23	29.92	0.31	0.22	0.37	0.04	0.22	0.13	0.31	0.98	0.18	1.26	2.5	3.56
ENSG00000184731	FAM110C	family with sequence similarity 110, member C [Source:HGNC Symbol;Acc:33340]	0.22	0.26	0.44	0.7	0	0.01	0.01	0.01	0.02	0.02	0.12	0.03	0.02	0.06	0.08	0.09	0.05	0.05	0.01	1.55	2.12	2.51
ENSG00000270820	RP11-355B11.2		0.21	0.11	-0.74	0.17	0.66	0.86	0.66	0.46	0.54	0.74	0.46	0.87	0.7	1.07	0.31	0.22	0.58	0.48	0.52	0.49	0.3	0.54
ENSG00000204718	CNN2P12	calponin 2 pseudogene 12 [Source:HGNC Symbol;Acc:39834]	0.21	-0.35	0.81	0.14	0	0.17	0.26	1.43	0.78	1.12	1.06	1.61	0.4	0.59	0.63	0.6	0.63	0.52	0.46	0.84	1.5	0.92
ENSG00000261618	RP11-79H23.3		0.19	0.74	0.61	0.87	0.39	0.45	1.18	0.47	0.4	0.64	0.04	0.1	0.19	0.08	0.06	0.1	0.09	0.17	0.11	0.2	0.31	0.36
ENSG00000214814	FER1L6	fer-1-like 6 (C. elegans) [Source:HGNC Symbol;Acc:28065]	0.19	0.75	2.17	0.58	0.01	0	0.02	0	0	0.01	0.43	0.48	0.79	0.53	0.37	0.92	0.09	0.14	0.13	0	0.01	0
ENSG00000122035	RASL11A	RAS-like, family 11, member A [Source:HGNC Symbol;Acc:23802]	0.19	-0.36	0.39	1.03	0.63	0.67	0.43	0.35	0.4	0.27	0.56	0.8	0.41	1.21	1.9	1.05	1.22	1.11	1.21	0.36	0.48	0.74
ENSG00000211598	IGKV4-1	immunoglobulin kappa variable 4-1 [Source:HGNC Symbol;Acc:5834]	0.18	-0.03	0.36	0.7	1.38	1.59	0.79	6.78	7.85	6.92	0.03	0	0.31	0.09	0.13	0.13	0.17	0.16	0.1	1.2	1.55	1.91
ENSG00000254748	HNRNPCP8	heterogeneous nuclear ribonucleoprotein C pseudogene 8 [Source:HGNC Symbol;Acc:48819]	0.18	0.17	0.73	0.34	1.7	1.24	1.22	2.94	3.38	2.68	0.72	2.08	0.96	0.95	1.15	0.95	0.82	0.83	1.25	1.61	2.68	2.03
ENSG00000266709	RP11-214O1.2		0.16	0.43	0.69	0.86	0.22	0.19	0.2	0.48	0.52	0.74	0.09	0.32	0.1	0	0.08	0.11	0.21	0.36	0.15	0.28	0.45	0.49
ENSG00000230459	RP11-741G21.1		0.16	-0.78	0.96	0.72	0.67	1.74	0.15	1.83	1.09	0.88	0.35	0.46	0.53	0.45	0.33	0.34	0.61	1.1	0.44	1.64	3.25	2.68
ENSG00000144120	TMEM177	transmembrane protein 177 [Source:HGNC Symbol;Acc:28143]	0.16	-0.02	-0.28	-0.81	0.4	0.41	0.27	0.62	0.69	0.7	0.87	0.26	0.71	0.56	0.83	0.67	0.51	0.68	0.5	1.16	0.96	0.65
ENSG00000089723	OTUB2	OTU domain, ubiquitin aldehyde binding 2 [Source:HGNC Symbol;Acc:20351]	0.15	0.2	-0.73	-0.08	0.38	0.24	0.4	0.3	0.37	0.27	2.27	2.47	3.34	3.56	4.27	4.61	2.87	2.52	2.8	0.3	0.18	0.28
ENSG00000249347	RP11-747H12.4		0.14	0.02	0.75	-0.02	1.65	1.74	1.53	2	1.65	1.91	1.25	1.62	1.81	2	4.46	2.71	1.94	2.91	1.69	1.4	2.36	1.38
ENSG00000116132	PRRX1	paired related homeobox 1 [Source:HGNC Symbol;Acc:9142]	0.14	-0.07	0.58	0.96	0	0	0	0.01	0	0.01	0.04	0.07	0.01	0.08	0.07	0.1	0.04	0.15	0.07	1.29	1.94	2.5
ENSG00000189013	KIR2DL4	killer cell immunoglobulin-like receptor, two domains, long cytoplasmic tail, 4 [Source:HGNC Symbol;Acc:6332]	0.14	0.83	0.45	0.21	0.01	0.01	0.03	0.39	0.29	0.9	0.02	0.03	0.04	0	0	0.04	0.06	0.19	0.1	0.12	0.16	0.14
ENSG00000238076	MRPL48P1	mitochondrial ribosomal protein L48 pseudogene 1 [Source:HGNC Symbol;Acc:21379]	0.14	0.06	0.52	1.05	0.58	0.19	0.55	0.76	0.84	0.82	0.61	1.34	0.89	0.59	1.72	1.55	1.59	0.67	0.72	0.83	1.19	1.71
ENSG00000228653	HNRNPCP7	heterogeneous nuclear ribonucleoprotein C pseudogene 7 [Source:HGNC Symbol;Acc:48818]	0.14	0.45	1.03	1.04	0.74	0.51	0.54	1.03	1.12	0.97	0.28	0.73	0.89	0.47	0.38	0.53	0.26	0.63	0.66	0.47	0.95	0.95
ENSG00000117594	HSD11B1	hydroxysteroid (11-beta) dehydrogenase 1 [Source:HGNC Symbol;Acc:5208]	0.14	-0.25	0.62	1.06	3.07	3.29	1.14	39.24	29.56	48.19	1.65	3.27	1.8	1.69	1.72	0.86	2.4	3.75	2	6.16	9.49	12.74
ENSG00000266356	RP11-578C11.2		0.12	-0.65	0.74	0.18	5.42	6.2	7.16	11.39	12.31	6.99	4.17	8.63	5.38	9.13	3.54	4.7	5.04	2.77	2.63	13.13	22.18	14.74
ENSG00000168874	ATOH8	atonal homolog 8 (Drosophila) [Source:HGNC Symbol;Acc:24126]	0.12	-0.17	0.35	0.73	0	0.04	0.02	0.03	0.03	0.02	0	0.02	0.02	0.02	0	0.01	0.04	0.02	0.01	0.59	0.74	0.98
ENSG00000259318	RP11-454L9.2		0.11	0.23	0.85	0.11	1.81	2.66	2.79	1.17	1.25	1.53	2.87	5.49	5.07	4.94	2.44	3.06	2.24	2.32	2.21	1.73	3.18	1.85
ENSG00000272625	RP11-737O24.5		0.1	0.37	0.82	0.07	1.32	1.16	1.7	1.6	1.3	1.53	1.3	1.45	1.77	0.98	1.61	1.25	1.21	1.7	0.98	0.92	1.64	0.95
ENSG00000214961	RP11-355K23B.1		0.1	0.09	0.96	0.05	0.64	0.71	0.7	0.95	0.94	0.69	0.72	0.86	0.83	0.79	0.75	0.84	0.77	0.56	0.61	0.66	1.29	0.66
ENSG00000255398	HCAR3	hydroxycarboxylic acid receptor 3 [Source:HGNC Symbol;Acc:16824]	0.09	0.91	0.35	-0.19	0.5	0.66	0.65	6.24	4.45	11.73	0.12	0.13	0.23	0.13	0.16	0.41	0.47	0.33	0.7	0.27	0.35	0.23
ENSG00000169744	LDB2	LIM domain binding 2 [Source:HGNC Symbol;Acc:6533]	0.09	-0.37	-0.5	-0.91	0.02	0.02	0.05	0.09	0.07	0.07	0.09	0.03	0.08	0.06	0.12	0.04	0.06	0.15	0.01	1.5	1.08	0.82
ENSG00000119917	IFIT3	interferon-induced protein with tetratricopeptide repeats 3 [Source:HGNC Symbol;Acc:5411]	0.08	0.24	0.03	-0.85	11.8	13.91	5.01	27.09	22.44	34.63	8.33	9.13	12.84	14.85	14.98	18.86	11.52	11.97	12.14	84.43	86.89	46.35
ENSG00000221844	RP11-404E6.1		0.08	0.09	0.31	1.04	0.03	0.09	0.04	0.27	0.29	0.29	0.19	0.14	0.2	0.33	0.42	0.32	0.29	0.37	0.3	0.35	0.44	0.72
ENSG00000240583	AQP1	aquaporin 1 [Source:HGNC Symbol;Acc:633]	0.07	-0.66	-0.21	-0.87	0.01	0	0	0.03	0.03	0.02	0.05	0.14	0.01	0.04	0.03	0.13	0.02	0.07	0.01	12.42	10.78	6.78
ENSG00000243697	RP11-463O9.1		0.07	0.52	0.74	0.1	0.15	0.25	0.21	1.34	1.38	1.08	0.09	0.6	0.21	0.29	0.13	0.18	0.15	0.25	0.24	0.85	1.43	0.89
ENSG00000237472	AP000361.2		0.07	-0.39	0.8	0.35	1.45	2.07	1.18	4.31	4.46	2.96	2.47	3.42	2.08	2.35	1.18	1.66	1.7	0.54	1.44	1.7	3.02	2.13
ENSG00000206652	RNU1-1	RNA, U1 small nuclear 1 [Source:HGNC Symbol;Acc:10120]	0.06	0.25	-0.71	0.08	14097.8	15675.2	17895.8	6.5	4.38	10.31	122764	128625	74687.2	84267.8	22105.6	15062.2	20739.3	38984.7	27343.8	5.28	3.2	5.44
ENSG00000225918	AC073331.2		0.06	-0.13	0.82	0.67	1.62	2.7	3.01	1.53	1.59	1.44	8.93	6.59	9.36	4.77	3	1.95	1.8	2.44	2.67	0.79	1.39	1.24
ENSG00000269163	CTB-25J19.9		0.06	-0.01	-0.18	-0.75	1.54	1.6	1.46	0.75	0.52	0.75	1.62	2.33	2.01	2.09	1.08	1.15	1.38	1.77	1.39	1.04	0.91	0.59
ENSG00000207513	RNU1-3	RNA, U1 small nuclear 3 [Source:HGNC Symbol;Acc:10130]	0.06	0.22	-0.71	0.08	14097.6	15674.9	17894.4	6.5	4.38	10.31	122760	128625	74682.3	84266.4	22103.4	15059.8	20739	38982.6	27342.3	5.28	3.2	5.44
ENSG00000249443	RP11-1396O13.22		0.06	0.02	0.8	0.05	1.58	1.67	1.47	1.92	1.58	1.8	0.85	1.29	1.42	1.66	3.72	1.73	1.6	1.63	1.62	1.3	2.27	1.32
ENSG00000109321	AREG	amphiregulin [Source:HGNC Symbol;Acc:651]	0.05	1.1	-0.74	-0.18	0.11	0.08	0.17	0.19	0.2	0.48	0.07	0.11	0.21	0.11	0.05	0.21	0.08	0.16	0.15	0.38	0.22	0.33
ENSG00000205595	AREGB	amphiregulin B [Source:HGNC Symbol;Acc:34509]	0.05	1.1	-0.7	-0.19	0.11	0.08	0.13	0.19	0.2	0.46	0.03	0.11	0.17	0.11	0.06	0.21	0.08	0.16	0.15	0.37	0.22	0.32
ENSG00000167157	PRRX2	paired related homeobox 2 [Source:HGNC Symbol;Acc:21338]	0.05	0	0.82	0.52	0	0	0	0.03	0	0.07	0	0.04	0	0	0.03	0	0	0.02	0	0.47	0.84	0.66
ENSG00000213365	AP000593.6		0.05	0.1	0.45	0.88	0.49	0.55	0.4	0.72	0.73	0.73	0.18	0.13	0.17	0.33	0.1	0.67	0.13	0.36	0.34	1.03	1.39	1.85
ENSG00000249274	PDLIM1P4	PDZ and LIM domain 1 pseudogene 4 [Source:HGNC Symbol;Acc:48947]	0.05	0.06	0.33	0.85	2.74	2.36	2.85	0.94	0.97	0.86	1.9	1.93	2.19	2.33	3.05	3.09	3.02	2.07	2.69	0.56	0.71	0.99
ENSG00000233929	MT1XP1	metallothionein 1X pseudogene 1 [Source:HGNC Symbol;Acc:7442]	0.05	-0.26	0.45	0.82	4.49	6.71	2.65	11.93	9.13	17.8	6.41	6.63	3.43	4.03	4.77	5.5	11	6.43	9.3	122.66	167.05	216.61
ENSG00000146250	PRSS35	protease, serine, 35 [Source:HGNC Symbol;Acc:21387]	0.04	0.02	-0.15	-0.89	0.04	0.02	0	0.28	0.28	0.3	0.06	0.05	0.01	0.04	0.08	0.07	0.03	0.1	0.07	0.53	0.48	0.28
ENSG00000268731	CTD-2561J22.1		0.03	0.37	0.73	0.16	0.41	0.87	0.89	1.18	3.11	0.93	1.26	1.08	1.68	1.19	0.87	1.3	0.96	1.52	0.75	1.9	3.15	2.04
ENSG00000236592	S100A11P2	S100 calcium binding protein A11 pseudogene 2 [Source:HGNC Symbol;Acc:37840]	0.03	-0.31	0.77	0.51	1.91	2.1	1.19	2.29	3.2	2.93	0.81	0.75	1.13	1.34	0.97	1.01	0.75	1.26	0.43	1.73	2.97	2.4
ENSG00000223987	RP11-445P17.5		0.02	-0.11	0.73	-0.32	0.85	1.41	1.35	2.93	2.88	2.8	1.22	0.98	1.2	1.08	0.24	0.12	0.59	1.24	0.19	1.29	2.18	1.01
ENSG00000235560	AC002310.12		0.02	-0.48	0.78	-0.14	0.57	0.55	0.28	0.65	0.75	0.96	0.52	0.34	0.41	0.67	0.6	0.26	0.33	0.62	0.34	0.28	0.49	0.25
ENSG00000223718	AC093107.7		0.01	-0.73	1.36	0.94	0.41	0.64	0.5	1.76	1.74	1	0.15	0.23	0.23	0.53	0.22	0.23	0.31	0.32	0.13	0.5	1.28	0.96
ENSG00000134321	RSAD2	radical S-adenosyl methionine domain containing 2 [Source:HGNC Symbol;Acc:30908]	0.01	0.01	0.07	-0.71	1.16	0.71	0.95	3.39	2.19	4.82	0.88	0.87	0.97	1.25	2.05	2.38	0.5	1.07	0.5	20.79	21.74	12.59
ENSG00000186827	TNFRSF4	tumor necrosis factor receptor superfamily, member 4 [Source:HGNC Symbol;Acc:11918]	0.01	0.91	0.58	0.5	0	0.02	0.2	2.53	2.51	4.12	0.14	0.18	0.2	0.13	0	0.23	0.04	0.05	0.08	0.08	0.11	0.11
ENSG00000153291	SLC25A27	solute carrier family 25, member 27 [Source:HGNC Symbol;Acc:21065]	0	-0.09	-0.62	-0.78	0.23	0.12	0.2	0.09	0.09	0.2	0.22	0.25	0.22	0.28	0.23	0.36	0.36	0.58	0.26	0.4	0.26	0.22
ENSG00000207389	RNU1-4	RNA, U1 small nuclear 4 [Source:HGNC Symbol;Acc:10128]	0	0.25	-0.71	0.08	14100.6	15677.9	17898.8	6.5	4.38	10.31	122765	128623	74682.7	84267.5	22105	15062.9	20740.9	38985.2	27342.8	5.28	3.2	5.44
ENSG00000207005	RNU1-2	RNA, U1 small nuclear 2 [Source:HGNC Symbol;Acc:10123]	0	0.25	-0.71	0.08	14098.7	15676.8	17896.4	6.5	4.38	10.31	122762	128620	74683.8	84265.8	22103.8	15061.8	20740	38983.4	27341	5.28	3.2	5.44
ENSG00000175793	SFN	stratifin [Source:HGNC Symbol;Acc:10773]	0	0	-1.02	-1.1	0	0.04	0	0.04	0.03	0.03	0	0	0	0.04	0	0.04	0	0	0.04	0.81	0.4	0.37
ENSG00000203859	HSD3B2	hydroxy-delta-5-steroid dehydrogenase, 3 beta- and steroid delta-isomerase 2 [Source:HGNC Symbol;Acc:5218]	0	0	0.33	-0.9	0	0	0	0	0	0.01	0.03	0.03	0	0.02	0	0.09	0.04	0.17	0	0.65	0.81	0.34
ENSG00000207418	RNVU1-7	RNA, variant U1 small nuclear 7 [Source:HGNC Symbol;Acc:37500]	0	0.27	-0.75	0.04	14084.3	15665.6	17882.9	6.5	4.29	9.95	122740	128604	74668.8	84242.1	22095.5	15048.4	20728.1	38972.2	27333.1	5.28	3.11	5.26
ENSG00000206585	RNVU1-9	RNA, variant U1 small nuclear 9 [Source:HGNC Symbol;Acc:37499]	0	0.24	-0.75	0.04	14084.3	15665.8	17882.8	6.5	4.29	9.95	122741	128605	74670.1	84244.6	22095.5	15048.5	20728.1	38972.3	27333.1	5.28	3.11	5.26
ENSG00000206737	RNVU1-18	RNA, variant U1 small nuclear 18 [Source:HGNC Symbol;Acc:37496]	0	0.19	-0.71	0.05	14089.5	15671.1	17885.3	6.5	4.38	10.31	122756	128619	74679.7	84253.8	22099.2	15053.5	20734.3	38976.1	27337.5	5.28	3.2	5.35
ENSG00000213088	DARC	Duffy blood group, atypical chemokine receptor [Source:HGNC Symbol;Acc:4035]	0	0	0.58	0.71	0	0	0	0	0.02	0.03	0	0	0	0	0.02	0.04	0.05	0.06	0.01	0.62	0.93	1.01
ENSG00000183780	SLC35F3	solute carrier family 35, member F3 [Source:HGNC Symbol;Acc:23616]	0	1.83	1.17	0.7	0	0	0.02	0.13	0.17	0.23	0.1	0.06	0.29	0.16	0.3	0.44	0.16	0.16	0.24	0.02	0.04	0.03
ENSG00000148965	SAA4	serum amyloid A4, constitutive [Source:HGNC Symbol;Acc:10516]	0	0	1.07	1.66	0	0	0	0	0	0	0	0	0.03	0	0.05	0.12	0.1	0.04	0.04	0.93	1.99	2.96
ENSG00000258486	RN7SL1	RNA, 7SL, cytoplasmic 1 [Source:HGNC Symbol;Acc:10038]	0	0	-0.05	0.78	103844	97050	136406	16	14.38	14.62	111703	113489	75820.4	87786.1	102020	96089.9	106735	125287	112523	5.83	5.59	9.99
ENSG00000265150	RN7SL2	RNA, 7SL, cytoplasmic 2 [Source:HGNC Symbol;Acc:23134]	0	0	-0.08	0.8	118955	124528	159396	23.52	17.46	18.95	111226	114181	76779.8	89811.4	116051	106801	124400	137553	125838	7.61	7.27	13.09
ENSG00000205358	MT1H	metallothionein 1H [Source:HGNC Symbol;Acc:7400]	0	0.05	0.87	0.34	0	0	0	0.02	0	0.03	0.84	2.1	0.88	1.43	1.37	0.34	0.29	0.2	0.56	3.9	7.17	4.92
ENSG00000171401	KRT13	keratin 13 [Source:HGNC Symbol;Acc:6415]	0	0	-0.88	-0.53	0	0	0	0	0	0	0.03	0.02	0	0.02	0.02	0.03	0.02	0.07	0.01	2.03	1.11	1.4
ENSG00000166396	SERPINB7	serpin peptidase inhibitor, clade B (ovalbumin), member 7 [Source:HGNC Symbol;Acc:13902]	0	1.06	-0.4	-0.77	0	0	0	0.15	0.06	0.57	0.01	0.02	0.04	0.13	0.12	0.08	0.05	0.18	0.14	2.66	2.02	1.56
ENSG00000242371	IGKV1-39	immunoglobulin kappa variable 1-39 (gene/pseudogene) [Source:HGNC Symbol;Acc:5740]	0	0.36	-0.63	-0.8	0.58	0.74	0.77	6.01	4.23	5.55	0	0	0.06	0.12	0.09	0.04	0	0.14	0.14	2.39	1.54	1.33
ENSG00000251546	IGKV1D-39	immunoglobulin kappa variable 1D-39 [Source:HGNC Symbol;Acc:5756]	0	0.36	-0.6	-0.77	0.62	0.78	0.81	6.31	4.47	5.85	0	0	0.06	0.12	0.09	0.05	0	0.15	0.14	2.48	1.63	1.41
ENSG00000231147	ARHGAP42P2	Rho GTPase activating protein 42 pseudogene 2 [Source:HGNC Symbol;Acc:43939]	0	-0.35	0.92	0.57	0	0	0	0.07	0	0.05	0.1	0.16	0.07	0.11	0.05	0.08	0.14	0.37	0.13	0.19	0.36	0.28
ENSG00000128266	GNAZ	guanine nucleotide binding protein (G protein), alpha z polypeptide [Source:HGNC Symbol;Acc:4395]	0	1.45	0.01	0.13	0	0	0.05	0.24	0.23	0.41	0.03	0.1	0.04	0.03	0.05	0.07	0.05	0.07	0.11	0.23	0.23	0.24
ENSG00000263740	RN7SL4P	RNA, 7SL, cytoplasmic 4, pseudogene [Source:HGNC Symbol;Acc:10039]	0	0	0.15	0.94	66987.7	76643.7	94751.4	17.79	13.78	14.88	54748.2	56447	35788.1	47523.6	80131.4	62567.2	75827.6	69874	74183.3	5.03	5.56	9.57
ENSG00000163638	ADAMTS9	ADAM metallopeptidase with thrombospondin type 1 motif, 9 [Source:HGNC Symbol;Acc:13202]	0	0	0.46	0.73	0	0	0	0	0	0	0.04	0.02	0.05	0.05	0.13	0.13	0.1	0.19	0.08	4.71	6.49	7.81
ENSG00000250363	KRT18P21	keratin 18 pseudogene 21 [Source:HGNC Symbol;Acc:33389]	0	0	0.87	-0.24	0	0	0	0	0	0	0	0.11	0.04	0	0	0.08	0.06	0.09	0.04	0.36	0.67	0.3
ENSG00000137463	MGARP	mitochondria-localized glutamic acid-rich protein [Source:HGNC Symbol;Acc:29969]	0	0	-0.41	-0.94	0	0.05	0	0.09	0.07	0.03	0.22	0.21	0.04	0	0	0.09	0.05	0.28	0.12	1.28	0.96	0.66
ENSG00000104415	WISP1	WNT1 inducible signaling pathway protein 1 [Source:HGNC Symbol;Acc:12769]	0	1.26	0.43	0.94	0	0	0.01	0	0	0	0.01	0.05	0.03	0.01	0	0.03	0.05	0.11	0.08	3.73	5.03	7.15
ENSG00000270132	WISP1-UT1	WISP1 3'UTR-associated RNA 1 [Source:HGNC Symbol;Acc:49126]	0	0	0.4	0.77	0	0	0	0	0	0	0	0.3	0.11	0.07	0	0.03	0.04	0.4	0.17	2.91	3.86	4.97
ENSG00000265735	RN7SL5P	RNA, 7SL, cytoplasmic 5, pseudogene [Source:HGNC Symbol;Acc:10040]	0	0.14	0.26	0.97	52778.1	49669	72327.5	10.69	11.26	11.33	58068.8	59175.9	36715.1	47354.7	66593.6	52264.2	59097.2	58565.8	62055.2	3.72	4.46	7.2
ENSG00000237437	ASS1P12	argininosuccinate synthetase 1 pseudogene 12 [Source:HGNC Symbol;Acc:762]	0	0.25	0.82	0.55	0	0	0	0.01	0.01	0.02	0.01	0	0.02	0	0.08	0.04	0.02	0.05	0.09	0.5	0.89	0.73
ENSG00000269246	CTC-246B18.10		0	0.22	-0.77	-0.12	2.28	3.11	2.44	4.57	4.51	5.06	3.18	3.29	4.79	4.33	1.58	2.04	3.4	2.47	4.06	5.89	3.46	5.25
ENSG00000134326	CMPK2	cytidine monophosphate (UMP-CMP) kinase 2, mitochondrial [Source:HGNC Symbol;Acc:27015]	-0.01	0.15	-0.08	-0.72	1.04	1.02	1.05	3.86	3.26	5.09	0.54	0.57	0.6	0.48	0.37	0.65	0.33	0.59	0.37	16.58	15.72	10.03
ENSG00000214743	MRPS5P3	mitochondrial ribosomal protein S5 pseudogene 3 [Source:HGNC Symbol;Acc:29778]	-0.02	-0.1	-0.75	-0.08	3.21	4.13	2.69	6.53	6.26	7.26	3.87	2.57	3.7	3.1	7.19	6.48	5.67	2.91	4.72	5.53	3.25	5.1
ENSG00000223739	AC007389.2		-0.02	-0.03	-0.76	-0.53	1.82	2.24	2.45	2.98	2.85	2.59	1.44	0	1.39	0.61	0.89	1.38	1.61	2.05	1.06	3.16	1.86	2.13
ENSG00000229007	EXOSC3P1	exosome component 3 pseudogene 1 [Source:HGNC Symbol;Acc:33989]	-0.03	-0.2	-0.5	-0.74	3.11	2.99	1.83	3.89	2.78	3.38	0.77	1.52	1.51	4.03	5.66	4.52	3.53	3.3	3.14	2.38	1.66	1.39
ENSG00000258732	RP11-603B24.1		-0.04	-0.04	0.91	0.65	2.94	3.04	3.04	1.68	1.58	1.72	1.7	0.63	2.63	1.49	2.07	1.21	1.99	1.88	1.57	1.12	2.08	1.76
ENSG00000267552	CTD-2528L19.4	Uncharacterized protein [Source:UniProtKB/TrEMBL;Acc:K7EIZ5]	-0.05	0.35	0.71	-0.02	0.5	0.78	0.81	0.92	0.49	0.84	1.31	1.45	1.78	1.13	1	1.6	1.5	1.31	0.93	0.71	1.19	0.69
ENSG00000260212	RP11-325O24.5		-0.05	-0.04	0.41	0.85	3.79	4.32	2.68	3.14	2.93	3	3.83	3.67	4.98	3.32	3.81	3.83	4.55	3.79	4.42	2.37	3.17	4.23
ENSG00000248866	USP46-AS1	USP46 antisense RNA 1 [Source:HGNC Symbol;Acc:43991]	-0.07	-0.03	0.99	-0.31	1.48	1.89	1.41	1.76	1.91	1.47	1.96	1.68	1.51	1.3	1.11	1.18	1.55	1.63	1.7	3.91	7.83	3.12
ENSG00000162366	PDZK1IP1	PDZK1 interacting protein 1 [Source:HGNC Symbol;Acc:16887]	-0.07	0	0.29	0.82	0	0	0	0	0	0	0.03	0	0.12	0.04	0.03	0	0.04	0.07	0.05	1.55	1.89	2.74
ENSG00000163209	SPRR3	small proline-rich protein 3 [Source:HGNC Symbol;Acc:11268]	-0.07	0	-0.14	-0.72	0	0	0	0	0	0	0.3	0	0.46	0.43	0	0.3	0.05	0.09	0.05	1.46	1.33	0.89
ENSG00000205361	MT1DP	metallothionein 1D, pseudogene [Source:HGNC Symbol;Acc:7396]	-0.07	0.07	0.02	0.84	0.12	0.26	0	0.36	0.4	0.12	0.86	0.75	1.61	0.49	0.18	0.65	0.25	0.45	0.28	2.31	2.37	4.04
ENSG00000156234	CXCL13	chemokine (C-X-C motif) ligand 13 [Source:HGNC Symbol;Acc:10639]	-0.07	0.55	0.98	0.4	0	0	0.02	4.08	2.22	6.25	0	0	0.2	0.19	0.06	0.03	0.04	0.07	0	0.48	0.97	0.6
ENSG00000251552	COQ10BP2	coenzyme Q10 homolog B pseudogene 2 [Source:HGNC Symbol;Acc:44913]	-0.07	-0.1	0.77	0.83	0.54	0.61	0.36	1.5	1.37	1.55	1.17	1.44	1.6	1.36	0.99	1.17	1.27	0.63	0.93	0.77	1.35	1.36
ENSG00000169752	NRG4	neuregulin 4 [Source:HGNC Symbol;Acc:29862]	-0.07	0.67	0.31	-0.08	0	0.07	0.03	0.02	0.05	0.04	0.54	0.41	0.91	0.63	0.54	0.75	0.38	0.41	0.63	0.19	0.26	0.18
ENSG00000218857	RP1-209B5.2		-0.08	-0.12	-0.47	-0.7	1.38	1.28	0.91	0.92	0.62	0.75	0.92	1.02	0.92	0.89	1.94	1.67	0.85	0.73	1	1.81	1.31	1.09
ENSG00000213180	RPL36AP48	ribosomal protein L36a pseudogene 48 [Source:HGNC Symbol;Acc:36721]	-0.08	-0.52	-0.36	-0.78	0.37	0.55	0.45	7.56	6.92	4.86	0.47	0.6	0.83	0.6	0.33	0.39	0.9	0.54	0.26	3.68	2.84	2.07
ENSG00000197927	C2orf27A	chromosome 2 open reading frame 27A [Source:HGNC Symbol;Acc:25077]	-0.08	0.28	-0.74	-0.24	1.53	2.26	1.92	0.75	0.54	0.73	1.13	1.46	2.24	0.11	0.1	0.07	0.94	0.98	1.14	1.44	0.86	1.19
ENSG00000233487	AC011322.1		-0.08	-0.22	0.75	0.14	0.23	0.19	0.04	0.59	0.4	0.52	0.11	0.12	0.1	0.24	0.23	0.12	0.1	0.24	0.18	0.4	0.68	0.43
ENSG00000272234	CTD-2325A15.5		-0.08	0.26	-0.01	-0.73	0.77	0.93	1.24	0.09	0.13	0.12	2.64	1.18	3.21	0.47	0.45	0.41	0.58	0.85	0.85	3.4	3.41	2.03
ENSG00000179144	GIMAP7	GTPase, IMAP family member 7 [Source:HGNC Symbol;Acc:22404]	-0.09	0.61	-0.05	0.05	27.02	9.45	38.8	109.74	78.97	111.05	8.06	7.44	13.22	2.69	2.85	5.72	6.74	7.25	13.56	74.85	72.62	77.44
ENSG00000230305	AC004980.9		-0.09	0.16	0.79	0.07	4.26	2.62	1.8	2.26	3.85	2.59	3.01	3.51	3.63	3.34	2.8	4.01	2	2.26	2.74	1.26	2.2	1.28
ENSG00000182853	VMO1	vitelline membrane outer layer 1 homolog (chicken) [Source:HGNC Symbol;Acc:30387]	-0.1	1.03	0.04	-0.18	0.32	0.82	0.47	5.4	4.44	6.24	0.21	0.12	0.32	0.12	0.17	0.24	0.03	0.04	0.27	8.29	8.54	7.31
ENSG00000213275	IFITM9P	interferon induced transmembrane protein 9 pseudogene [Source:HGNC Symbol;Acc:33972]	-0.1	0.19	-0.39	-0.94	0	0	0.12	0.35	0.15	0.45	0.14	0.12	0	0	0	0.04	0.06	0	0.2	2.49	1.88	1.26
ENSG00000236862	RPS20P24	ribosomal protein S20 pseudogene 24 [Source:HGNC Symbol;Acc:36283]	-0.1	-0.45	0.03	-0.74	2.83	2.51	4.16	11.25	10.59	7.66	12.8	11.83	10.55	10.38	2.46	2.74	1.95	4.26	2.92	4.94	5.09	2.89
ENSG00000144476	ACKR3	atypical chemokine receptor 3 [Source:HGNC Symbol;Acc:23692]	-0.11	0.39	0.92	0.6	0.06	0.04	0.08	0.21	0.3	0.32	0.02	0.04	0.06	0.02	0.02	0.03	0.1	0.06	0.04	0.18	0.34	0.27
ENSG00000254709	IGLL5	immunoglobulin lambda-like polypeptide 5 [Source:HGNC Symbol;Acc:38476]	-0.11	0.38	0.96	0.93	0.21	0.04	0.49	4.11	2.74	4.06	0	0	0.04	0.04	0.03	0.05	0.04	0.11	0.02	0.7	1.37	1.31
ENSG00000113555	PCDH12	protocadherin 12 [Source:HGNC Symbol;Acc:8657]	-0.11	-0.14	-0.74	0.73	0.01	0.01	0.01	0.08	0.07	0.05	0.14	0.14	0.18	0.21	0.18	0.13	0.21	0.18	0.19	0.67	0.4	1.1
ENSG00000250424	AQP1	Uncharacterized protein [Source:UniProtKB/TrEMBL;Acc:K7N7A8]	-0.12	-0.17	-0.17	-0.89	0	0	0	0.05	0.03	0.04	0.13	0.25	0.02	0.06	0	0.09	0.05	0.07	0	7.22	6.41	3.89
ENSG00000185130	HIST1H2BL	histone cluster 1, H2bl [Source:HGNC Symbol;Acc:4748]	-0.12	-0.76	-1	0.32	2.41	2.76	2.02	0.15	0.03	0.05	6.6	6.39	3.92	7.96	6.77	4.48	6.8	6.09	3.94	0.04	0	0.07
ENSG00000114812	VIPR1	vasoactive intestinal peptide receptor 1 [Source:HGNC Symbol;Acc:12694]	-0.13	0.95	-0.38	-0.03	0.02	0.01	0.04	0.1	0.09	0.16	0.36	0.31	0.59	0.04	0.06	0.13	0.13	0.19	0.45	0.09	0.08	0.09
ENSG00000185745	IFIT1	interferon-induced protein with tetratricopeptide repeats 1 [Source:HGNC Symbol;Acc:5407]	-0.14	0.13	-0.08	-0.92	4.1	2.27	2.38	2.1	1.91	2.85	1.37	0.99	1.61	1.37	1.46	3.32	1.05	1.29	1.16	46.9	44.35	24.63
ENSG00000196951	RP11-425I13.3		-0.15	-0.2	0.06	0.78	0.3	0.28	0.15	0.32	0.29	0.34	0.64	0.57	0.61	0.62	0.48	0.53	0.7	0.58	0.48	0.31	0.32	0.52
ENSG00000175928	LRRN1	leucine rich repeat neuronal 1 [Source:HGNC Symbol;Acc:20980]	-0.15	-0.9	-0.21	-0.86	0.03	0.07	0.01	0.15	0.12	0.18	0.07	0.1	0.01	0.1	0.04	0.12	0.07	0.1	0.02	1.37	1.19	0.76
ENSG00000236440	AC117947.1		-0.16	-0.33	-0.76	-0.15	2.94	1.34	2.04	1.66	1.85	1.32	5.1	4.49	4.34	5.14	3.54	4.6	2.49	2.91	2.66	1.83	1.08	1.6
ENSG00000111452	GPR133	G protein-coupled receptor 133 [Source:HGNC Symbol;Acc:19893]	-0.16	0.63	-0.05	0.09	0.2	0.19	0.31	0.1	0.07	0.1	0.16	0.15	0.26	0.14	0.13	0.27	0.33	0.19	0.49	1.99	1.96	2.16
ENSG00000217227	RP1-319M7.2		-0.16	-0.1	0.85	0.07	0.23	0.24	0.19	0.3	0.25	0.24	0.41	0.2	0.22	0.39	0.17	0.41	0.14	0.26	0.2	0.38	0.69	0.39
ENSG00000267469	AC005944.2		-0.17	-0.07	-0.38	-0.98	1.36	1.82	0.58	2.47	2.55	3.65	2.34	2.1	2.43	4.98	0.3	1.28	1.75	1.67	1.73	2.02	1.53	0.99
ENSG00000135114	OASL	2'-5'-oligoadenylate synthetase-like [Source:HGNC Symbol;Acc:8090]	-0.17	0.01	-0.17	-0.8	0.3	0.26	0.04	1.75	1.32	1.83	0.18	0.14	0.1	0.12	0.26	0.3	0.06	0.35	0.19	6.54	5.82	3.74
ENSG00000260898	ADPGK-AS1	ADPGK antisense RNA 1 [Source:HGNC Symbol;Acc:44144]	-0.18	-0.11	-0.78	-0.92	0.13	0.17	0.1	0.27	0.17	0.2	0.34	0.32	0.44	0.63	0.47	0.43	0.39	0.44	0.48	0.32	0.19	0.16
ENSG00000243466	IGKV1-5	immunoglobulin kappa variable 1-5 [Source:HGNC Symbol;Acc:5741]	-0.18	-0.12	1.48	0.89	0.57	0.09	0.44	3.91	3.31	3.71	0	0.09	0	0.09	0.19	0.1	0.18	0.27	0.05	0.48	1.37	0.88
ENSG00000147647	DPYS	dihydropyrimidinase [Source:HGNC Symbol;Acc:3013]	-0.18	0.06	-0.57	-0.84	0.17	0.21	0.17	0.23	0.32	0.45	0.1	0.09	0.16	0.07	0.05	0.05	0.22	0.31	0.2	0.97	0.67	0.51
ENSG00000250126	RP13-884E18.2		-0.2	-0.1	0.47	0.85	0.23	0.19	0.12	0	0.04	0	0.65	1.56	2.15	2.01	1.64	1.74	2.43	1.08	2.05	1.29	1.81	2.29
ENSG00000268784	MGC2752		-0.21	-0.18	0.75	0.02	0.83	1	0.6	1.85	1.51	1.65	1.16	0.73	0.57	0.96	1.28	1.57	1.12	0.73	1.29	0.84	1.42	0.85
ENSG00000185031	SLC2A3P2	solute carrier family 2 (facilitated glucose transporter), member 3 pseudogene 2 [Source:HGNC Symbol;Acc:31074]	-0.21	-0.09	0.15	0.77	1.3	1.09	1.73	1.63	1.36	1.56	0.78	0.71	0.99	1.8	0.6	1.12	1.03	0.65	0.88	0.44	0.48	0.73
ENSG00000134339	SAA2	serum amyloid A2 [Source:HGNC Symbol;Acc:10514]	-0.22	0	0.59	1.13	0	0.01	0	0.05	0.03	0.04	0.11	0.02	0.03	0.04	0.05	0.12	0.07	0.12	0.13	13.84	20.77	30.13
ENSG00000255071	SAA2-SAA4	SAA2-SAA4 readthrough [Source:HGNC Symbol;Acc:39550]	-0.24	0	0.6	1.11	0	0	0	0.02	0	0.06	0.02	0	0	0.06	0.09	0.12	0.13	0	0	17.92	27.15	38.71
ENSG00000227051	C14orf132	chromosome 14 open reading frame 132 [Source:HGNC Symbol;Acc:20346]	-0.24	-0.46	0.77	0.19	0.01	0	0	0.04	0.03	0.05	0.04	0.02	0.02	0.03	0.07	0.06	0.03	0.09	0.03	0.21	0.35	0.24
ENSG00000254023	PKMP4	pyruvate kinase, muscle pseudogene 4 [Source:HGNC Symbol;Acc:44246]	-0.24	-0.24	-0.74	-0.49	4.47	2.88	2.76	10.51	8.4	9.12	4.19	4.34	2.47	6.43	7.13	5.82	5.61	5.67	4.86	5	2.96	3.46
ENSG00000121807	CCR2	chemokine (C-C motif) receptor 2 [Source:HGNC Symbol;Acc:1603]	-0.25	0.8	0.28	0.24	0.22	0.12	0.38	3.21	2.72	4.96	0.25	0.2	0.51	0.16	0.21	0.28	0.35	0.43	0.61	1.58	1.93	1.87
ENSG00000211651	IGLV1-44	immunoglobulin lambda variable 1-44 [Source:HGNC Symbol;Acc:5879]	-0.25	-0.19	1.56	2.25	0.05	0	0	1.59	1.25	1.98	0.04	0.1	0	0.1	0	0.08	0.05	0.18	0.06	0.36	1.13	1.75
ENSG00000235314	LINC00957	long intergenic non-protein coding RNA 957 [Source:HGNC Symbol;Acc:22332]	-0.26	0.11	0.56	0.7	0.74	0.95	0.84	1.07	0.8	0.77	0.36	0.19	0.39	0.47	0.43	0.6	0.48	0.52	0.52	0.34	0.5	0.54
ENSG00000244020	MT1HL1	metallothionein 1H-like 1 [Source:HGNC Symbol;Acc:31864]	-0.27	-0.19	0.78	0.44	0.51	0	0.07	0	0	0	0.29	0.15	0.22	0.44	0.43	0.06	0.15	0.18	0.17	1.61	2.82	2.15
ENSG00000233980	FDPSP2	farnesyl diphosphate synthase pseudogene 2 [Source:HGNC Symbol;Acc:3633]	-0.29	-0.58	0.83	0.72	2.84	2.26	1.7	4.39	4.76	3.33	2.64	2.22	1.71	2.98	1.37	2.12	2.28	1.52	1.54	0.61	1.09	1
ENSG00000231087	FDPSP7	farnesyl diphosphate synthase pseudogene 7 [Source:HGNC Symbol;Acc:33487]	-0.29	-0.58	0.83	0.68	2.42	1.93	1.45	3.77	4.12	2.86	2.24	1.89	1.48	2.58	1.16	1.86	1.94	1.32	1.31	0.53	0.97	0.85
ENSG00000176083	ZNF683	zinc finger protein 683 [Source:HGNC Symbol;Acc:28495]	-0.29	-0.39	-0.29	-0.83	0.02	0.01	0.01	1.82	1.45	2.05	0.04	0.02	0.02	0.04	0.1	0.06	0.07	0.12	0.05	0.82	0.67	0.45
ENSG00000255680	RP11-732A19.9		-0.29	-0.11	-0.74	-0.28	1.6	2.85	1.37	0.78	0.59	0.89	1.07	1.94	1.33	2.12	1.03	1.1	1.67	0.86	0.99	2.09	1.26	1.66
ENSG00000126467	TSKS	testis-specific serine kinase substrate [Source:HGNC Symbol;Acc:30719]	-0.29	-0.96	0.07	-0.42	0.11	0.09	0.04	0.31	0.23	0.14	0.03	0.13	0.02	0.04	0.02	0.03	0.16	0.08	0.03	0.07	0.08	0.05
ENSG00000157765	SLC34A2	solute carrier family 34 (type II sodium/phosphate contransporter), member 2 [Source:HGNC Symbol;Acc:11020]	-0.29	0.26	0.45	0.74	0.02	0	0	0	0	0	0.02	0.01	0.02	0.05	0.05	0.06	0.06	0.18	0.08	0.96	1.32	1.61
ENSG00000171611	PTCRA	pre T-cell antigen receptor alpha [Source:HGNC Symbol;Acc:21290]	-0.3	0.68	-0.17	0.82	0.29	0.31	0.44	0.06	0.04	0.16	1.55	0.97	1.35	0.92	1.52	1.45	1.3	1.27	1.32	0.44	0.39	0.77
ENSG00000237757	EEF1A1P30	eukaryotic translation elongation factor 1 alpha 1 pseudogene 30 [Source:HGNC Symbol;Acc:37906]	-0.31	-0.4	0.7	0.11	1.7	1.34	1.46	1.71	1.17	1.5	0.93	1.21	0.78	1.09	0.51	0.5	0.86	0.98	0.59	0.67	1.1	0.71
ENSG00000239775	AC017116.11		-0.31	0.06	-0.72	-0.64	0.88	0.59	0.86	1.21	1.02	0.89	0.83	0.27	0.47	0.53	1.01	0.6	0.53	0.72	0.88	1.39	0.85	0.88
ENSG00000162892	IL24	interleukin 24 [Source:HGNC Symbol;Acc:11346]	-0.32	-1.92	0.67	2.03	0.09	0.07	0	0.09	0.12	0.13	0.2	0.53	0.45	0.71	0.1	0.17	0.27	0.27	0.11	0.54	0.86	2.19
ENSG00000170647	TMEM133	transmembrane protein 133 [Source:HGNC Symbol;Acc:24033]	-0.32	0.1	0.28	0.79	0.04	0	0.01	0.08	0.06	0.06	0.04	0.1	0.04	0.13	0.02	0.15	0.13	0.2	0.16	0.39	0.46	0.66
ENSG00000271318	AP000654.5		-0.35	-0.29	0.75	0.47	0.87	0.67	0.56	1.76	1.91	1.61	0.81	1.7	0.69	1.04	0.7	1.11	0.92	1.02	0.78	1.42	2.39	1.91
ENSG00000183734	ASCL2	achaete-scute complex homolog 2 (Drosophila) [Source:HGNC Symbol;Acc:739]	-0.36	0.6	0.06	0.1	1.33	0.95	1.56	3.55	2.82	5.27	0.37	0.56	0.55	0.3	0.24	0.52	0.28	0.28	0.44	1.94	2.03	2.06
ENSG00000228754	RP11-534L6.3		-0.37	-0.08	-0.08	-0.9	0.32	0.63	0.56	2.65	1.91	2.25	1.32	1.54	1.42	1.44	0.35	0.76	0.6	0.49	0.6	1.51	1.42	0.78
ENSG00000137673	MMP7	matrix metallopeptidase 7 (matrilysin, uterine) [Source:HGNC Symbol;Acc:7174]	-0.38	-0.11	-0.87	-0.11	10.78	7.92	6.43	4.56	7.18	2.98	103.71	64.26	122.76	55.43	32.7	59.48	82.61	84.26	75.25	13.48	7.43	12.45
ENSG00000175445	LPL	lipoprotein lipase [Source:HGNC Symbol;Acc:6677]	-0.38	-0.36	-0.92	-0.27	39.89	18.08	22.75	2.78	4.73	1.58	243.75	191.88	308.85	395.09	215.93	369.37	422.75	320.35	388.12	8.22	4.34	6.79
ENSG00000166963	MAP1A	microtubule-associated protein 1A [Source:HGNC Symbol;Acc:6835]	-0.38	0.5	0	0.13	0.05	0.04	0.11	0.17	0.18	0.2	1.53	0.82	2.57	1.11	1.31	2.75	0.7	0.43	1.01	0.33	0.33	0.36
ENSG00000226072	AC016772.4		-0.39	-0.32	0.71	0.81	0.9	0.78	0.91	1.05	0.87	0.78	1.18	0.87	1.03	1	0.3	0.76	0.71	0.79	0.56	0.9	1.48	1.57
ENSG00000124134	KCNS1	potassium voltage-gated channel, delayed-rectifier, subfamily S, member 1 [Source:HGNC Symbol;Acc:6300]	-0.4	0.26	-0.19	-0.99	0.02	0	0.01	0.01	0.01	0.02	0.03	0.05	0.08	0.03	0.05	0.08	0.04	0.04	0.04	0.32	0.28	0.16
ENSG00000197472	ZNF695	zinc finger protein 695 [Source:HGNC Symbol;Acc:30954]	-0.4	0.01	0.99	0.64	0.12	0.13	0.1	0.12	0.13	0.17	0.31	0.25	0.34	0.26	0.17	0.26	0.43	0.41	0.35	0.15	0.31	0.24
ENSG00000115009	CCL20	chemokine (C-C motif) ligand 20 [Source:HGNC Symbol;Acc:10619]	-0.4	-0.72	1.11	2.21	0.19	0.06	0	3.9	2.79	3.36	0.04	0.06	0.34	0.34	0.25	0.15	0.14	0.38	0.1	0.73	1.61	3.45
ENSG00000148848	ADAM12	ADAM metallopeptidase domain 12 [Source:HGNC Symbol;Acc:190]	-0.42	0.64	0.31	0.23	0.24	0.11	0.39	0.58	0.51	0.71	0.62	0.46	1.02	0.36	0.24	0.57	0.59	0.72	1.02	1.04	1.3	1.22
ENSG00000260010	ZNF720P1	zinc finger protein 720 pseudogene 1 [Source:HGNC Symbol;Acc:34505]	-0.42	0.04	0.37	0.84	0.37	0.27	0.63	0.14	0.21	0.16	0.52	0.39	0.85	0.63	0.47	0.45	0.62	0.59	0.43	0.23	0.3	0.4
ENSG00000206596	RNU1-27P	RNA, U1 small nuclear 27, pseudogene [Source:HGNC Symbol;Acc:37497]	-0.43	0.09	-0.71	0.08	14085.5	15667	17882.6	6.5	4.38	10.31	122768	128621	74686.4	84250.9	22098.4	15051.7	20732.3	38973.4	27337	5.28	3.2	5.44
ENSG00000206588	RNU1-28P	RNA, U1 small nuclear 28, pseudogene [Source:HGNC Symbol;Acc:37498]	-0.43	0.11	-0.71	0.05	14085.2	15666.8	17882.6	6.5	4.38	10.31	122767	128619	74685.7	84249.8	22098.6	15051.7	20732.3	38973.4	27336.9	5.28	3.2	5.35
ENSG00000213761	MT1P1	metallothionein 1 pseudogene 1 [Source:HGNC Symbol;Acc:23681]	-0.43	-0.74	0.49	0.84	2.41	3.48	1.15	6.39	4.35	8.72	3.61	2.33	1.03	1.28	1.68	2.99	4.63	2.18	3.1	59.69	84.22	106.4
ENSG00000226777	KIAA0125	KIAA0125 [Source:HGNC Symbol;Acc:19955]	-0.44	-0.85	1.04	0.39	0.13	0.35	0.04	4.17	3.73	3.87	0.07	0	0	0.25	0	0.06	0.26	0.21	0.05	0.22	0.16	0.11
ENSG00000268800	AC112205.1	Uncharacterized protein [Source:UniProtKB/TrEMBL;Acc:M0R1V1]	-0.44	-0.44	0	0.58	0.23	0.49	0	0.17	0	0.12	0.37	0	0	0.47	0	0	0.24	0.29	0	0	0	0.15
ENSG00000236844	AC091633.2		-0.47	0.14	-0.39	-0.87	2.15	1.5	1.49	1.67	1.81	1.97	4.95	1.7	3.34	1.19	0.86	1.15	1.49	1.86	1.94	1.83	1.39	0.96
ENSG00000229887	HNRNPA1P6	heterogeneous nuclear ribonucleoprotein A1 pseudogene 6 [Source:HGNC Symbol;Acc:5032]	-0.48	-0.07	1.32	0.33	0.34	0.36	0.22	0.54	0.41	0.53	0.57	0.3	0.69	0.44	0.28	0.37	0.29	0.38	0.34	0.32	0.8	0.39
ENSG00000229168	RPL19P20	ribosomal protein L19 pseudogene 20 [Source:HGNC Symbol;Acc:35713]	-0.49	-0.73	0.87	0.53	0.86	1.16	0.87	3	2.2	1.7	2.58	1.61	1.72	1.74	0.98	0.66	0.52	0.67	0.73	0.78	1.43	1.1
ENSG00000204010	IFIT1B	interferon-induced protein with tetratricopeptide repeats 1B [Source:HGNC Symbol;Acc:23442]	-0.49	-0.55	0.28	-0.99	0.29	0.11	0.14	0.12	0.12	0.14	0.17	0.07	0.12	0.02	0.05	0.19	0.12	0.16	0.05	2.02	2.47	1.01
ENSG00000196562	SULF2	sulfatase 2 [Source:HGNC Symbol;Acc:20392]	-0.5	0.64	-0.16	-0.24	1.82	1.03	3.28	5.87	4.19	8.77	0.77	0.62	1.37	1.08	1.14	1.74	2.61	1.78	3.06	8.38	7.51	7.03
ENSG00000123689	G0S2	G0/G1switch 2 [Source:HGNC Symbol;Acc:30229]	-0.5	0.67	0.01	0.71	6.91	6.76	9.19	58.44	50.19	60.78	6.39	4.44	14.91	1.84	1.06	4.2	11	4.11	17.36	29.99	30.23	48.97
ENSG00000244405	ETV5	ets variant 5 [Source:HGNC Symbol;Acc:3494]	-0.51	0.01	0.01	0.07	2.32	1.26	2.96	5.15	3.19	4.29	4.07	3.03	4.81	2.57	1.8	2.65	4.04	2.85	4.17	17.99	18.16	18.8
ENSG00000073756	PTGS2	prostaglandin-endoperoxide synthase 2 (prostaglandin G/H synthase and cyclooxygenase) [Source:HGNC Symbol;Acc:9605]	-0.51	0.28	0.28	0.94	0.85	0.62	0.87	2.22	1.55	3.02	1.18	0.81	1.99	1.1	0.45	1	0.91	1.01	1.12	1.17	1.41	2.22
ENSG00000257758	KRT18P20	keratin 18 pseudogene 20 [Source:HGNC Symbol;Acc:33388]	-0.51	0	0.11	-0.72	0.07	0	0.04	0	0	0	0.14	0.04	0.02	0.04	0	0.04	0.04	0.2	0.06	0.8	0.86	0.47
ENSG00000211675	IGLC1	immunoglobulin lambda constant 1 (Mcg marker) [Source:HGNC Symbol;Acc:5855]	-0.51	0.14	0.96	0.89	0.4	0.11	1.43	11.59	7.48	11.15	0	0	0.1	0.1	0	0.12	0	0.19	0	1.96	3.84	3.62
ENSG00000115718	PROC	protein C (inactivator of coagulation factors Va and VIIIa) [Source:HGNC Symbol;Acc:9451]	-0.52	1.29	-1.49	0.44	0.12	0.08	0.21	0.06	0.03	0.15	0.21	0.2	0.61	0.13	0.18	0.41	0.31	0.32	0.71	0.05	0.01	0.06
ENSG00000211945	IGHV1-18	immunoglobulin heavy variable 1-18 [Source:HGNC Symbol;Acc:5549]	-0.53	0.04	0.72	0.86	0.06	0	0.17	3.57	2.24	3.86	0.13	0	0	0	0.25	0.17	0	0.07	0	1.53	2.56	2.77
ENSG00000213661	RP11-510I6.2		-0.53	-0.64	0.99	0.89	0.87	0.26	0.46	1.78	1.09	1.07	0.29	0.25	0.08	0.5	0.36	0.6	0.42	0.61	0.39	0.79	1.59	1.43
ENSG00000230844	ZNF674-AS1	ZNF674 antisense RNA 1 (head to head) [Source:HGNC Symbol;Acc:44266]	-0.54	0	-0.67	-0.96	0.23	0.38	0.21	0.35	0.38	0.4	0.51	0.23	0.16	0.43	0.2	0.34	0.31	0.34	0.31	0.61	0.38	0.31
ENSG00000131042	LILRB2	leukocyte immunoglobulin-like receptor, subfamily B (with TM and ITIM domains), member 2 [Source:HGNC Symbol;Acc:6606]	-0.56	0.23	0.06	0.02	16.45	6.59	23.69	77.76	47.72	91.42	8.2	5.49	9.46	3.24	2.91	4.86	6.87	4.67	8.01	71.98	75.26	72.08
ENSG00000041982	TNC	tenascin C [Source:HGNC Symbol;Acc:5318]	-0.56	0.3	0.4	0.97	0	0	0.01	0.38	0.1	0.5	0.11	0.08	0.1	0.67	0.47	1.86	0.11	0.11	0.1	0.9	1.18	1.75
ENSG00000226696	LENG8-AS1	LENG8 antisense RNA 1 [Source:HGNC Symbol;Acc:40705]	-0.56	-0.02	0.73	0.68	0.74	0.49	0.68	0.87	0.98	0.81	0.35	0.19	0.36	0.19	0.66	0.59	0.73	0.46	0.39	0.45	0.76	0.72
ENSG00000158270	COLEC12	collectin sub-family member 12 [Source:HGNC Symbol;Acc:16016]	-0.57	0.34	-0.1	0.16	12.98	5.01	12.72	31.69	21.48	20.55	11.39	7.28	18.48	3.66	3.17	5.09	14.55	10.17	18.23	123.25	116.74	137.62
ENSG00000240808	CTD-3236F5.1		-0.57	0.01	-0.24	-0.73	3.12	6.33	4.05	6.05	7.12	6.4	1.9	0.82	0.65	1.78	0.82	1.7	2.6	2.75	1.4	4.22	3.57	2.45
ENSG00000095303	PTGS1	prostaglandin-endoperoxide synthase 1 (prostaglandin G/H synthase and cyclooxygenase) [Source:HGNC Symbol;Acc:9604]	-0.57	0.08	-0.18	0.1	6.34	2.42	7.51	10.03	8.05	10.36	10.9	7.25	14.26	9.22	6.33	12.95	10.81	5.98	10.51	4.63	4.1	4.95
ENSG00000205362	MT1A	metallothionein 1A [Source:HGNC Symbol;Acc:7393]	-0.58	0	0.66	1.06	0	0	0	0.09	0.04	0.12	0.51	0	0	0.24	0	0	0.06	0.22	0.07	1.42	2.28	2.94
ENSG00000169432	SCN9A	sodium channel, voltage-gated, type IX, alpha subunit [Source:HGNC Symbol;Acc:10597]	-0.58	0.28	-0.32	0.88	1.13	0.7	2.02	0.19	0.1	0.15	0.24	0.18	0.32	0.35	0.21	0.46	0.17	0.24	0.18	0.18	0.14	0.32
ENSG00000128045	RASL11B	RAS-like, family 11, member B [Source:HGNC Symbol;Acc:23804]	-0.59	-0.32	0.7	0.43	0.22	0.05	0.12	0.09	0.1	0.04	1.95	1.6	2.37	3.2	1.98	3	3.75	2.58	2.98	0.25	0.4	0.32
ENSG00000244291	C7orf13	chromosome 7 open reading frame 13 [Source:HGNC Symbol;Acc:17126]	-0.59	-0.19	0.7	0.5	0.26	0.18	0.27	0.45	0.37	0.4	0.37	0.27	0.39	0.37	0.22	0.28	0.31	0.29	0.25	0.21	0.35	0.3
ENSG00000151693	ASAP2	ArfGAP with SH3 domain, ankyrin repeat and PH domain 2 [Source:HGNC Symbol;Acc:2721]	-0.6	0.36	-0.1	0.12	1.37	0.66	1.64	3.83	2.99	4.12	1.65	1.06	2.58	1.54	1.03	2.08	2.4	1.24	2.09	7.73	7.23	8.42
ENSG00000157470	FAM81A	family with sequence similarity 81, member A [Source:HGNC Symbol;Acc:28379]	-0.61	-0.08	0.27	-0.14	0.45	0.24	0.2	0.18	0.11	0.12	1.86	1.3	2.3	3.55	2.26	4.99	1.54	0.55	1.43	0.11	0.12	0.1
ENSG00000076351	SLC46A1	solute carrier family 46 (folate transporter), member 1 [Source:HGNC Symbol;Acc:30521]	-0.62	0.05	-0.04	0	0.73	0.44	1.43	1.76	1.14	1.89	1.11	0.71	1.17	0.56	0.34	0.46	0.94	0.79	0.96	12.36	11.97	12.37
ENSG00000170873	MTSS1	metastasis suppressor 1 [Source:HGNC Symbol;Acc:20443]	-0.63	0.05	-0.06	0.08	2.18	1.72	4.31	5.57	3.74	5.91	2.71	1.69	3.22	3.15	1.99	3.69	2.19	0.99	2.02	69.26	67	72.76
ENSG00000110092	CCND1	cyclin D1 [Source:HGNC Symbol;Acc:1582]	-0.63	0.23	-0.14	0.15	1.17	0.39	1.04	9.93	6.74	11.99	20.78	11.91	30.53	31.14	22.03	45.42	24.14	14.61	27.47	5.15	4.69	5.7
ENSG00000104938	CLEC4M	C-type lectin domain family 4, member M [Source:HGNC Symbol;Acc:13523]	-0.63	0.61	-0.84	0.32	0.26	0.16	0.32	1.97	1.53	2.66	0.14	0.12	0.25	0.1	0.03	0.12	0.12	0.14	0.19	2.75	1.53	3.4
ENSG00000157445	CACNA2D3	calcium channel, voltage-dependent, alpha 2/delta subunit 3 [Source:HGNC Symbol;Acc:15460]	-0.63	0.11	-0.57	0.22	0.54	0.17	1.03	0.09	0.04	0.05	1.09	0.71	1	0.29	0.2	0.33	0.92	0.63	1	1.18	0.8	1.35
ENSG00000183307	CECR6	cat eye syndrome chromosome region, candidate 6 [Source:HGNC Symbol;Acc:1844]	-0.64	0.28	-0.12	0.15	0.32	0.2	0.45	0.74	0.66	0.81	0.51	0.33	0.84	0.51	0.33	0.6	0.75	0.49	0.63	0.91	0.84	1.01
ENSG00000108700	CCL8	chemokine (C-C motif) ligand 8 [Source:HGNC Symbol;Acc:10635]	-0.64	1.42	0.11	-0.17	2.74	1.67	3.22	283.44	101.59	515.9	0.13	0	0.34	0	0.11	0.17	0.07	0.11	0.17	4.08	4.39	3.6
ENSG00000132688	NES	nestin [Source:HGNC Symbol;Acc:7756]	-0.64	-0.25	-0.71	-0.33	0.17	0.07	0.07	0.23	0.3	0.11	4.7	2.95	6.61	6.63	10.73	12.09	7.46	3.72	6.17	0.59	0.36	0.46
ENSG00000125378	BMP4	bone morphogenetic protein 4 [Source:HGNC Symbol;Acc:1071]	-0.65	0	-0.45	-0.84	0	0.01	0	0.01	0.01	0.02	0.11	0.02	0.03	0.04	0.01	0.03	0.05	0.07	0.04	1.17	0.87	0.65
ENSG00000161640	SIGLEC11	sialic acid binding Ig-like lectin 11 [Source:HGNC Symbol;Acc:15622]	-0.65	0.07	0.05	-0.07	0.65	0.21	0.44	3.31	2.09	3.84	1.01	0.69	1.11	0.31	0.29	0.37	0.73	0.42	0.78	9.29	9.64	8.83
ENSG00000197262	CCL4L2	chemokine (C-C motif) ligand 4-like 2 [Source:HGNC Symbol;Acc:24066]	-0.66	0.6	-0.08	-0.12	0.74	0.45	1.27	11.18	6.72	18.24	0.91	1.13	1.38	0.6	0.34	0.66	0.58	0.83	0.84	2.9	2.69	2.63
ENSG00000147883	CDKN2B	cyclin-dependent kinase inhibitor 2B (p15, inhibits CDK4) [Source:HGNC Symbol;Acc:1788]	-0.66	0.23	-0.04	-0.04	1.9	1.17	2.33	0.65	0.47	0.65	5.51	3.65	9.1	6.24	3.74	7.95	7.8	3.65	7.98	1.23	1.2	1.19
ENSG00000213717	AC004692.5		-0.66	-0.77	0.7	0.37	1.97	0.92	0.89	3.94	3.57	2.76	1.04	1.34	1.51	1.33	0.16	0.79	0.67	0.81	0.38	1.6	2.62	2.03
ENSG00000172322	CLEC12A	C-type lectin domain family 12, member A [Source:HGNC Symbol;Acc:31713]	-0.67	0.24	-0.25	0.31	43.52	22.66	41.12	53.71	49.55	54.6	9.07	6.25	15.94	13.76	8.62	18.32	12.69	7.29	14.96	8.84	7.53	10.96
ENSG00000111859	NEDD9	neural precursor cell expressed, developmentally down-regulated 9 [Source:HGNC Symbol;Acc:7733]	-0.67	0.04	0.09	0.13	0.66	0.34	0.38	2	1.77	2.16	1.09	0.75	1.47	3.28	1.75	3.58	3.1	1.91	2.94	1	1.06	1.09
ENSG00000188931	C1orf192	chromosome 1 open reading frame 192 [Source:HGNC Symbol;Acc:32325]	-0.68	-1.29	-1.28	-0.83	0.3	0.19	0	0.09	0.04	0.03	0.57	0.31	0.28	0.54	0.09	0.11	0.18	0.4	0.17	0.15	0.06	0.08
ENSG00000272962	SLC5A3	sodium/myo-inositol cotransporter [Source:RefSeq peptide;Acc:NP_008864]	-0.68	0.24	0.23	0.02	16.93	10.37	22.39	29.73	17.92	35.16	7.13	5.64	11.28	8.26	4.26	8.86	8.57	5.49	7.69	4.57	5.39	4.63
ENSG00000198743	SLC5A3	solute carrier family 5 (sodium/myo-inositol cotransporter), member 3 [Source:HGNC Symbol;Acc:11038]	-0.68	0.24	0.23	0.02	16.93	10.38	22.39	29.73	17.92	35.16	7.13	5.64	11.28	8.27	4.27	8.87	8.57	5.49	7.69	4.57	5.39	4.63
ENSG00000137959	IFI44L	interferon-induced protein 44-like [Source:HGNC Symbol;Acc:17817]	-0.68	0.25	0.01	-0.75	0.45	0.26	0.26	3.29	1.47	5.47	0.16	0.08	0.12	0.14	0.11	0.3	0.16	0.25	0.19	45.41	45.97	27.23
ENSG00000124875	CXCL6	chemokine (C-X-C motif) ligand 6 [Source:HGNC Symbol;Acc:10643]	-0.68	0.44	0.95	1.68	0.01	0.03	0.08	1.23	0.45	1.8	0.03	0	0	0.05	0	0.04	0.03	0.12	0.06	21.43	41.75	68.54
ENSG00000158517	NCF1	neutrophil cytosolic factor 1 [Source:HGNC Symbol;Acc:7660]	-0.7	0.91	0.15	0.03	21.7	12.84	38.35	98.23	48.37	172.59	5.7	4.11	12.7	4.27	2.91	9.41	8.55	4.07	12.99	25.4	28.06	25.83
ENSG00000175857	GAPT	GRB2-binding adaptor protein, transmembrane [Source:HGNC Symbol;Acc:26588]	-0.71	0.43	0.16	0.03	3.34	0.88	4.97	7.21	4.47	8.35	4.96	2.41	5.81	1.01	0.63	1.39	5.22	3.5	7.99	7.58	8.48	7.71
ENSG00000180730	SHISA2	shisa family member 2 [Source:HGNC Symbol;Acc:20366]	-0.72	0.02	-3.39	-1.51	0.03	0.01	0.01	0.05	0.03	0.07	0.64	0.41	0.67	0.66	0.36	0.67	1.22	0.81	1.24	0.05	0	0.02
ENSG00000259225	RP11-1008C21.1		-0.72	-0.4	-0.62	-1.17	0.53	0.08	0.2	5.81	7.28	4.55	0.4	0.29	0.4	0.42	0.19	0.49	0.72	0.57	0.45	0.37	0.24	0.16
ENSG00000112303	VNN2	vanin 2 [Source:HGNC Symbol;Acc:12706]	-0.73	0.22	0.01	0.29	34.88	20.86	42.68	12.89	12.28	14.57	7.24	4.53	9.94	3.54	1.97	4.67	5.07	2.95	5.48	2.93	2.95	3.54
ENSG00000162746	FCRLB	Fc receptor-like B [Source:HGNC Symbol;Acc:26431]	-0.73	0.56	0.05	-0.21	0.34	0.26	0.21	0.6	0.39	0.68	1.88	1.13	3.17	0.26	0.09	0.44	0.44	0.26	0.64	0.53	0.55	0.44
ENSG00000228466	TUBB4AP1	tubulin, beta 4A class IVa pseudogene 1 [Source:HGNC Symbol;Acc:42340]	-0.73	-0.76	0.95	0.36	0.16	0.02	0.04	0.78	0.5	0.43	0.46	0.32	0.32	0.78	0.08	0.15	0.05	0.21	0.08	0.33	0.65	0.42
ENSG00000258227	CLEC5A	C-type lectin domain family 5, member A [Source:HGNC Symbol;Acc:2054]	-0.74	0.55	-0.11	0.56	40.47	15.96	34.06	126.99	89.3	131.91	19.65	11.61	36.06	12.25	7.82	24.38	14.72	8.31	23.23	1.1	1.02	1.61
ENSG00000168517	HEXIM2	hexamethylene bis-acetamide inducible 2 [Source:HGNC Symbol;Acc:28591]	-0.74	0	0.3	0.5	0.55	0.31	0.5	1.25	0.86	0.88	0.19	0.07	0.15	0.21	0.18	0.24	0.27	0.13	0.32	0.33	0.41	0.47
ENSG00000179914	ITLN1	intelectin 1 (galactofuranose binding) [Source:HGNC Symbol;Acc:18259]	-0.74	-0.52	-0.68	0.11	0.43	0.31	0.22	1.7	0.9	1.11	0.02	0	0.04	0.16	0.09	0.1	0.14	0.07	0.14	1.52	0.99	1.78
ENSG00000173198	CYSLTR1	cysteinyl leukotriene receptor 1 [Source:HGNC Symbol;Acc:17451]	-0.74	-0.01	0.02	0.03	6.96	2.79	6.32	5.9	5.45	6.04	3.05	1.86	4.26	2.11	0.78	2.12	1.81	1.13	1.78	4.49	4.66	4.5
ENSG00000250722	SEPP1	selenoprotein P, plasma, 1 [Source:HGNC Symbol;Acc:10751]	-0.76	0.11	0.08	-0.15	21.01	12.39	66.94	0.27	0.05	0.06	57.6	38.55	79.39	12.54	6.73	12.5	32.95	18.73	35.55	240.69	257.17	214.05
ENSG00000177807	KCNJ10	potassium inwardly-rectifying channel, subfamily J, member 10 [Source:HGNC Symbol;Acc:6256]	-0.78	0.02	0.64	-0.7	0.06	0.03	0.05	2.39	1.17	2.34	0.04	0.03	0.01	0.03	0.03	0.04	0.04	0.11	0.07	0.85	1.32	0.52
ENSG00000181631	P2RY13	purinergic receptor P2Y, G-protein coupled, 13 [Source:HGNC Symbol;Acc:4537]	-0.78	-0.06	-0.02	0.07	7.17	4.02	6.12	24.19	15.95	24.51	0.74	0.67	1.51	1.31	0.46	1.24	2.03	0.61	1.73	8.28	8.18	8.69
ENSG00000172594	SMPDL3A	sphingomyelin phosphodiesterase, acid-like 3A [Source:HGNC Symbol;Acc:17389]	-0.81	-0.23	-0.12	0.21	10.45	8.03	7.96	62.1	40.56	54.19	4.23	2.38	5.19	8.1	2.98	6.89	11.08	1.83	4.88	50.75	46.54	58.37
ENSG00000161267	BDH1	3-hydroxybutyrate dehydrogenase, type 1 [Source:HGNC Symbol;Acc:1027]	-0.82	0.36	-0.49	0.57	1.62	0.63	1.42	3.45	2.42	3.68	1.09	0.61	1.6	1.11	0.8	1.53	1.16	0.63	1.59	0.38	0.29	0.58
ENSG00000235512	TAB3-AS2	TAB3 antisense RNA 2 [Source:HGNC Symbol;Acc:40013]	-0.82	-0.22	0.83	0.36	1.27	1.68	0.88	2.42	1.41	2.11	1.26	0.65	1.13	1.6	1.05	0.79	1.45	0.88	1.57	1.51	2.7	1.92
ENSG00000214009	PCNAP3	proliferating cell nuclear antigen pseudogene 3 [Source:HGNC Symbol;Acc:43736]	-0.83	-0.4	-0.54	-0.89	0.8	0.38	0.48	2.23	2.24	1.7	0.61	0.73	0.82	1.02	0.61	0.82	1.51	1.02	0.87	1.79	1.22	0.93
ENSG00000186469	GNG2	guanine nucleotide binding protein (G protein), gamma 2 [Source:HGNC Symbol;Acc:4404]	-0.84	0.31	-0.22	0.21	3.27	1.28	5.16	9.69	7.53	11.45	2.09	0.94	3.22	0.8	0.42	1.01	2.34	1.33	2.78	20.04	17.26	23.09
ENSG00000150637	CD226	CD226 molecule [Source:HGNC Symbol;Acc:16961]	-0.85	0.26	-0.08	0.17	1.97	1.04	2.67	15.23	10.07	17.29	0.9	0.57	1.21	1.36	0.57	1.91	2.41	0.69	1.64	1.5	1.41	1.68
ENSG00000069399	BCL3	B-cell CLL/lymphoma 3 [Source:HGNC Symbol;Acc:998]	-0.86	-0.15	0.14	0.17	2.2	1.13	2.61	14.47	10.42	15.43	0.46	0.32	0.38	0.45	0.23	0.35	0.31	0.15	0.3	10.11	11.24	11.41
ENSG00000179750	APOBEC3B	apolipoprotein B mRNA editing enzyme, catalytic polypeptide-like 3B [Source:HGNC Symbol;Acc:17352]	-0.89	0.09	-0.09	0.09	1.19	0.56	1.23	12.52	6.91	23.57	2.59	1.35	2.52	1.75	1.1	1.86	3.26	2.94	2.91	5.56	5.23	5.9
ENSG00000173432	SAA1	serum amyloid A1 [Source:HGNC Symbol;Acc:10513]	-0.95	0.07	0.61	1.1	0.03	0	0	0.13	0.02	0.22	0.1	0	0	0	0.18	0.12	0.06	0.07	0.07	61.07	93.17	130.77
ENSG00000187116	LILRA5	leukocyte immunoglobulin-like receptor, subfamily A (with TM domain), member 5 [Source:HGNC Symbol;Acc:16309]	-0.98	0.01	-0.11	0.01	26.18	11.75	22.12	20.66	13.41	24.65	7.23	3.26	9.53	9.49	4.63	9.41	10.77	5.48	10.72	6.35	5.88	6.36
ENSG00000120337	TNFSF18	tumor necrosis factor (ligand) superfamily, member 18 [Source:HGNC Symbol;Acc:11932]	-0.98	0.15	-0.49	0.78	0	0	0	0.1	0.04	0.13	0.26	0.05	0.55	0.05	0.19	0.15	0.16	0.14	0.18	1.28	0.92	2.18
ENSG00000171657	GPR82	G protein-coupled receptor 82 [Source:HGNC Symbol;Acc:4533]	-1.03	0.01	0.04	-0.1	0.73	0.34	0.69	3.59	2.42	3.74	3.91	2.61	6.48	3.78	1.08	2.54	3.57	1.34	3.16	3.16	3.27	2.93
ENSG00000158488	CD1E	CD1e molecule [Source:HGNC Symbol;Acc:1638]	-1.05	0.38	0.34	0.74	0.35	0.2	0.34	2.16	0.91	2.93	0.69	0.44	1.05	0.52	0.25	0.74	0.92	0.32	1.09	0.11	0.14	0.18
ENSG00000116774	OLFML3	olfactomedin-like 3 [Source:HGNC Symbol;Acc:24956]	-1.07	0.62	-0.11	-0.17	0.14	0.06	0.33	0.84	0.3	1.45	1.24	0.54	0.76	0.19	0.12	0.26	0.45	0.41	0.36	6.03	5.61	5.33
ENSG00000048462	TNFRSF17	tumor necrosis factor receptor superfamily, member 17 [Source:HGNC Symbol;Acc:11913]	-1.08	-0.18	-0.26	0.87	0.23	0.11	0.21	1.08	0.68	1.13	0.18	0.08	0.04	0.08	0	0.06	0.13	0.1	0.02	0.03	0.03	0.07
ENSG00000128342	LIF	leukemia inhibitory factor [Source:HGNC Symbol;Acc:6596]	-1.09	0.2	0.64	1.3	0.06	0.02	0.08	2.85	2	3.38	0.15	0.07	0.13	0.12	0.12	0.26	0.25	0.12	0.24	1.66	2.58	4.09
ENSG00000167914	GSDMA	gasdermin A [Source:HGNC Symbol;Acc:13311]	-1.09	0.18	-0.28	0.23	1.35	0.49	3.21	0.54	0.21	0.47	2.15	1.4	2.78	0.48	0.26	0.49	0.67	0.42	1.01	6.16	5.07	7.21
ENSG00000124491	F13A1	coagulation factor XIII, A1 polypeptide [Source:HGNC Symbol;Acc:3531]	-1.14	0.35	-0.35	0.39	2.83	0.97	10.84	0.48	0.18	0.26	14.73	9.18	22.99	2.22	1.6	2.55	3.67	1.28	6.15	284.22	225.94	371.92
ENSG00000167483	FAM129C	family with sequence similarity 129, member C [Source:HGNC Symbol;Acc:24130]	-1.18	-0.3	-0.3	-0.28	0.15	0.08	0.11	2.14	1.42	2.29	0.11	0	0.06	0.13	0.05	0.04	0.07	0.06	0.08	0.1	0.06	0.09
ENSG00000186407	CD300E	CD300e molecule [Source:HGNC Symbol;Acc:28874]	-1.19	0.37	0.12	0.22	4.36	0.75	5.06	49.44	22.51	55.4	1.44	0.53	2.11	0.57	0.38	0.95	0.81	0.51	1.32	2.16	2.36	2.49
ENSG00000181634	TNFSF15	tumor necrosis factor (ligand) superfamily, member 15 [Source:HGNC Symbol;Acc:11931]	-1.19	0.51	-0.2	0.18	0.74	0.3	1.22	1.76	0.78	1.66	3.66	1.76	6.36	3.59	1.27	5.95	7.3	3.08	8.34	1.17	1.02	1.31
ENSG00000128383	APOBEC3A	apolipoprotein B mRNA editing enzyme, catalytic polypeptide-like 3A [Source:HGNC Symbol;Acc:17343]	-1.22	0.51	-0.26	0.02	3.03	1.2	2.74	27.9	6.71	68.88	1.84	0.58	2.82	0.97	0.49	1.85	1.63	1.23	2.4	2.89	2.44	2.93
ENSG00000099998	GGT5	gamma-glutamyltransferase 5 [Source:HGNC Symbol;Acc:4260]	-1.27	-0.69	-0.35	-0.55	0.05	0	0.03	1.33	0.3	2.76	0.01	0	0.04	0.07	0.04	0.04	0.06	0.05	0.01	0.12	0.1	0.08
ENSG00000204301	NOTCH4	notch 4 [Source:HGNC Symbol;Acc:7884]	-1.34	0.12	0.28	0.17	0.11	0.04	0.13	0.43	0.25	0.4	0.07	0.06	0.1	0.06	0.03	0.05	0.1	0.06	0.1	0.23	0.28	0.26
ENSG00000133135	RNF128	ring finger protein 128, E3 ubiquitin protein ligase [Source:HGNC Symbol;Acc:21153]	-1.36	-0.36	-0.56	-0.24	0.09	0	0.03	0.02	0	0	2.36	0.9	3.43	2.59	0.94	3.58	3.52	1.04	2.71	0.52	0.36	0.44
ENSG00000035664	DAPK2	death-associated protein kinase 2 [Source:HGNC Symbol;Acc:2675]	-1.37	-0.24	-0.86	-0.27	0.03	0.02	0.04	0.42	0.26	0.37	0.06	0.01	0.07	0.13	0.06	0.07	0.15	0.09	0.08	0.16	0.09	0.15
ENSG00000167970	AC009065.1	Uncharacterized protein [Source:UniProtKB/TrEMBL;Acc:H0Y5Z1]	-1.42	-1.24	0.18	0.02	0.47	0.23	0.35	0.86	0.6	0.95	0.99	0.35	0.18	1.22	0	0.13	0.44	0.37	0.25	0.85	0.98	0.85
ENSG00000081181	ARG2	arginase 2 [Source:HGNC Symbol;Acc:664]	-1.47	-0.07	-0.27	0.47	1.42	0.63	1.89	2.24	0.68	2.35	1.08	0.79	1.08	1.56	0.15	0.61	0.47	0.31	0.46	1.32	1.1	1.83
ENSG00000268310	AC087645.1	Uncharacterized protein [Source:UniProtKB/TrEMBL;Acc:M0R3F9]	-1.77	-0.64	-0.13	0.33	0.05	0	0	0.29	0.15	0.26	0.47	0.28	0.33	0.65	0.03	0.17	0.21	0.14	0.29	0.27	0.25	0.33
ENSG00000184838	PRR16	proline rich 16 [Source:HGNC Symbol;Acc:29654]	-1.87	0.27	-0.49	0.28	0.03	0	0	0.18	0.07	0.25	0.31	0.12	0.47	0.23	0.07	0.37	0.43	0.27	0.3	0.16	0.12	0.19
ENSG00000229974	AC083862.1	Uncharacterized protein [Source:UniProtKB/TrEMBL;Acc:H0Y6H1]	-1.96	-1.76	1.17	-1	0.39	0	0.2	0.29	0	0	1.38	0	0	1.17	0.28	0	0.39	0	0.23	0.14	0.49	0
ENSG00000258712	CXADRP2	coxsackie virus and adenovirus receptor pseudogene 2 [Source:HGNC Symbol;Acc:33973]	-1.98	-0.05	-0.54	-0.96	0	0	0.02	0.05	0	0	0.24	0.09	0.22	0.22	0	0.29	0.26	0.42	0.25	1.03	0.7	0.51

## Sheet: Table S3
Table S3: PPARβ/δ target genes in Venn diagrams and sccatter plots in Figures 2 and 3.
stable_id	name	Fig. 2B top: overlap	Fig. 2B top: left	Fig. 2B top: right	Fig. 2B bottom: overlap	Fig. B2 bottom: left	Fig. 2B bottom: right	Fig. 2C	Fig. 2E: TAM peaks	Fig. 2E: MDM peaks	Fig. 2E: MDM regulated	Fig. 3A	Fig. 3B: overlap	Fig. 3B: left	Fig. 3B: right	Fig. 3C: overlap	Fig. 3C: left	Fig. 3C: right
	count	7	95	23	8	10	42	125	45	50	195	195	21	33	19	32	22	68
ENSG00000118777	ABCG2							•			•	•						•
ENSG00000011198	ABHD5									•	•	•
ENSG00000213888	AC005003.1		•					•			•	•						•
ENSG00000236338	AC015987.2			•				•
ENSG00000229974	AC083862.1					•					•	•
ENSG00000268083	AC104534.3								•		•	•
ENSG00000268800	AC112205.1					•					•	•
ENSG00000167315	ACAA2		•					•	•		•	•						•
ENSG00000076555	ACACB		•					•		•	•	•						•
ENSG00000122971	ACADS		•					•		•	•	•						•
ENSG00000072778	ACADVL		•		•			•	•		•	•	•			•
ENSG00000144476	ACKR3			•				•
ENSG00000005187	ACSM3										•	•
ENSG00000111058	ACSS3		•					•			•	•	•			•
ENSG00000170425	ADORA2B										•	•
ENSG00000026652	AGPAT4								•		•	•
ENSG00000198610	AKR1C4										•	•
ENSG00000176134	AL445665.1		•					•			•	•						•
ENSG00000166025	AMOTL1		•					•			•	•	•			•
ENSG00000167772	ANGPTL4	•					•	•			•	•	•			•
ENSG00000148677	ANKRD1										•	•		•			•
ENSG00000166825	ANPEP										•	•
ENSG00000135046	ANXA1									•	•	•
ENSG00000171388	APLN		•					•			•	•			•			•
ENSG00000240583	AQP1						•
ENSG00000250424	AQP1						•
ENSG00000214944	ARHGEF28		•					•		•	•	•						•
ENSG00000050820	BCAR1		•					•			•	•			•			•
ENSG00000023445	BIRC3									•	•	•
ENSG00000125378	BMP4						•
ENSG00000227051	C14orf132			•				•
ENSG00000183019	C19orf59		•					•	•		•	•		•		•
ENSG00000159189	C1QC										•	•		•			•
ENSG00000143110	C1orf162		•					•		•	•	•	•			•
ENSG00000188931	C1orf192					•					•	•
ENSG00000244291	C7orf13			•				•
ENSG00000134508	CABLES1		•					•			•	•	•			•
ENSG00000067191	CACNB1		•					•	•		•	•		•		•
ENSG00000121691	CAT		•			•		•	•		•	•			•			•
ENSG00000167131	CCDC103									•	•	•
ENSG00000250709	CCDC169-SOHLH2									•	•	•
ENSG00000115009	CCL20			•				•
ENSG00000167851	CD300A						•			•	•	•		•			•
ENSG00000135218	CD36		•		•			•		•	•	•			•			•
ENSG00000169442	CD52								•		•	•
ENSG00000113361	CDH6						•
ENSG00000114107	CEP70		•					•			•	•						•
ENSG00000016391	CHDH										•	•
ENSG00000145354	CISD2								•		•	•
ENSG00000253958	CLDN23										•	•
ENSG00000160318	CLDND2		•					•	•		•	•		•		•
ENSG00000205057	CLLU1OS		•					•			•	•						•
ENSG00000134326	CMPK2						•
ENSG00000142156	COL6A1		•					•			•	•			•			•
ENSG00000142173	COL6A2										•	•
ENSG00000110871	COQ5									•	•	•
ENSG00000110090	CPT1A		•		•			•	•		•	•	•			•
ENSG00000267552	CTD-2528L19.4			•				•
ENSG00000269403	CTD-2616J11.11		•					•	•		•	•			•			•
ENSG00000269711	CTD-3214H19.16								•		•	•
ENSG00000163739	CXCL1			•				•
ENSG00000156234	CXCL13			•				•
ENSG00000081041	CXCL2			•				•
ENSG00000163734	CXCL3			•				•
ENSG00000163735	CXCL5			•				•
ENSG00000124875	CXCL6			•				•
ENSG00000163464	CXCR1		•					•			•	•						•
ENSG00000120280	CXorf21		•				•	•	•		•	•		•		•
ENSG00000185753	CXorf38		•					•	•		•	•						•
ENSG00000161544	CYGB		•					•			•	•						•
ENSG00000111012	CYP27B1		•					•		•	•	•						•
ENSG00000062282	DGAT2										•	•
ENSG00000100697	DICER1		•					•	•		•	•						•
ENSG00000132535	DLG4		•					•	•		•	•		•		•
ENSG00000108176	DNAJC12										•	•
ENSG00000147570	DNAJC5B						•
ENSG00000147647	DPYS						•
ENSG00000110042	DTX4										•	•
ENSG00000256061	DYX1C1		•					•			•	•						•
ENSG00000104823	ECH1		•				•	•	•		•	•			•			•
ENSG00000116016	EPAS1										•	•
ENSG00000140374	ETFA								•		•	•
ENSG00000105379	ETFB		•					•	•		•	•			•			•
ENSG00000171503	ETFDH		•					•	•		•	•						•
ENSG00000170323	FABP4		•		•			•	•		•	•			•			•
ENSG00000138640	FAM13A		•				•	•	•		•	•			•			•
ENSG00000214447	FAM187A									•	•	•
ENSG00000182368	FAM27A		•					•			•	•						•
ENSG00000237198	FAM27E1										•	•
ENSG00000204807	FAM27E2										•	•
ENSG00000232833	FAM27E3										•	•
ENSG00000183844	FAM3B		•					•			•	•		•		•
ENSG00000182118	FAM89A		•					•			•	•						•
ENSG00000162458	FBLIM1		•					•		•	•	•			•			•
ENSG00000203747	FCGR3A									•	•	•		•			•
ENSG00000104870	FCGRT								•		•	•		•			•
ENSG00000112367	FIG4								•		•	•
ENSG00000110203	FOLR3		•					•		•	•	•						•
ENSG00000170345	FOS								•		•	•		•			•
ENSG00000187474	FPR3								•		•	•
ENSG00000174804	FZD4						•
ENSG00000143167	GPA33		•					•			•	•		•		•
ENSG00000167588	GPD1		•					•			•	•						•
ENSG00000178015	GPR150									•	•	•
ENSG00000178623	GPR35										•	•
ENSG00000166923	GREM1			•				•
ENSG00000246705	H2AFJ										•	•
ENSG00000185130	HIST1H2BL					•					•	•
ENSG00000100292	HMOX1									•	•	•		•			•
ENSG00000257017	HP										•	•		•			•
ENSG00000261701	HPR										•	•		•			•
ENSG00000002587	HS3ST1		•				•	•			•	•	•			•
ENSG00000203859	HSD3B2						•
ENSG00000119471	HSDL2		•					•		•	•	•			•			•
ENSG00000137959	IFI44L						•
ENSG00000185745	IFIT1						•
ENSG00000204010	IFIT1B						•
ENSG00000119922	IFIT2						•
ENSG00000119917	IFIT3						•
ENSG00000147896	IFNK		•					•			•	•						•
ENSG00000254709	IGLL5			•				•
ENSG00000056736	IL17RB										•	•
ENSG00000197272	IL27										•	•		•			•
ENSG00000141401	IMPA2		•					•	•		•	•	•			•
ENSG00000203485	INF2		•					•			•	•		•		•
ENSG00000241644	INMT						•
ENSG00000183856	IQGAP3										•	•
ENSG00000164171	ITGA2										•	•
ENSG00000176595	KBTBD11										•	•		•			•
ENSG00000180509	KCNE1									•	•	•
ENSG00000177807	KCNJ10						•
ENSG00000152315	KCNK13									•	•	•
ENSG00000124134	KCNS1						•
ENSG00000226777	KIAA0125					•					•	•
ENSG00000137261	KIAA0319		•					•	•		•	•						•
ENSG00000172059	KLF11										•	•		•			•
ENSG00000170477	KRT4		•					•			•	•	•			•
ENSG00000185640	KRT79		•					•			•	•						•
ENSG00000101680	LAMA1		•					•			•	•						•
ENSG00000169744	LDB2						•
ENSG00000171517	LPAR3		•					•			•	•						•
ENSG00000111684	LPCAT3					•			•		•	•
ENSG00000173621	LRFN4										•	•
ENSG00000162337	LRP5	•						•	•		•	•	•			•
ENSG00000175928	LRRN1						•
ENSG00000183742	MACC1								•		•	•		•			•
ENSG00000107968	MAP3K8		•					•			•	•	•			•
ENSG00000151376	ME3										•	•
ENSG00000106780	MEGF9									•	•	•		•			•
ENSG00000197614	MFAP5			•			•	•
ENSG00000137463	MGARP						•
ENSG00000131446	MGAT1		•					•		•	•	•			•			•
ENSG00000108960	MMD									•	•	•
ENSG00000123342	MMP19		•					•			•	•			•			•
ENSG00000124003	MOGAT1		•					•		•	•	•						•
ENSG00000166928	MS4A14		•					•			•	•		•		•
ENSG00000166927	MS4A7										•	•		•			•
ENSG00000205358	MT1H			•				•
ENSG00000244020	MT1HL1			•				•
ENSG00000147813	NAPRT1									•	•	•
ENSG00000091106	NLRC4		•		•			•	•		•	•						•
ENSG00000025434	NR1H3									•	•	•
ENSG00000135114	OASL						•
ENSG00000254550	OMP										•	•
ENSG00000197403	OR6N1		•					•			•	•						•
ENSG00000172818	OVOL1										•	•
ENSG00000163710	PCOLCE2										•	•		•			•
ENSG00000123360	PDE1B	•						•			•	•	•				•
ENSG00000185527	PDE6G		•					•			•	•						•
ENSG00000004799	PDK4	•					•	•	•		•	•	•			•
ENSG00000174516	PELI3		•					•		•	•	•						•
ENSG00000112137	PHACTR1		•					•	•		•	•		•		•
ENSG00000174307	PHLDA3										•	•
ENSG00000147872	PLIN2	•			•			•	•		•	•	•			•
ENSG00000180316	PNPLA1		•					•			•	•						•
ENSG00000100344	PNPLA3									•	•	•
ENSG00000162407	PPAP2B										•	•
ENSG00000158615	PPP1R15B								•		•	•		•			•
ENSG00000167157	PRRX2			•				•
ENSG00000146250	PRSS35						•
ENSG00000204764	RANBP17		•					•			•	•						•
ENSG00000128045	RASL11B			•				•
ENSG00000162444	RBP7		•				•	•			•	•		•		•
ENSG00000142552	RCN3		•					•	•		•	•	•			•
ENSG00000104918	RETN		•					•	•		•	•	•			•
ENSG00000133874	RNF122					•				•	•	•
ENSG00000131152	RP11-178L8.4		•					•			•	•						•
ENSG00000266997	RP11-886H22.1		•			•		•	•		•	•						•
ENSG00000085721	RRN3									•	•	•
ENSG00000134321	RSAD2						•
ENSG00000130363	RSPH3										•	•
ENSG00000171643	S100Z	•						•		•	•	•		•			•
ENSG00000148965	SAA4			•				•
ENSG00000138760	SCARB2									•	•	•
ENSG00000153993	SEMA3D						•
ENSG00000010319	SEMA3G		•					•			•	•						•
ENSG00000166396	SERPINB7						•
ENSG00000175793	SFN						•
ENSG00000116991	SIPA1L2		•					•		•	•	•	•			•
ENSG00000162723	SLAMF9		•					•			•	•						•
ENSG00000152779	SLC16A12										•	•
ENSG00000197375	SLC22A5		•					•		•	•	•						•
ENSG00000185052	SLC24A3		•					•			•	•						•
ENSG00000178537	SLC25A20		•		•			•	•		•	•			•			•
ENSG00000153291	SLC25A27						•
ENSG00000083807	SLC27A5		•					•			•	•						•
ENSG00000135587	SMPD2		•					•		•	•	•						•
ENSG00000064692	SNCAIP		•					•			•	•			•			•
ENSG00000198142	SOWAHC		•					•		•	•	•						•
ENSG00000141255	SPATA22		•					•			•	•						•
ENSG00000134668	SPOCD1										•	•
ENSG00000163209	SPRR3						•
ENSG00000101955	SRPX		•					•			•	•						•
ENSG00000102359	SRPX2		•					•			•	•			•			•
ENSG00000149418	ST14		•				•	•	•		•	•	•			•
ENSG00000157214	STEAP2			•				•
ENSG00000117632	STMN1		•					•		•	•	•			•			•
ENSG00000133247	SUV420H2						•
ENSG00000103528	SYT17										•	•
ENSG00000102362	SYTL4		•					•			•	•						•
ENSG00000121314	TAS2R8		•					•			•	•						•
ENSG00000081059	TCF7	•						•		•	•	•		•		•
ENSG00000111802	TDP2								•		•	•
ENSG00000136869	TLR4									•	•	•
ENSG00000135956	TMEM127								•		•	•
ENSG00000166575	TMEM135				•					•	•	•
ENSG00000180061	TMEM150B									•	•	•		•			•
ENSG00000152128	TMEM163										•	•
ENSG00000144120	TMEM177						•
ENSG00000186952	TMEM232										•	•
ENSG00000171227	TMEM37		•					•		•	•	•	•			•
ENSG00000142046	TMEM91		•					•		•	•	•						•
ENSG00000175662	TOM1L2									•	•	•
ENSG00000183632	TP53TG3										•	•
ENSG00000261509	TP53TG3B										•	•
ENSG00000205457	TP53TG3C		•					•			•	•						•
ENSG00000205456	TP53TG3D										•	•
ENSG00000111907	TPD52L1		•					•			•	•			•			•
ENSG00000056972	TRAF3IP2									•	•	•
ENSG00000106785	TRIM14		•					•			•	•	•			•
ENSG00000126467	TSKS					•				•	•	•		•			•
ENSG00000106537	TSPAN13						•
ENSG00000131019	ULBP3		•					•			•	•						•
ENSG00000186806	VSIG10L								•		•	•		•			•
ENSG00000177125	ZBTB34									•	•	•
ENSG00000163958	ZDHHC19		•					•		•	•	•						•
ENSG00000189420	ZFP92										•	•
ENSG00000176083	ZNF683						•
ENSG00000197472	ZNF695			•				•
ENSG00000269067	ZNF728			•				•

## Sheet: Table S4
Table S4: Genomic regions in TAMs with enrichment of PPARβ/δ (ChIP-Seq data).
chr	start	stop	Next transcript stable_id	Next transcript tss distance	Next transcript gene name	Genes (stable_id) with TSS within 50000 bp	Genes (name) with TSS within 50000 bp	Tag count TAM46 PPARbd	Tag count TAM46 PPARD normalized to 1e+06	Tag count TAM46 IgG control	Tag count TAM46 IgG control normalized to 1e+06	Tag count TAM52 PPARbd	Tag count TAM52 PPARbd normalized to 1e+06	Tag count TAM52 IgG control	Tag count TAM52 IgG control normalized to 1e+06	Tag count TAM43 PPARbd	Tag count TAM43 PPARbd control normalized to 1e+06	Tag count TAM43 IgG control	Tag count TAM43 IgG control normalized to 1e+06
1	3595971	3596181	ENST00000603362	-2837	TP73	ENSG00000116213, ENSG00000235131, ENSG00000227589, ENSG00000078900	WRAP73, RP5-1092A11.2, RP5-1092A11.5, TP73	67	2.68569	32	0.903051	50	2.72883	51	0.883578	27	0.483303	46	0.906227
1	4334064	4334234	ENST00000423197	-137928	RP5-1166F10.1			140	5.61188	93	2.62449	64	3.4929	69	1.19543	40	0.716004	31	0.610718
1	5638122	5638333	ENST00000579887	14075	MIR4417	ENSG00000264341	MIR4417	84	3.36713	55	1.55212	71	3.87494	66	1.14345	48	0.859205	47	0.925928
1	5809715	5809960	ENST00000401226	66159	AL356693.1			60	2.40509	44	1.2417	41	2.23764	41	0.710328	30	0.537003	32	0.630419
1	5810053	5810293	ENST00000401226	65962	AL356693.1			43	1.72365	26	0.733729	42	2.29222	48	0.831603	14	0.250602	29	0.571317
1	5810561	5810727	ENST00000401226	65373	AL356693.1			71	2.84603	43	1.21348	42	2.29222	34	0.589052	42	0.751805	45	0.886526
1	6166852	6167104	ENST00000475121	-150	CHD5	ENSG00000069424, ENSG00000116254	KCNAB2, CHD5	116	4.64985	58	1.63678	63	3.43833	49	0.848928	45	0.805505	44	0.866826
1	7628818	7629000	ENST00000602640	125987	RP11-338N10.1			152	6.0929	91	2.56805	97	5.29393	87	1.50728	17	0.304302	53	1.04413
1	7714990	7715259	ENST00000602640	39752	RP11-338N10.1	ENSG00000269978, ENSG00000270171, ENSG00000270035	RP11-338N10.3, RP11-338N10.1, RP11-338N10.2	36	1.44306	23	0.649068	32	1.74645	25	0.433127	17	0.304302	7	0.137904
1	9354218	9354464	ENST00000450402	-243	SPSB1	ENSG00000049239, ENSG00000171621, ENSG00000252841	H6PD, SPSB1, Z98044.1	98	3.92832	37	1.04415	65	3.54748	53	0.918229	46	0.823405	36	0.709221
1	11434323	11434528	ENST00000483738	100400	UBIAD1			46	1.8439	30	0.846611	33	1.80103	34	0.589052	24	0.429603	32	0.630419
1	11968170	11968511	ENST00000362477	65	RNU5E-1	ENSG00000224904, ENSG00000083444, ENSG00000120937, ENSG00000199347, ENSG00000116685, ENSG00000201801	RP5-934G17.6, PLOD1, NPPB, RNU5E-1, KIAA2013, RNU5E-4P	48	1.92407	9	0.253983	10	0.545766	18	0.311851	41	0.733905	23	0.453113
1	22873758	22874671	ENST00000166244	-15743	EPHA8	ENSG00000070886, ENSG00000237200	EPHA8, ZBTB40-IT1	322	12.9073	221	6.2367	227	12.3889	208	3.60361	159	2.84612	179	3.5264
1	25481062	25481229	ENST00000429666	-41501	RP4-799D16.1	ENSG00000233419, ENSG00000233755	RP4-781L3.1, RP4-799D16.1	60	2.40509	28	0.79017	31	1.69188	30	0.519752	29	0.519103	18	0.354611
1	26641706	26642217	ENST00000374213	-2436	CD52	ENSG00000169442, ENSG00000158062, ENSG00000176092, ENSG00000130695, ENSG00000142669, ENSG00000265143, ENSG00000225854	CD52, UBXN11, AIM1L, CEP85, SH3BGRL3, RN7SL490P, RP11-569G9.7	156	6.25324	15	0.423305	61	3.32917	17	0.294526	143	2.55972	6	0.118204
1	28975039	28975505	ENST00000602813	158	RNU11	ENSG00000252777, ENSG00000120656, ENSG00000270103, ENSG00000229388, ENSG00000162419	SCARNA24, TAF12, RNU11, RP11-442N24__B.1, GMEB1	58	2.32492	32	0.903051	28	1.52815	47	0.814278	109	1.95111	21	0.413712
1	32420025	32420625	ENST00000526960	-9984	PTP4A2	ENSG00000269967, ENSG00000212673, ENSG00000228634, ENSG00000184007	RP11-84A19.4, AL136115.1, RP4-534N18.2, PTP4A2	63	2.52535	24	0.677289	20	1.09153	17	0.294526	74	1.32461	20	0.394012
1	42010207	42010499	ENST00000460604	35234	HIVEP3	ENSG00000230638, ENSG00000127124, ENSG00000230881	RP11-486B10.4, HIVEP3, RP11-486B10.3	73	2.9262	45	1.26992	44	2.40137	40	0.693003	21	0.375902	29	0.571317
1	66277675	66278107	ENST00000341517	18973	PDE4B	ENSG00000184588	PDE4B	43	1.72365	23	0.649068	19	1.03696	11	0.190576	43	0.769705	14	0.275808
1	76745634	76745718	ENST00000464140	-33938	ST6GALNAC3	ENSG00000184005	ST6GALNAC3	58	2.32492	21	0.592627	34	1.85561	37	0.641028	25	0.447503	15	0.295509
1	84284521	84285116	ENST00000411299	25253	AL035706.1	ENSG00000233008, ENSG00000237076, ENSG00000223231	RP11-475O6.1, RP5-836J3.1, AL035706.1	68	2.72577	29	0.81839	48	2.61968	20	0.346501	115	2.05851	20	0.394012
1	85515447	85515602	ENST00000490600	-1352	MCOLN3	ENSG00000162643, ENSG00000055732	WDR63, MCOLN3	58	2.32492	32	0.903051	55	3.00171	45	0.779628	15	0.268502	29	0.571317
1	88922987	88923176	ENST00000316005	-226795	PKN2	ENSG00000239504, ENSG00000230053	RN7SL583P, RP11-76N22.1	47	1.88399	24	0.677289	35	1.91018	39	0.675678	21	0.375902	12	0.236407
1	89391227	89391466	ENST00000471471	-33780	GTF2B	ENSG00000137947, ENSG00000235308	GTF2B, RP11-82K18.2	114	4.56968	78	2.20119	73	3.98409	94	1.62856	37	0.662304	37	0.728922
1	90973406	90973487	ENST00000435832	25584	RP5-827O9.1	ENSG00000229201	RP5-827O9.1	387	15.5128	179	5.05144	237	12.9347	173	2.99724	196	3.50842	286	5.63437
1	94719092	94719263	ENST00000413103	5747	RP11-148B18.1	ENSG00000231363, ENSG00000178596, ENSG00000137962	RP11-148B18.1, GAPDHP29, ARHGAP29	220	8.81867	135	3.80975	223	12.1706	170	2.94526	177	3.16832	213	4.19622
1	101491191	101491530	ENST00000490732	-31	DPH5	ENSG00000233184, ENSG00000269175, ENSG00000235795, ENSG00000117543	RP11-421L21.3, AC093157.1, RP11-421L21.2, DPH5	30	1.20255	9	0.253983	4	0.218306	18	0.311851	39	0.698104	7	0.137904
1	111119126	111119392	ENST00000440270	29095	KCNA2	ENSG00000177301	KCNA2	104	4.16883	74	2.08831	79	4.31155	55	0.952879	34	0.608604	33	0.650119
1	144481861	144482022	ENST00000384101	9700	RNVU1-5	ENSG00000206828, ENSG00000236943	RNVU1-5, RP11-640M9.1	51	2.04433	17	0.479746	32	1.74645	25	0.433127	23	0.411703	13	0.256108
1	149684088	149684305	ENST00000369173	8176	AL358813.2	ENSG00000226500, ENSG00000223759, ENSG00000263825, ENSG00000234232, ENSG00000252925, ENSG00000197844, ENSG00000268554, ENSG00000237168, ENSG00000203815, ENSG00000239903	RP11-196G18.1, RP11-353N4.4, AL358813.3, RP11-353N4.5, RNU1-68P, AL358813.1, RP11-353N4.7, RP11-353N4.3, AL358813.2, RP11-353N4.2	58	2.32492	38	1.07237	67	3.65663	54	0.935554	49	0.877105	59	1.16233
1	151284003	151284584	ENST00000460323	-5418	PI4KB	ENSG00000143373, ENSG00000265753, ENSG00000273481, ENSG00000232671, ENSG00000143390, ENSG00000143393, ENSG00000237976, ENSG00000159352, ENSG00000224645	ZNF687, RN7SL444P, RP11-126K1.9, RP11-126K1.2, RFX5, PI4KB, RP11-126K1.6, PSMD4, RP11-126K1.8	82	3.28696	19	0.536187	33	1.80103	22	0.381152	73	1.30671	18	0.354611
1	158120185	158120835	ENST00000414848	-10038	RP11-404O13.1	ENSG00000229914, ENSG00000158473, ENSG00000231666, ENSG00000227295	RP11-404O13.4, CD1D, RP11-404O13.1, ELL2P1	94	3.76798	27	0.76195	56	3.05629	21	0.363826	87	1.55731	26	0.512215
1	161208216	161208371	ENST00000367983	-187	NR1I3	ENSG00000268387, ENSG00000263548, ENSG00000143257, ENSG00000248485, ENSG00000158864, ENSG00000158859, ENSG00000158882, ENSG00000158874, ENSG00000158869	AL590714.1, MIR5187, NR1I3, PCP4L1, NDUFS2, ADAMTS4, TOMM40L, APOA2, FCER1G	35	1.40297	22	0.620848	17	0.927803	17	0.294526	30	0.537003	3	0.0591018
1	161418739	161418825	ENST00000384194	47703	RNU6-481P	ENSG00000206921, ENSG00000215840	RNU6-481P, RP11-122G18.7	51	2.04433	30	0.846611	42	2.29222	25	0.433127	32	0.572804	8	0.157605
1	169667643	169667785	ENST00000497295	4786	SELL	ENSG00000000460, ENSG00000188404, ENSG00000007908	C1orf112, SELL, SELE	65	2.60552	34	0.959492	34	1.85561	47	0.814278	20	0.358002	10	0.197006
1	170516546	170516738	ENST00000475113	2812	GORAB	ENSG00000231407, ENSG00000120370, ENSG00000225545	RP11-576I22.2, GORAB, RP11-545I10.2	65	2.60552	44	1.2417	47	2.5651	61	1.05683	20	0.358002	35	0.689521
1	173657448	173657715	ENST00000333279	-18603	ANKRD45	ENSG00000183831, ENSG00000238430, ENSG00000076321	ANKRD45, snoU13, KLHL20	98	3.92832	43	1.21348	63	3.43833	46	0.796953	12	0.214801	42	0.827425
1	177148623	177148814	ENST00000410817	6853	AL021398.1	ENSG00000222749, ENSG00000198797, ENSG00000152092	AL021398.1, BRINP2, ASTN1	62	2.48526	25	0.705509	37	2.01933	44	0.762303	27	0.483303	9	0.177305
1	200453016	200453091	ENST00000427825	10006	RP11-469A15.2	ENSG00000230623	RP11-469A15.2	43	1.72365	16	0.451526	30	1.6373	12	0.207901	5	0.0895006	21	0.413712
1	204380864	204381536	ENST00000367188	-367	PPP1R15B	ENSG00000237848, ENSG00000143850, ENSG00000158615, ENSG00000133056, ENSG00000226330	RP11-739N20.3, PLEKHA6, PPP1R15B, PIK3C2B, RP11-739N20.2	59	2.36501	17	0.479746	36	1.96476	24	0.415802	86	1.53941	13	0.256108
1	220095170	220095329	ENST00000484079	-2918	SLC30A10	ENSG00000196660, ENSG00000136628, ENSG00000221673	SLC30A10, EPRS, U3	127	5.09078	79	2.22941	81	4.42071	92	1.59391	19	0.340102	38	0.748622
1	222638250	222638496	ENST00000455363	-10323	RP11-358H9.1	ENSG00000234419, ENSG00000226643, ENSG00000222399	CICP13, RP11-358H9.1, RNU6-791P	38	1.52323	22	0.620848	31	1.69188	25	0.433127	18	0.322202	9	0.177305
1	222769199	222769359	ENST00000543857	-5978	TAF1A	ENSG00000229399, ENSG00000225265, ENSG00000154305, ENSG00000143498, ENSG00000143512	RP11-378J18.6, RP11-378J18.3, MIA3, TAF1A, HHIPL2	80	3.20679	56	1.58034	52	2.83798	61	1.05683	51	0.912906	27	0.531916
1	228210947	228211392	ENST00000366753	16270	WNT3A	ENSG00000233003, ENSG00000154342	CICP26, WNT3A	99	3.9684	49	1.3828	67	3.65663	47	0.814278	35	0.626504	35	0.689521
1	234798745	234799132	ENST00000441360	2983	RP4-781K5.5	ENSG00000224037, ENSG00000230628, ENSG00000241475, ENSG00000272362, ENSG00000224939, ENSG00000228044	RP4-781K5.7, RP4-781K5.6, RP4-781K5.5, RP4-781K5.9, LINC00184, RP4-781K5.4	94	3.76798	51	1.43924	56	3.05629	41	0.710328	18	0.322202	18	0.354611
1	240311457	240311770	ENST00000319653	56323	FMN2	ENSG00000233735, ENSG00000228818, ENSG00000223694, ENSG00000202041	RP11-567G24.3, RP11-567G24.1, ADH5P3, Y_RNA	135	5.41146	82	2.31407	82	4.47528	93	1.61123	32	0.572804	68	1.33964
1	246776934	246777024	ENST00000366511	47161	CNST	ENSG00000228955, ENSG00000225300, ENSG00000162852, ENSG00000162851	RP11-452J6.2, RP11-439E19.1, CNST, TFB2M	206	8.25748	134	3.78153	111	6.058	101	1.74983	86	1.53941	128	2.52168
1	248040237	248040400	ENST00000537741	9004	OR2W3	ENSG00000197591, ENSG00000230576, ENSG00000238243, ENSG00000177462, ENSG00000162722, ENSG00000232908	OR11L1, OR6R1P, OR2W3, OR2T8, TRIM58, HSD17B7P1	83	3.32704	57	1.60856	54	2.94714	57	0.987529	20	0.358002	22	0.433413
1	249168021	249168155	ENST00000534456	-14746	ZNF692	ENSG00000200495, ENSG00000185220, ENSG00000175137, ENSG00000227237, ENSG00000171163, ENSG00000171161, ENSG00000264500	RNU6-1205P, PGBD2, SH3BP5L, AL672294.1, ZNF692, ZNF672, MIR3124	51	2.04433	33	0.931272	39	2.12849	41	0.710328	53	0.948706	29	0.571317
10	110150	110501	ENST00000413237	9826	TUBB8	ENSG00000237297, ENSG00000173876, ENSG00000232420	RP11-631M21.6, TUBB8, IL9RP2	73	2.9262	35	0.987712	35	1.91018	42	0.727653	17	0.304302	35	0.689521
10	1203232	1203482	ENST00000425630	-2330	LINC00200	ENSG00000047056, ENSG00000229205, ENSG00000185736	WDR37, LINC00200, ADARB2	43	1.72365	24	0.677289	35	1.91018	31	0.537077	47	0.841305	23	0.453113
10	1611142	1611519	ENST00000381312	168284	ADARB2	ENSG00000205696	ADARB2-AS1	130	5.21103	60	1.69322	74	4.03867	70	1.21275	40	0.716004	42	0.827425
10	3986177	3986428	ENST00000432452	9509	RP11-464C19.3	ENSG00000226005	RP11-464C19.3	278	11.1436	187	5.27721	174	9.49633	175	3.03189	151	2.70292	145	2.85659
10	5618287	5618630	ENST00000478294	19712	RP13-463N16.6	ENSG00000228685, ENSG00000242147, ENSG00000228951, ENSG00000231483	RP11-336A10.7, RP13-463N16.6, RP11-336A10.4, RP11-336A10.5	69	2.76586	47	1.32636	45	2.45595	47	0.814278	29	0.519103	20	0.394012
10	6682519	6682673	ENST00000448835	21946	RP11-554I8.1	ENSG00000237943, ENSG00000225948	PRKCQ-AS1, RP11-554I8.1	94	3.76798	61	1.72144	76	4.14782	84	1.45531	47	0.841305	52	1.02443
10	8510391	8510549	ENST00000413286	67609	RP11-543F8.2	ENSG00000271251, ENSG00000213771	RP11-543F8.3, KRT8P37	97	3.88823	55	1.55212	60	3.2746	55	0.952879	19	0.340102	31	0.610718
10	12098749	12098867	ENST00000263035	-12166	DHTKD1	ENSG00000181192, ENSG00000151461	DHTKD1, UPF2	331	13.2681	234	6.60356	229	12.498	247	4.27929	89	1.59311	84	1.65485
10	12931009	12931079	ENST00000391197	35756	RNA5SP300	ENSG00000212499	RNA5SP300	59	2.36501	27	0.76195	56	3.05629	39	0.675678	21	0.375902	44	0.866826
10	14017507	14017684	ENST00000264546	-3256	FRMD4A	ENSG00000229751, ENSG00000151474	RP11-142M10.2, FRMD4A	69	2.76586	40	1.12881	31	1.69188	44	0.762303	17	0.304302	26	0.512215
10	18605001	18605222	ENST00000498816	-24569	CACNB2	ENSG00000165995	CACNB2	73	2.9262	34	0.959492	76	4.14782	42	0.727653	39	0.698104	60	1.18204
10	21523016	21523099	ENST00000417816	-59915	NEBL	ENSG00000228860, ENSG00000232853	RP11-565H13.3, LUZP4P1	43	1.72365	22	0.620848	42	2.29222	32	0.554402	49	0.877105	52	1.02443
10	28697544	28697937	ENST00000410734	-405	U3	ENSG00000224439, ENSG00000222705, ENSG00000222666	RP11-351M16.1, RN7SKP39, U3	41	1.64348	22	0.620848	30	1.6373	41	0.710328	41	0.733905	9	0.177305
10	30779987	30780507	ENST00000430603	52173	MAP3K8	ENSG00000213778	HNRNPA1P32	81	3.24687	11	0.310424	54	2.94714	16	0.277201	137	2.45232	17	0.33491
10	30831259	30832024	ENST00000440932	11791	RP11-253D19.1	ENSG00000228800, ENSG00000230298, ENSG00000213778, ENSG00000239744	RP11-253D19.1, RP11-253D19.2, HNRNPA1P32, RN7SL63P	163	6.53383	30	0.846611	66	3.60206	22	0.381152	160	2.86402	7	0.137904
10	35310737	35310850	ENST00000374746	49486	CUL2	ENSG00000108094	CUL2	60	2.40509	35	0.987712	42	2.29222	39	0.675678	18	0.322202	14	0.275808
10	50462593	50462770	ENST00000323868	-44546	C10orf71	ENSG00000236208, ENSG00000177354	C10orf71-AS1, C10orf71	142	5.69205	93	2.62449	86	4.69359	101	1.74983	28	0.501203	32	0.630419
10	52653592	52653666	ENST00000473480	-8189	A1CF	ENSG00000148584	A1CF	150	6.01273	94	2.65271	72	3.92952	86	1.48996	62	1.10981	46	0.906227
10	56181486	56181607	ENST00000516443	30760	RNU6-687P	ENSG00000252252	RNU6-687P	38	1.52323	24	0.677289	32	1.74645	19	0.329176	18	0.322202	10	0.197006
10	69524114	69524427	ENST00000391218	-43960	RNU6-1250P	ENSG00000225922, ENSG00000212520, ENSG00000213606	RP11-57G10.1, RNU6-1250P, AKR1B10P1	347	13.9095	207	5.84161	314	17.1371	200	3.46501	240	4.29603	262	5.16155
10	73373151	73373692	ENST00000470494	-3597	CDH23	ENSG00000107736	CDH23	71	2.84603	5	0.141102	13	0.709496	16	0.277201	87	1.55731	19	0.374311
10	80634934	80635143	ENST00000411311	124661	AC074323.1			53	2.1245	29	0.81839	37	2.01933	41	0.710328	25	0.447503	25	0.492515
10	81980031	81980157	ENST00000432308	12115	LINC00857	ENSG00000122359, ENSG00000237523, ENSG00000234382, ENSG00000234743, ENSG00000204038, ENSG00000234319	ANXA11, LINC00857, RP11-40F6.1, EIF5AP4, AL359195.1, RPS12P2	76	3.04645	50	1.41102	57	3.11087	29	0.502427	43	0.769705	37	0.728922
10	87812221	87812447	ENST00000363617	101	RNA5SP322	ENSG00000200487	RNA5SP322	127	5.09078	78	2.20119	96	5.23936	56	0.970204	45	0.805505	24	0.472814
10	87881307	87881464	ENST00000363617	69133	RNA5SP322			38	1.52323	23	0.649068	30	1.6373	19	0.329176	23	0.411703	15	0.295509
10	98671426	98671548	ENST00000469510	4428	LCOR	ENSG00000232875, ENSG00000221465, ENSG00000196233	HMGN2P35, AL162502.1, LCOR	33	1.3228	23	0.649068	33	1.80103	18	0.311851	20	0.358002	34	0.66982
10	102430326	102430489	ENST00000553492	-64929	PAX2			54	2.16458	30	0.846611	65	3.54748	50	0.866253	26	0.465403	31	0.610718
10	104984023	104984379	ENST00000441178	-21395	RP11-332O19.5	ENSG00000213277, ENSG00000235376, ENSG00000076685, ENSG00000229256	MARCKSL1P1, RP11-332O19.5, NT5C2, ST13P13	41	1.64348	6	0.169322	20	1.09153	4	0.0693003	67	1.19931	3	0.0591018
10	110490004	110490143	ENST00000421481	19800	RP11-655H13.2	ENSG00000223381	RP11-655H13.2	64	2.56543	34	0.959492	35	1.91018	33	0.571727	14	0.250602	27	0.531916
10	114143202	114143576	ENST00000354273	7282	ACSL5	ENSG00000023041, ENSG00000197142, ENSG00000243316, ENSG00000270599, ENSG00000232934	ZDHHC6, ACSL5, GUCY2GP, RP11-324O2.6, RP11-324O2.3	53	2.1245	10	0.282204	20	1.09153	12	0.207901	42	0.751805	11	0.216706
10	116686725	116686996	ENST00000298746	-11100	TRUB1	ENSG00000226428, ENSG00000165832, ENSG00000252611	RP11-106M7.4, TRUB1, RNU6-1121P	74	2.96628	36	1.01593	31	1.69188	29	0.502427	27	0.483303	21	0.413712
10	121459776	121460336	ENST00000361976	-25659	INPP5F	ENSG00000232823, ENSG00000151929, ENSG00000198825	RP11-179H18.7, BAG3, INPP5F	39	1.56331	18	0.507966	23	1.25526	14	0.242551	54	0.966606	21	0.413712
10	125013851	125014171	ENST00000584134	-38264	AC012391.1	ENSG00000265463	AC012391.1	53	2.1245	22	0.620848	30	1.6373	44	0.762303	8	0.143201	35	0.689521
10	130017594	130017905	ENST00000368654	-93095	MKI67			73	2.9262	37	1.04415	44	2.40137	42	0.727653	50	0.895006	44	0.866826
10	132158678	132158991	ENST00000439421	-78542	RP11-540N6.1			500	20.0424	342	9.65136	359	19.593	342	5.92517	298	5.33423	229	4.51143
10	133260516	133261091	ENST00000368642	-150727	TCERG1L			101	4.04857	40	1.12881	88	4.80274	79	1.36868	25	0.447503	30	0.591018
10	134701088	134701530	ENST00000417862	-10850	TTC40	ENSG00000171811	TTC40	51	2.04433	33	0.931272	34	1.85561	18	0.311851	17	0.304302	23	0.453113
10	134880000	134880078	ENST00000607359	-4399	GPR123	ENSG00000256925, ENSG00000197177, ENSG00000203268	RP13-439H18.4, GPR123, AL445199.1	80	3.20679	42	1.18525	53	2.89256	46	0.796953	18	0.322202	36	0.709221
10	135063709	135064079	ENST00000325980	12923	VENTX	ENSG00000151650, ENSG00000235245, ENSG00000171794, ENSG00000151651, ENSG00000130640, ENSG00000166917	VENTX, RP11-122K13.12, UTF1, ADAM8, TUBGCP2, MIR202	176	7.05494	96	2.70915	96	5.23936	94	1.62856	35	0.626504	60	1.18204
11	175277	175605	ENST00000342878	-17565	SCGB1C1	ENSG00000188076, ENSG00000232495, ENSG00000254468, ENSG00000230724, ENSG00000222225, ENSG00000255229, ENSG00000177951, ENSG00000177947, ENSG00000254559, ENSG00000177963	SCGB1C1, AC069287.1, RP11-304M2.6, LINC01001, RNU6-447P, RP11-304M2.3, BET1L, ODF3, RP11-304M2.5, RIC8A	87	3.48738	58	1.63678	43	2.34679	56	0.970204	40	0.716004	45	0.886526
11	175681	176377	ENST00000342878	-16878	SCGB1C1	ENSG00000188076, ENSG00000232495, ENSG00000254468, ENSG00000230724, ENSG00000222225, ENSG00000255229, ENSG00000177951, ENSG00000177947, ENSG00000254559, ENSG00000177963	SCGB1C1, AC069287.1, RP11-304M2.6, LINC01001, RNU6-447P, RP11-304M2.3, BET1L, ODF3, RP11-304M2.5, RIC8A	228	9.13935	166	4.68458	137	7.477	116	2.00971	96	1.71841	117	2.30497
11	256194	256288	ENST00000529679	4691	PSMD13	ENSG00000255026, ENSG00000185627, ENSG00000174885, ENSG00000142102, ENSG00000142082, ENSG00000206013, ENSG00000177951, ENSG00000255533, ENSG00000177963	RP11-326C3.2, PSMD13, NLRP6, ATHL1, SIRT3, IFITM5, BET1L, RP11-326C3.4, RIC8A	307	12.3061	181	5.10788	213	11.6248	146	2.52946	277	4.95833	387	7.62413
11	360003	360414	ENST00000530717	-9421	B4GALNT4	ENSG00000254910, ENSG00000270105, ENSG00000270030, ENSG00000142089, ENSG00000182272, ENSG00000185885, ENSG00000251661, ENSG00000184363, ENSG00000185187, ENSG00000270972, ENSG00000255328, ENSG00000255089	RP11-326C3.7, RP11-326C3.14, RP11-326C3.13, IFITM3, B4GALNT4, IFITM1, RP11-326C3.11, PKP3, SIGIRR, RP11-326C3.15, RP11-326C3.12, RP11-326C3.10	69	2.76586	46	1.29814	51	2.78341	63	1.09148	42	0.751805	31	0.610718
11	1377536	1378233	ENST00000308219	-33269	BRSK2	ENSG00000255153, ENSG00000174672, ENSG00000078902	TOLLIP-AS1, BRSK2, TOLLIP	603	24.1712	388	10.9495	334	18.2286	397	6.87805	254	4.54663	223	4.39323
11	1775566	1775871	ENST00000429746	422	CTSD	ENSG00000117984, ENSG00000229512, ENSG00000230980, ENSG00000250644, ENSG00000244242, ENSG00000265587, ENSG00000235027, ENSG00000230080, ENSG00000230834	CTSD, AC068580.5, RPL36AP39, RP11-295K3.1, IFITM10, AC068580.1, AC068580.6, AC139143.2, AC068580.7	134	5.37137	90	2.53983	99	5.40309	105	1.81913	78	1.39621	65	1.28054
11	1945267	1945465	ENST00000492075	-801	TNNT3	ENSG00000214026, ENSG00000130592, ENSG00000130595, ENSG00000229671, ENSG00000252187, ENSG00000184682	MRPL23, LSP1, TNNT3, AC051649.16, AC051649.1, C11orf89	31	1.24263	11	0.310424	35	1.91018	33	0.571727	15	0.268502	11	0.216706
11	2383399	2383745	ENST00000475945	-13807	CD81	ENSG00000184281, ENSG00000238184, ENSG00000110651, ENSG00000199550, ENSG00000230483, ENSG00000207308, ENSG00000064201, ENSG00000236264	TSSC4, AC129929.5, CD81, Y_RNA, AC124057.5, RNU6-878P, TSPAN32, RPL26P30	179	7.17519	105	2.96314	146	7.96819	104	1.80181	83	1.48571	128	2.52168
11	3195490	3195578	ENST00000534491	-7557	OSBPL5	ENSG00000021762, ENSG00000234791, ENSG00000236301, ENSG00000182170	OSBPL5, AC108448.3, MRGPRG-AS1, MRGPRG	107	4.28908	71	2.00365	82	4.47528	58	1.00485	19	0.340102	25	0.492515
11	5460267	5460368	ENST00000380211	2417	OR51I1	ENSG00000167360, ENSG00000184321, ENSG00000181609, ENSG00000248424, ENSG00000230484, ENSG00000167359, ENSG00000187918, ENSG00000184698	OR51Q1, OR51J1, OR52D1, OR51K1P, OR51A10P, OR51I1, OR51I2, OR51M1	69	2.76586	27	0.76195	30	1.6373	37	0.641028	17	0.304302	18	0.354611
11	9696798	9696927	ENST00000524817	11196	SWAP70	ENSG00000133789, ENSG00000201564, ENSG00000239470, ENSG00000255463	SWAP70, RN7SKP50, RP11-16F15.2, RP11-16F15.4	51	2.04433	30	0.846611	31	1.69188	23	0.398477	14	0.250602	31	0.610718
11	22337675	22338504	ENST00000263160	-21870	SLC17A6	ENSG00000254768, ENSG00000171714, ENSG00000091664, ENSG00000254540	CTD-2140G10.2, ANO5, SLC17A6, CTD-2140G10.4	234	9.37986	166	4.68458	140	7.64073	146	2.52946	136	2.43442	144	2.83688
11	29746094	29746498	ENST00000530249	10804	CTD-3138F19.1	ENSG00000243505, ENSG00000254734, ENSG00000240554	RN7SL240P, CTD-3138F19.1, RPL7AP58	194	7.77647	117	3.30178	129	7.04038	127	2.20028	75	1.34251	88	1.73365
11	34460599	34461172	ENST00000241052	428	CAT	ENSG00000216708, ENSG00000220204, ENSG00000264667, ENSG00000121691	CIR1P3, RP1-53C18.3, AL137224.1, CAT	88	3.52747	16	0.451526	50	2.72883	26	0.450452	142	2.54182	19	0.374311
11	43653041	43653309	ENST00000529261	-12696	HSD17B12	ENSG00000149084	HSD17B12	152	6.0929	88	2.48339	80	4.36613	93	1.61123	81	1.44991	77	1.51695
11	57540160	57540357	ENST00000530068	-8798	CTNND1	ENSG00000211450, ENSG00000198561, ENSG00000254732, ENSG00000233436	C11orf31, CTNND1, RP11-691N7.6, BTBD18	76	3.04645	42	1.18525	56	3.05629	59	1.02218	37	0.662304	21	0.413712
11	58268254	58268415	ENST00000531715	2135	RP11-655C2.3	ENSG00000198283, ENSG00000255299	OR5B21, RP11-655C2.3	81	3.24687	50	1.41102	77	4.2024	68	1.1781	29	0.519103	32	0.630419
11	62608928	62609433	ENST00000410396	136	RNU2-2P	ENSG00000168003, ENSG00000255717, ENSG00000264442, ENSG00000168569, ENSG00000252361, ENSG00000162236, ENSG00000133316, ENSG00000222328, ENSG00000133316, ENSG00000269463, ENSG00000162231, ENSG00000256690	SLC3A2, SNHG1, RN7SL119P, TMEM223, RNU6-118P, STX5, WDR74, RNU2-2P, WDR74, RP11-727F15.13, NXF1, RP11-727F15.9	177	7.09502	77	2.17297	106	5.78512	146	2.52946	183	3.27572	159	3.13239
11	64320598	64320736	ENST00000301891	-2481	SLC22A11	ENSG00000168065, ENSG00000197891, ENSG00000237363	SLC22A11, SLC22A12, AP006288.1	79	3.16671	53	1.49568	62	3.38375	75	1.29938	29	0.519103	28	0.551616
11	67912363	67912591	ENST00000356135	-23550	CHKA	ENSG00000110066, ENSG00000110721, ENSG00000255236	SUV420H1, CHKA, CTD-2655K5.1	117	4.68993	56	1.58034	66	3.60206	73	1.26473	16	0.286402	42	0.827425
11	68070697	68071029	ENST00000294304	-9294	LRP5	ENSG00000171067, ENSG00000162337	C11orf24, LRP5	34	1.36289	6	0.169322	18	0.982379	6	0.10395	67	1.19931	3	0.0591018
11	68606507	68607211	ENST00000569129	281	CPT1A	ENSG00000250508, ENSG00000110090	RP11-757G1.6, CPT1A	126	5.05069	26	0.733729	105	5.73055	40	0.693003	298	5.33423	24	0.472814
11	72705354	72705546	ENST00000543644	-5401	FCHSD2	ENSG00000137478	FCHSD2	203	8.13723	100	2.82204	112	6.11258	126	2.18296	44	0.787605	93	1.83215
11	80597824	80598256	ENST00000526840	-124141	RP11-686G23.2			59	2.36501	39	1.10059	46	2.51052	59	1.02218	76	1.36041	24	0.472814
11	83817854	83818001	ENST00000524941	60147	DLG2			59	2.36501	33	0.931272	48	2.61968	43	0.744978	10	0.179001	26	0.512215
11	88231324	88231394	ENST00000384385	114726	RNU6-16P	ENSG00000255082	GRM5-AS1	60	2.40509	41	1.15703	40	2.18306	30	0.519752	27	0.483303	17	0.33491
11	90450531	90450639	ENST00000408659	151777	MIR1261			74	2.96628	38	1.07237	54	2.94714	57	0.987529	67	1.19931	54	1.06383
11	99394378	99394500	ENST00000418526	-32447	CNTN5	ENSG00000149972	CNTN5	68	2.72577	47	1.32636	49	2.67425	32	0.554402	16	0.286402	27	0.531916
11	101117036	101117190	ENST00000325455	-115890	PGR	ENSG00000255504	RP11-788M5.3	100	4.00849	65	1.83432	64	3.4929	74	1.28206	40	0.716004	41	0.807724
11	108717544	108717716	ENST00000533198	8483	DDX10	ENSG00000255379, ENSG00000178105	CYCSP29, DDX10	77	3.08654	46	1.29814	85	4.63901	53	0.918229	37	0.662304	50	0.985029
11	115889968	115890062	ENST00000539222	86428	AP000797.4			95	3.80806	65	1.83432	65	3.54748	60	1.0395	39	0.698104	45	0.886526
11	129269161	129269316	ENST00000281437	23434	BARX2	ENSG00000043039	BARX2	43	1.72365	28	0.79017	37	2.01933	35	0.606377	9	0.161101	28	0.551616
11	130016671	130017108	ENST00000525604	5591	APLP2	ENSG00000084234, ENSG00000149418	APLP2, ST14	50	2.00424	11	0.310424	25	1.36442	18	0.311851	124	2.21961	7	0.137904
11	130869182	130869442	ENST00000265909	-82887	SNX19	ENSG00000242673	RN7SL167P	85	3.40721	50	1.41102	57	3.11087	68	1.1781	52	0.930806	31	0.610718
11	133202832	133202985	ENST00000459525	104000	snoU13	ENSG00000254896	OPCML-IT1	67	2.68569	33	0.931272	33	1.80103	46	0.796953	16	0.286402	24	0.472814
12	95151	95667	ENST00000458783	-22294	AC215219.1	ENSG00000226210, ENSG00000256263, ENSG00000249054, ENSG00000238823	ABC7-42389800N19.1, DDX11L8, RP11-598F7.1, AC215219.1	626	25.0931	433	12.2194	403	21.9944	417	7.22455	262	4.68983	272	5.35856
12	5592197	5592441	ENST00000331010	-11038	NTF3	ENSG00000185652	NTF3	62	2.48526	43	1.21348	32	1.74645	27	0.467777	12	0.214801	62	1.22144
12	7125972	7126616	ENST00000261407	-407	LPCAT3	ENSG00000182326, ENSG00000111684, ENSG00000239701, ENSG00000215021, ENSG00000272201, ENSG00000257078, ENSG00000238795, ENSG00000126749	C1S, LPCAT3, RP3-461F17.1, PHB2, U47924.30, RP3-461F17.2, SCARNA12, EMG1	35	1.40297	18	0.507966	49	2.67425	24	0.415802	88	1.57521	14	0.275808
12	11693783	11693951	ENST00000408201	1079	AC007450.1	ENSG00000247157, ENSG00000256237, ENSG00000221128, ENSG00000270863, ENSG00000121335, ENSG00000251747	RP11-434C1.1, RP11-434C1.2, AC007450.1, RP11-434C1.3, PRB2, RNU7-60P	68	2.72577	46	1.29814	48	2.61968	38	0.658353	11	0.196901	25	0.492515
12	14998410	14998665	ENST00000228936	-2196	ART4	ENSG00000111341, ENSG00000111339, ENSG00000182993, ENSG00000084463, ENSG00000256339, ENSG00000179256	MGP, ART4, C12orf60, WBP11, RP11-233G1.4, SMCO3	36	1.44306	21	0.592627	39	2.12849	32	0.554402	20	0.358002	23	0.453113
12	26718945	26719337	ENST00000545902	64440	ITPR2			58	2.32492	34	0.959492	40	2.18306	39	0.675678	15	0.268502	21	0.413712
12	43192893	43192985	ENST00000550177	106925	RP11-25I15.3			238	9.5402	162	4.5717	162	8.84141	157	2.72004	102	1.82581	195	3.84161
12	43507702	43507872	ENST00000553211	-41352	RP11-118A3.1	ENSG00000258331	RP11-118A3.1	53	2.1245	33	0.931272	30	1.6373	21	0.363826	8	0.143201	12	0.236407
12	66132316	66132477	ENST00000403681	-85549	HMGA2	ENSG00000241749	RPSAP52	91	3.64772	59	1.665	50	2.72883	56	0.970204	59	1.05611	54	1.06383
12	71124646	71124953	ENST00000551219	23554	PTPRR	ENSG00000153233	PTPRR	68	2.72577	49	1.3828	43	2.34679	36	0.623702	49	0.877105	30	0.591018
12	79179635	79179873	ENST00000546563	-18393	RP11-123M21.1	ENSG00000257948, ENSG00000257564	RP11-123M21.1, RP11-123M21.2	64	2.56543	36	1.01593	56	3.05629	54	0.935554	26	0.465403	17	0.33491
12	96230917	96231421	ENST00000266735	-21613	SNRPF	ENSG00000074527, ENSG00000199506, ENSG00000165972, ENSG00000258343, ENSG00000139343, ENSG00000258292	NTN4, RNU6-247P, CCDC38, RP11-536G4.2, SNRPF, RP11-536G4.1	163	6.53383	111	3.13246	125	6.82208	93	1.61123	72	1.28881	113	2.22617
12	98442656	98442839	ENST00000581299	-53543	MIR4303			74	2.96628	32	0.903051	81	4.42071	87	1.50728	55	0.984506	84	1.65485
12	98495236	98495393	ENST00000581299	-106129	MIR4303			53	2.1245	26	0.733729	39	2.12849	33	0.571727	23	0.411703	28	0.551616
12	115136333	115136713	ENST00000349155	-14446	TBX3	ENSG00000257817, ENSG00000252459, ENSG00000199220, ENSG00000135111	RP4-601P9.2, SNORA27, Y_RNA, TBX3	52	2.08441	34	0.959492	30	1.6373	30	0.519752	28	0.501203	33	0.650119
12	115945432	115945568	ENST00000550378	-61953	RP11-1028N23.3			82	3.28696	51	1.43924	75	4.09325	70	1.21275	32	0.572804	61	1.20174
12	118536164	118536296	ENST00000540117	4664	VSIG10	ENSG00000089220, ENSG00000176871, ENSG00000176834	PEBP1, WSB2, VSIG10	38	1.52323	22	0.620848	30	1.6373	28	0.485102	12	0.214801	13	0.256108
12	124054056	124054192	ENST00000262225	-14979	TMED2	ENSG00000206897, ENSG00000111364, ENSG00000266655, ENSG00000247373, ENSG00000188026, ENSG00000086598	SNORA9, DDX55, MIR3908, RP11-486O12.2, RILPL1, TMED2	65	2.60552	46	1.29814	32	1.74645	31	0.537077	12	0.214801	9	0.177305
12	124923637	124924003	ENST00000494460	-8676	NCOR2	ENSG00000196498	NCOR2	97	3.88823	62	1.74966	63	3.43833	108	1.87111	72	1.28881	52	1.02443
12	128768071	128768136	ENST00000579753	-10545	MIR3612	ENSG00000181234, ENSG00000265061, ENSG00000265635	TMEM132C, MIR4419B, MIR3612	39	1.56331	22	0.620848	32	1.74645	43	0.744978	13	0.232701	26	0.512215
12	129077815	129077929	ENST00000315208	49361	TMEM132C	ENSG00000181234	TMEM132C	75	3.00637	35	0.987712	37	2.01933	45	0.779628	21	0.375902	33	0.650119
12	132640933	132641192	ENST00000538784	5633	NOC4L	ENSG00000256804, ENSG00000185684, ENSG00000184967, ENSG00000182870, ENSG00000256576, ENSG00000256312, ENSG00000185163	RP13-977J11.5, EP400NL, NOC4L, GALNT9, RP13-977J11.2, RP13-977J11.8, DDX51	98	3.92832	64	1.8061	67	3.65663	69	1.19543	21	0.375902	27	0.531916
12	132810138	132810481	ENST00000411988	23945	GALNT9	ENSG00000256943, ENSG00000256542, ENSG00000182870	RP13-895J2.2, RP13-895J2.3, GALNT9	80	3.20679	52	1.46746	43	2.34679	58	1.00485	40	0.716004	51	1.00473
12	133417089	133417234	ENST00000516270	-5042	RNU6-327P	ENSG00000236617, ENSG00000252079, ENSG00000072609, ENSG00000232888, ENSG00000090615	RP11-46H11.12, RNU6-327P, CHFR, RPS11P5, GOLGA3	84	3.36713	18	0.507966	144	7.85903	26	0.450452	143	2.55972	180	3.54611
13	19642157	19642311	ENST00000516478	-20372	RNA5SP24	ENSG00000187721, ENSG00000226057, ENSG00000226619, ENSG00000252287, ENSG00000229375	GTF2IP3, PHF2P2, RP11-301J16.7, RNA5SP24, USP24P1	957	38.3612	676	19.077	686	37.4396	541	9.37286	467	8.35935	378	7.44682
13	25748613	25748691	ENST00000357816	-2228	AMER2	ENSG00000238169, ENSG00000235315, ENSG00000234056, ENSG00000256305, ENSG00000165566, ENSG00000225105	LINC01053, RPL23AP69, AMER2-AS1, AL359757.1, AMER2, LINC01076	113	4.52959	73	2.06009	69	3.76579	67	1.16078	14	0.250602	22	0.433413
13	29468302	29468549	ENST00000431530	-130304	MTUS2			60	2.40509	39	1.10059	45	2.45595	51	0.883578	36	0.644404	37	0.728922
13	46744714	46745380	ENST00000416500	-2429	LCP1	ENSG00000173988, ENSG00000136167, ENSG00000240767	LRRC63, LCP1, RN7SL288P	97	3.88823	25	0.705509	61	3.32917	19	0.329176	123	2.20171	17	0.33491
13	66471732	66471949	ENST00000437777	31490	LINC01052	ENSG00000234767, ENSG00000221685	LINC01052, AL354775.1	79	3.16671	46	1.29814	43	2.34679	40	0.693003	37	0.662304	17	0.33491
13	67339142	67339380	ENST00000459343	-134338	RNU7-87P			52	2.08441	29	0.81839	31	1.69188	30	0.519752	19	0.340102	25	0.492515
13	67635495	67635558	ENST00000328454	167057	PCDH9			76	3.04645	35	0.987712	32	1.74645	44	0.762303	25	0.447503	16	0.315209
13	72107712	72107971	ENST00000359684	333059	DACH1			94	3.76798	42	1.18525	58	3.16544	61	1.05683	37	0.662304	42	0.827425
13	72440357	72440496	ENST00000359684	467	DACH1	ENSG00000233460, ENSG00000165659, ENSG00000232881	RPL35AP31, DACH1, RPS10P21	33	1.3228	9	0.253983	30	1.6373	26	0.450452	4	0.0716004	14	0.275808
13	76606060	76606260	ENST00000448806	-17472	LINC01034	ENSG00000224933	LINC01034	42	1.68356	32	0.903051	31	1.69188	26	0.450452	20	0.358002	18	0.354611
13	78601283	78601538	ENST00000438327	-3651	LINC00446	ENSG00000229249, ENSG00000234377, ENSG00000236133	LINC00446, RNF219-AS1, LINC01069	517	20.7239	342	9.65136	238	12.9892	303	5.2495	198	3.54422	213	4.19622
13	81177585	81177774	ENST00000365528	-234018	RNU6-61P	ENSG00000227862	HNRNPA1P31	42	1.68356	22	0.620848	31	1.69188	36	0.623702	20	0.358002	15	0.295509
13	100500188	100500270	ENST00000416504	-10885	CLYBL	ENSG00000125246	CLYBL	106	4.249	45	1.26992	81	4.42071	70	1.21275	51	0.912906	42	0.827425
13	111685565	111685954	ENST00000440735	49999	LINC00431	ENSG00000225760	LINC00431	75	3.00637	35	0.987712	31	1.69188	40	0.693003	43	0.769705	31	0.610718
13	113926751	113927461	ENST00000332556	-24572	LAMP1	ENSG00000185896, ENSG00000232662, ENSG00000139842	LAMP1, LDHBP1, CUL4A	96	3.84815	33	0.931272	25	1.36442	29	0.502427	102	1.82581	32	0.630419
13	114919032	114919228	ENST00000334062	-20992	RASA3	ENSG00000185989, ENSG00000232487	RASA3, RASA3-IT1	55	2.20467	15	0.423305	31	1.69188	31	0.537077	25	0.447503	15	0.295509
14	21093467	21093702	ENST00000413502	-15509	RNASE11	ENSG00000181803, ENSG00000259060, ENSG00000258436, ENSG00000173464, ENSG00000258573, ENSG00000239327	OR6S1, RNASE11, RNASE12, RNASE11, RP11-14J7.6, RP11-14J7.1	210	8.41782	138	3.89441	174	9.49633	90	1.55926	131	2.34491	150	2.95509
14	22502001	22502209	ENST00000458941	-108761	AE000660.1	ENSG00000211796, ENSG00000211797, ENSG00000211802, ENSG00000211800, ENSG00000211801, ENSG00000211799, ENSG00000211798, ENSG00000258705	TRAV16, TRAV17, TRAV22, TRAV20, TRAV21, TRAV19, TRAV18, AE000660.4	49	1.96416	33	0.931272	31	1.69188	30	0.519752	15	0.268502	28	0.551616
14	35015307	35015540	ENST00000556693	-147	RP11-671J11.6	ENSG00000258612, ENSG00000129515, ENSG00000129518, ENSG00000206588, ENSG00000259002, ENSG00000240463, ENSG00000206596, ENSG00000259135	RP11-671J11.6, SNX6, EAPP, RNU1-28P, RP11-671J11.7, RPS19P3, RNU1-27P, RP11-671J11.4	144	5.77222	63	1.77788	78	4.25698	63	1.09148	85	1.52151	52	1.02443
14	35025955	35026232	ENST00000383861	-589	RNU1-28P	ENSG00000258612, ENSG00000129515, ENSG00000129518, ENSG00000206588, ENSG00000259002, ENSG00000240463, ENSG00000206596, ENSG00000259135	RP11-671J11.6, SNX6, EAPP, RNU1-28P, RP11-671J11.7, RPS19P3, RNU1-27P, RP11-671J11.4	108	4.32917	69	1.9472	63	3.43833	73	1.26473	61	1.09191	42	0.827425
14	47099749	47099893	ENST00000298283	21176	RPL10L	ENSG00000165496	RPL10L	36	1.44306	27	0.76195	32	1.74645	18	0.311851	22	0.393802	13	0.256108
14	47776002	47776127	ENST00000472499	36299	MDGA2	ENSG00000139915	MDGA2	55	2.20467	28	0.79017	35	1.91018	40	0.693003	22	0.393802	17	0.33491
14	51895605	51895878	ENST00000556762	-31879	RP11-255G12.3	ENSG00000258893, ENSG00000258942, ENSG00000258808	SETP2, RP11-255G12.2, RP11-255G12.3	81	3.24687	44	1.2417	37	2.01933	38	0.658353	26	0.465403	47	0.925928
14	52546911	52546987	ENST00000541773	-11224	NID2	ENSG00000258694, ENSG00000258981, ENSG00000087303	RP11-1033H12.1, COX5AP2, NID2	49	1.96416	24	0.677289	35	1.91018	28	0.485102	25	0.447503	21	0.413712
14	56746120	56746214	ENST00000560296	31314	RP11-930O11.2	ENSG00000259719, ENSG00000259483	RP11-930O11.1, RP11-930O11.2	34	1.36289	23	0.649068	40	2.18306	20	0.346501	6	0.107401	11	0.216706
14	57372435	57372556	ENST00000557467	-12051	RP11-1085N6.5	ENSG00000258776	RP11-1085N6.5	65	2.60552	44	1.2417	47	2.5651	50	0.866253	26	0.465403	30	0.591018
14	65318062	65318275	ENST00000389722	-28334	SPTB	ENSG00000070182	SPTB	199	7.97689	136	3.83797	142	7.74988	125	2.16563	43	0.769705	66	1.30024
14	66284085	66284328	ENST00000417683	148070	FUT8			58	2.32492	22	0.620848	31	1.69188	21	0.363826	29	0.519103	33	0.650119
14	74509437	74509674	ENST00000477986	-3246	CCDC176	ENSG00000187097, ENSG00000119636, ENSG00000205659, ENSG00000119636, ENSG00000259114, ENSG00000119711	ENTPD5, CCDC176, LIN52, CCDC176, AC005484.5, ALDH6A1	94	3.76798	55	1.55212	61	3.32917	56	0.970204	20	0.358002	17	0.33491
14	75768431	75768933	ENST00000558575	7580	RP11-293M10.5	ENSG00000170345, ENSG00000259687, ENSG00000258820, ENSG00000119660, ENSG00000258740	FOS, RP11-293M10.5, RP11-293M10.2, RP11-293M10.4, RP11-293M10.1	33	1.3228	9	0.253983	31	1.69188	17	0.294526	82	1.46781	17	0.33491
14	76372807	76373418	ENST00000554487	4713	TTLL5	ENSG00000119650, ENSG00000119685	IFT43, TTLL5	99	3.9684	9	0.253983	44	2.40137	29	0.502427	64	1.14561	27	0.531916
14	81769539	81770103	ENST00000556280	20176	STON2	ENSG00000270343, ENSG00000140022, ENSG00000242163	UNGP3, STON2, RP11-299L17.1	63	2.52535	16	0.451526	20	1.09153	21	0.363826	92	1.64681	16	0.315209
14	88595080	88595642	ENST00000556546	30843	RP11-753D20.1	ENSG00000258975, ENSG00000259998, ENSG00000258538	RP11-753D20.1, RP11-753D20.4, RP11-753D20.3	87	3.48738	10	0.282204	43	2.34679	22	0.381152	82	1.46781	10	0.197006
14	89692530	89692666	ENST00000555010	-2889	FOXN3	ENSG00000053254	FOXN3	66	2.6456	45	1.26992	35	1.91018	39	0.675678	16	0.286402	34	0.66982
14	89774792	89775189	ENST00000555658	42135	FOXN3	ENSG00000258699, ENSG00000258752, ENSG00000259151, ENSG00000053254	RP11-356K23.2, RP11-356K23.1, CAP2P1, FOXN3	45	1.80382	18	0.507966	21	1.14611	6	0.10395	35	0.626504	5	0.0985029
14	89826575	89826800	ENST00000557261	-8983	FOXN3	ENSG00000258699, ENSG00000258752, ENSG00000258380, ENSG00000053254	RP11-356K23.2, RP11-356K23.1, RP11-33N16.2, FOXN3	53	2.1245	36	1.01593	34	1.85561	36	0.623702	34	0.608604	41	0.807724
14	92270135	92270313	ENST00000556590	-4930	TC2N	ENSG00000133962, ENSG00000165929, ENSG00000260711	CATSPERB, TC2N, RP11-747H7.3	57	2.28484	36	1.01593	54	2.94714	45	0.779628	60	1.07401	36	0.709221
14	93176162	93176375	ENST00000557725	2934	LGMN	ENSG00000100600	LGMN	53	2.1245	26	0.733729	35	1.91018	47	0.814278	25	0.447503	23	0.453113
14	94468499	94468715	ENST00000203664	-24062	OTUB2	ENSG00000089723, ENSG00000089737, ENSG00000100628, ENSG00000175699	OTUB2, DDX24, ASB2, LINC00521	67	2.68569	37	1.04415	49	2.67425	52	0.900904	21	0.375902	40	0.788023
14	95629382	95629977	ENST00000526495	-5352	DICER1	ENSG00000264607, ENSG00000258615, ENSG00000259143, ENSG00000235706, ENSG00000165959, ENSG00000100697	MIR3173, RP11-725G5.3, CTD-2240H23.2, DICER1-AS1, CLMN, DICER1	70	2.80594	20	0.564407	45	2.45595	15	0.259876	92	1.64681	17	0.33491
14	96394011	96394592	ENST00000554321	51118	LINC00617			105	4.20891	74	2.08831	96	5.23936	78	1.35136	72	1.28881	60	1.18204
14	100394086	100394286	ENST00000553313	-8393	EML1	ENSG00000199836, ENSG00000271198, ENSG00000196405, ENSG00000242888, ENSG00000066629	RNU1-47P, VDAC3P1, EVL, RP11-436M15.1, EML1	49	1.96416	25	0.705509	38	2.07391	18	0.311851	16	0.286402	11	0.216706
14	101091656	101091769	ENST00000556697	-31868	LINC00523	ENSG00000183092, ENSG00000196273, ENSG00000258576	BEGAIN, LINC00523, CTD-2644I21.1	39	1.56331	24	0.677289	37	2.01933	46	0.796953	19	0.340102	19	0.374311
14	101173525	101173718	ENST00000392848	-18474	DLK1	ENSG00000273087, ENSG00000196273, ENSG00000258717, ENSG00000185559	RP11-566J3.4, LINC00523, RP11-566J3.2, DLK1	165	6.614	72	2.03187	108	5.89428	77	1.33403	21	0.375902	43	0.847125
14	101596423	101596986	ENST00000557121	9544	RP11-8L8.2	ENSG00000206761, ENSG00000259004	U3, RP11-8L8.2	170	6.81443	96	2.70915	118	6.44004	105	1.81913	47	0.841305	40	0.788023
14	101965734	101965916	ENST00000553318	51841	RP11-1029J19.2			40	1.60339	16	0.451526	31	1.69188	33	0.571727	31	0.554903	20	0.394012
14	102249085	102249623	ENST00000553554	-3073	PPP2R5C	ENSG00000078304, ENSG00000207208, ENSG00000259088	PPP2R5C, RNU6-790P, CTD-2017C7.2	92	3.68781	61	1.72144	79	4.31155	83	1.43798	71	1.27091	74	1.45784
14	103060905	103061435	ENST00000570597	1860	RCOR1	ENSG00000239224, ENSG00000259230, ENSG00000089902	RN7SL546P, CTD-2555C10.3, RCOR1	46	1.8439	14	0.395085	16	0.873226	22	0.381152	34	0.608604	4	0.0788023
14	104708885	104709051	ENST00000419115	-1575	C14orf144	ENSG00000228032, ENSG00000258913	C14orf144, RP11-260M19.2	32	1.28272	10	0.282204	38	2.07391	16	0.277201	10	0.179001	18	0.354611
14	106042747	106043753	ENST00000581377	12847	AL928742.1	ENSG00000211891, ENSG00000211890, ENSG00000211891, ENSG00000227468, ENSG00000184986, ENSG00000227468, ENSG00000263413, ENSG00000266597, ENSG00000234402, ENSG00000211892, ENSG00000230157, ENSG00000254140	IGHE, IGHA2, IGHE, AL928742.12, TMEM121, AL928742.12, AL928742.1, AL928742.2, ELK2BP, IGHG4, ATP5G1P1, RP11-731F5.1	121	4.85027	83	2.34229	113	6.16716	110	1.90576	62	1.10981	98	1.93066
15	21171195	21171252	ENST00000554817	-13135	CT60	ENSG00000258494, ENSG00000258855, ENSG00000266545, ENSG00000270824, ENSG00000271305, ENSG00000270451, ENSG00000271255, ENSG00000258710, ENSG00000270831	OR11J5P, OR11J2P, MIR5701-1, IGHD5OR15-5B, IGHD2OR15-2B, IGHD4OR15-4B, IGHD3OR15-3B, CT60, NF1P1	66	2.6456	44	1.2417	48	2.61968	47	0.814278	26	0.465403	38	0.748622
15	25294078	25294251	ENST00000384335	-2503	SNORD116-1	ENSG00000206727, ENSG00000257151, ENSG00000270246, ENSG00000207279, ENSG00000206688, ENSG00000207063, ENSG00000207375, ENSG00000207001, ENSG00000257647, ENSG00000224078, ENSG00000207263, ENSG00000206656, ENSG00000272846, ENSG00000252326, ENSG00000200661, ENSG00000207191, ENSG00000207197, ENSG00000207093, ENSG00000207137, ENSG00000207133, ENSG00000207014, ENSG00000207174, ENSG00000206609, ENSG0000…	SNORD116-9, PWAR6, SNORD109A, SNORD116-24, SNORD116-18, SNORD116-1, SNORD116-23, SNORD116-2, RP11-701H24.3, SNHG14, SNORD116-16, SNORD116-17, RP11-701H24.10, SNORD116-25, SNORD116-10, SNORD116-5, SNORD116-12, SNORD116-8, SNORD116-13, SNORD116-7, SNORD116-3, SNORD116-15, SNORD116-11, SNORD116-14, SNORD116-20, SNORD116-6, SNORD116-19	91	3.64772	60	1.69322	60	3.2746	59	1.02218	43	0.769705	47	0.925928
15	29865723	29865924	ENST00000261275	-2933	FAM189A1	ENSG00000259814, ENSG00000104059, ENSG00000259300	RP11-300A12.2, FAM189A1, TUBBP8	64	2.56543	31	0.874831	36	1.96476	49	0.848928	44	0.787605	20	0.394012
15	30618382	30618715	ENST00000602453	32458	RP11-382B18.4	ENSG00000270955, ENSG00000270173, ENSG00000238783	RP11-261B23.2, RP11-382B18.4, Y_RNA	320	12.8272	209	5.89805	191	10.4241	179	3.10119	202	3.61582	172	3.3885
15	37392444	37392630	ENST00000382766	205	MEIS2	ENSG00000259460, ENSG00000134138, ENSG00000206676	RP11-128A17.1, MEIS2, Y_RNA	78	3.12662	44	1.2417	37	2.01933	43	0.744978	24	0.429603	23	0.453113
15	40885966	40886225	ENST00000346991	-126	CASC5	ENSG00000265814, ENSG00000128891, ENSG00000166133, ENSG00000137812, ENSG00000259254, ENSG00000238559	RN7SL376P, C15orf57, RPUSD2, CASC5, CTD-2339L15.3, snoU13	93	3.72789	64	1.8061	75	4.09325	72	1.2474	40	0.716004	72	1.41844
15	44580220	44580916	ENST00000559222	-223	CASC4	ENSG00000166734, ENSG00000203578, ENSG00000196274, ENSG00000203411, ENSG00000203573, ENSG00000203572, ENSG00000203575, ENSG00000203574, ENSG00000203576	CASC4, AC073940.1, AC090519.1, AC090519.2, AC090519.4, AC090519.3, AC090519.6, AC090519.5, AC090519.7	198	7.93681	136	3.83797	83	4.52986	102	1.76716	92	1.64681	82	1.61545
15	45586161	45586274	ENST00000560767	22242	SLC28A2	ENSG00000137860, ENSG00000259433, ENSG00000235390, ENSG00000259520	SLC28A2, CTD-2651B20.4, CTD-2651B20.5, CTD-2651B20.3	62	2.48526	32	0.903051	48	2.61968	40	0.693003	18	0.322202	34	0.66982
15	45754012	45754232	ENST00000516476	-15368	RNU7-5P	ENSG00000166920, ENSG00000259354, ENSG00000259342, ENSG00000171763, ENSG00000252285, ENSG00000238583, ENSG00000211519, ENSG00000179362	C15orf48, RP11-519G16.3, RP11-519G16.5, SPATA5L1, RNU7-5P, snoU13, MIR147B, HMGN2P46	243	9.74062	163	4.59992	179	9.76922	156	2.70271	56	1.00241	86	1.69425
15	49086736	49087486	ENST00000558337	-5613	CEP152	ENSG00000103995, ENSG00000259670, ENSG00000259700	CEP152, RP11-485O10.2, RP11-485O10.3	142	5.69205	26	0.733729	56	3.05629	23	0.398477	180	3.22202	32	0.630419
15	51813618	51813720	ENST00000560891	-39993	DMXL2	ENSG00000104093	DMXL2	183	7.33553	126	3.55576	143	7.80446	110	1.90576	39	0.698104	69	1.35934
15	52411565	52411735	ENST00000559825	2910	CTD-2184D3.6	ENSG00000259327, ENSG00000242327, ENSG00000206995, ENSG00000259178, ENSG00000259712, ENSG00000137875, ENSG00000069966, ENSG00000259709	CTD-2184D3.6, CTD-2184D3.1, Y_RNA, CTD-2184D3.3, CTD-2184D3.5, BCL2L10, GNB5, CTD-2184D3.7	72	2.88611	33	0.931272	44	2.40137	32	0.554402	21	0.375902	20	0.394012
15	59845436	59845647	ENST00000364834	20894	RNA5SP396	ENSG00000201704, ENSG00000200606, ENSG00000140297, ENSG00000243780, ENSG00000240238	RNA5SP396, Y_RNA, GCNT3, RP11-112N19.1, RP11-112N19.2	48	1.92407	21	0.592627	32	1.74645	25	0.433127	24	0.429603	16	0.315209
15	60141884	60142131	ENST00000396057	-154508	FOXB1	ENSG00000259601	RP11-568G20.2	55	2.20467	39	1.10059	50	2.72883	56	0.970204	16	0.286402	18	0.354611
15	63525770	63526539	ENST00000560890	-42183	APH1B	ENSG00000138613, ENSG00000166128	APH1B, RAB8B	105	4.20891	33	0.931272	32	1.74645	26	0.450452	119	2.13011	25	0.492515
15	63748256	63748740	ENST00000560465	13022	AC007950.1	ENSG00000140455, ENSG00000259268	USP3, AC007950.1	50	2.00424	19	0.536187	23	1.25526	18	0.311851	68	1.21721	9	0.177305
15	67267685	67267847	ENST00000560662	18808	RP11-798K3.2	ENSG00000259289, ENSG00000259347, ENSG00000259246, ENSG00000256122	RP11-798K3.3, RP11-798K3.2, HMGN2P47, AC093334.1	49	1.96416	30	0.846611	47	2.5651	44	0.762303	30	0.537003	34	0.66982
15	70742493	70742771	ENST00000559752	55757	RP11-96C21.1			46	1.8439	29	0.81839	34	1.85561	22	0.381152	48	0.859205	45	0.886526
15	76603629	76604227	ENST00000560044	-165	ETFA	ENSG00000259514, ENSG00000270036, ENSG00000159556, ENSG00000140386, ENSG00000140374, ENSG00000259581	RP11-685G9.2, RP11-685G9.4, ISL2, SCAPER, ETFA, TYRO3P	55	2.20467	15	0.423305	22	1.20069	16	0.277201	69	1.23511	12	0.236407
15	89868238	89868544	ENST00000526573	241	POLG	ENSG00000261441, ENSG00000140525, ENSG00000255571, ENSG00000207819, ENSG00000140521	RP11-217B1.2, FANCI, LINC00925, MIR9-3, POLG	287	11.5044	161	4.54348	210	11.4611	174	3.01456	93	1.66471	127	2.50197
15	93328723	93328866	ENST00000557545	2884	FAM174B	ENSG00000185442, ENSG00000258562, ENSG00000258527, ENSG00000260361, ENSG00000258922	FAM174B, CTD-2313J17.3, ASB9P1, CTD-2313J17.5, CTD-2313J17.1	41	1.64348	21	0.592627	31	1.69188	33	0.571727	18	0.322202	22	0.433413
15	93718470	93718699	ENST00000599897	-30778	AC112693.2	ENSG00000269360	AC112693.2	66	2.6456	44	1.2417	51	2.78341	70	1.21275	19	0.340102	42	0.827425
15	93718823	93719037	ENST00000599897	-30287	AC112693.2	ENSG00000269360	AC112693.2	98	3.92832	62	1.74966	48	2.61968	62	1.07415	17	0.304302	28	0.551616
15	101058363	101058672	ENST00000559023	10958	CERS3	ENSG00000251819, ENSG00000270127, ENSG00000259205, ENSG00000154227, ENSG00000200095, ENSG00000259540	RNU6-322P, RP11-526I2.5, PRKXP1, CERS3, RNU6-181P, RP11-526I2.1	99	3.9684	58	1.63678	84	4.58444	77	1.33403	27	0.483303	30	0.591018
15	101662253	101662603	ENST00000560938	5558	RP11-424I19.1	ENSG00000259182, ENSG00000259755, ENSG00000259365	RP11-424I19.2, RP11-505E24.2, RP11-424I19.1	62	2.48526	40	1.12881	47	2.5651	53	0.918229	34	0.608604	40	0.788023
16	69527	69742	ENST00000462860	-180	WASH4P	ENSG00000161981, ENSG00000161980, ENSG00000260803, ENSG00000007384, ENSG00000233614, ENSG00000234769, ENSG00000231439, ENSG00000226942	SNRNP25, POLR3K, Z84812.4, RHBDF1, DDX11L10, WASH4P, WASIR2, IL9RP3	40	1.60339	15	0.423305	32	1.74645	30	0.519752	18	0.322202	10	0.197006
16	3222031	3222150	ENST00000576762	11905	AJ003147.8	ENSG00000261889, ENSG00000228146, ENSG00000168124, ENSG00000085644, ENSG00000263072, ENSG00000203581, ENSG00000262668, ENSG00000262521	RP11-473M20.16, CASP16, OR1F1, ZNF213, RP11-473M20.14, OR1F2P, AJ003147.9, AJ003147.8	36	1.44306	13	0.366865	42	2.29222	24	0.415802	12	0.214801	24	0.472814
16	4997007	4997159	ENST00000345988	-9909	PPL	ENSG00000200980, ENSG00000103184, ENSG00000118898	Y_RNA, SEC14L5, PPL	152	6.0929	87	2.45517	106	5.78512	108	1.87111	81	1.44991	71	1.39874
16	6264898	6265506	ENST00000548749	195470	RBFOX1			118	4.73002	76	2.14475	68	3.71121	70	1.21275	52	0.930806	58	1.14263
16	13331882	13332102	ENST00000571619	-8177	U91319.1	ENSG00000262116, ENSG00000262801	AC009134.1, U91319.1	42	1.68356	33	0.931272	33	1.80103	39	0.675678	41	0.733905	23	0.453113
16	17729767	17729865	ENST00000568026	-94976	RP11-916L7.1			42	1.68356	27	0.76195	33	1.80103	21	0.363826	34	0.608604	11	0.216706
16	17838073	17838170	ENST00000564852	-80996	CTD-3229J4.1			57	2.28484	31	0.874831	31	1.69188	32	0.554402	22	0.393802	24	0.472814
16	19852724	19852929	ENST00000568061	14456	IQCK	ENSG00000174628, ENSG00000261939, ENSG00000167191, ENSG00000265524	IQCK, CTC-496I23.1, GPRC5B, AC134300.1	67	2.68569	34	0.959492	58	3.16544	37	0.641028	26	0.465403	18	0.354611
16	23400715	23400801	ENST00000563164	3861	COG7	ENSG00000168434, ENSG00000168447, ENSG00000252838	COG7, SCNN1B, RN7SKP23	33	1.3228	21	0.592627	30	1.6373	25	0.433127	25	0.447503	10	0.197006
16	31063486	31063929	ENST00000417110	-9117	ZNF668	ENSG00000232748, ENSG00000255439, ENSG00000167397, ENSG00000151006, ENSG00000255439, ENSG00000099365, ENSG00000260911, ENSG00000261124, ENSG00000167395, ENSG00000167394, ENSG00000167397, ENSG00000103496	ZNF668, RP11-196G11.1, VKORC1, PRSS53, RP11-196G11.1, STX1B, RP11-196G11.2, AC135050.5, ZNF646, ZNF668, VKORC1, STX4	57	2.28484	7	0.197542	22	1.20069	12	0.207901	99	1.77211	6	0.118204
16	32474102	32474315	ENST00000565549	-4087	RP11-626K17.3	ENSG00000261541, ENSG00000260307, ENSG00000260662, ENSG00000261233	RP11-626K17.3, PABPC1P13, RP11-626K17.2, ABCD1P3	95	3.80806	48	1.35458	40	2.18306	48	0.831603	35	0.626504	51	1.00473
16	49660872	49660973	ENST00000567169	13841	ZNF423	ENSG00000102935	ZNF423	46	1.8439	28	0.79017	40	2.18306	35	0.606377	5	0.0895006	11	0.216706
16	55769045	55769306	ENST00000574918	34995	SLC6A2	ENSG00000228695, ENSG00000260765, ENSG00000103546	CES1P1, CES1P2, SLC6A2	109	4.36925	71	2.00365	75	4.09325	73	1.26473	22	0.393802	67	1.31994
16	57333757	57333987	ENST00000219207	-15311	PLLP	ENSG00000260965, ENSG00000271456, ENSG00000260946, ENSG00000102934	CTC-661I16.1, CTC-661I16.2, RP11-407G23.3, PLLP	30	1.20255	21	0.592627	30	1.6373	18	0.311851	27	0.483303	27	0.531916
16	58054267	58054694	ENST00000219271	-5082	MMP15	ENSG00000166188, ENSG00000070729, ENSG00000102996, ENSG00000103005, ENSG00000159648	ZNF319, CNGB1, MMP15, USB1, TEPP	203	8.13723	141	3.97907	165	9.00514	115	1.99238	107	1.91531	66	1.30024
16	59882199	59882391	ENST00000568279	-6958	RP11-430C1.1	ENSG00000261807	RP11-430C1.1	44	1.76373	34	0.959492	31	1.69188	40	0.693003	41	0.733905	7	0.137904
16	72279615	72279737	ENST00000563347	-20645	RP11-328J14.1	ENSG00000261673, ENSG00000261774	RP11-328J14.1, RP11-328J14.2	127	5.09078	72	2.03187	42	2.29222	53	0.918229	37	0.662304	58	1.14263
16	76884628	76884884	ENST00000585233	-18046	MIR4719	ENSG00000266426, ENSG00000260797	MIR4719, CTD-2336H13.1	246	9.86088	163	4.59992	165	9.00514	174	3.01456	63	1.12771	129	2.54138
16	86141378	86141539	ENST00000563931	-18281	RP11-805I24.1	ENSG00000261177	RP11-805I24.1	86	3.4473	62	1.74966	62	3.38375	63	1.09148	13	0.232701	32	0.630419
16	86141651	86141977	ENST00000563931	-18791	RP11-805I24.1	ENSG00000261177	RP11-805I24.1	82	3.28696	75	2.11653	58	3.16544	66	1.14345	17	0.304302	21	0.413712
16	86141998	86142609	ENST00000563931	-18979	RP11-805I24.1	ENSG00000268078, ENSG00000261177	RP11-805I24.4, RP11-805I24.1	120	4.81018	88	2.48339	99	5.40309	66	1.14345	24	0.429603	52	1.02443
16	86911039	86911529	ENST00000562064	155487	CTD-2015G9.2	ENSG00000260795	RP11-107C10.1	125	5.01061	76	2.14475	72	3.92952	96	1.66321	45	0.805505	66	1.30024
16	86911536	86911758	ENST00000562064	155969	CTD-2015G9.2	ENSG00000260795	RP11-107C10.1	77	3.08654	39	1.10059	46	2.51052	48	0.831603	24	0.429603	11	0.216706
16	87164998	87165250	ENST00000566798	64728	RP11-134D3.2			169	6.77434	104	2.93492	82	4.47528	128	2.21761	53	0.948706	92	1.81245
16	88509819	88509978	ENST00000319555	-9870	ZFPM1	ENSG00000225614, ENSG00000179588, ENSG00000263456	ZNF469, ZFPM1, MIR5189	54	2.16458	34	0.959492	68	3.71121	58	1.00485	31	0.554903	66	1.30024
16	89178798	89179049	ENST00000562204	320	ACSF3	ENSG00000176715, ENSG00000261546, ENSG00000180422	ACSF3, CTD-2555A7.3, LINC00304	62	2.48526	30	0.846611	30	1.6373	40	0.693003	17	0.304302	14	0.275808
17	4033998	4034432	ENST00000381638	12139	ZZEF1	ENSG00000074755, ENSG00000238807, ENSG00000167740, ENSG00000185722, ENSG00000263165	ZZEF1, snoU13, CYB5D2, ANKFY1, RP11-810M2.2	81	3.24687	11	0.310424	32	1.74645	13	0.225226	51	0.912906	13	0.256108
17	4812234	4812394	ENST00000293780	-5979	CHRNE	ENSG00000108528, ENSG00000205710, ENSG00000185245, ENSG00000141503, ENSG00000108523, ENSG00000108518, ENSG00000263599, ENSG00000108515, ENSG00000108556, ENSG00000264113	SLC25A11, C17orf107, GP1BA, MINK1, RNF167, PFN1, RN7SL171P, ENO3, CHRNE, RN7SL784P	81	3.24687	37	1.04415	48	2.61968	47	0.814278	31	0.554903	31	0.610718
17	7123001	7123988	ENST00000582166	-103	ACADVL	ENSG00000199053, ENSG00000175826, ENSG00000170291, ENSG00000170296, ENSG00000141505, ENSG00000262302, ENSG00000132535, ENSG00000202251, ENSG00000181885, ENSG00000262526, ENSG00000072778, ENSG00000040633, ENSG00000004975	MIR324, CTDNEP1, ELP5, GABARAP, ASGR1, RP1-4G17.5, DLG4, Y_RNA, CLDN7, CTD-2545G14.7, ACADVL, PHF23, DVL2	119	4.7701	16	0.451526	97	5.29393	26	0.450452	252	4.51083	26	0.512215
17	8126075	8126309	ENST00000315707	1157	LINC00324	ENSG00000178921, ENSG00000200463, ENSG00000269928, ENSG00000266824, ENSG00000266638, ENSG00000179029, ENSG00000271002, ENSG00000178999, ENSG00000178977, ENSG00000178971, ENSG00000196544	PFAS, SNORD118, RP11-849F2.8, RP11-599B13.7, MIR3676, TMEM107, RP11-599B13.8, AURKB, LINC00324, CTC1, C17orf59	42	1.68356	25	0.705509	34	1.85561	39	0.675678	15	0.268502	24	0.472814
17	8129519	8129746	ENST00000602405	-810	RP11-849F2.8	ENSG00000178921, ENSG00000178999, ENSG00000269928, ENSG00000266824, ENSG00000266638, ENSG00000179029, ENSG00000271002, ENSG00000178977, ENSG00000178971, ENSG00000196544	PFAS, AURKB, RP11-849F2.8, RP11-599B13.7, MIR3676, TMEM107, RP11-599B13.8, LINC00324, CTC1, C17orf59	78	3.12662	51	1.43924	79	4.31155	52	0.900904	45	0.805505	37	0.728922
17	11796268	11796382	ENST00000581682	8648	DNAH9	ENSG00000263684, ENSG00000007174	RP11-628O18.1, DNAH9	127	5.09078	76	2.14475	129	7.04038	57	0.987529	91	1.62891	68	1.33964
17	16842558	16842770	ENST00000579009	1757	TNFRSF13B	ENSG00000128438, ENSG00000240505, ENSG00000265853, ENSG00000230969, ENSG00000230709	TBC1D27, TNFRSF13B, RP1-48J14.1, AC104024.2, AC104024.1	46	1.8439	35	0.987712	40	2.18306	39	0.675678	27	0.483303	35	0.689521
17	22020691	22020819	ENST00000540040	-1730	MTRNR2L1	ENSG00000263483, ENSG00000264316, ENSG00000263914, ENSG00000240103, ENSG00000264168, ENSG00000243655, ENSG00000241225, ENSG00000266529, ENSG00000256618	MTATP6P3, RP11-846F4.9, RP11-846F4.5, RP11-846F4.6, MTND1P15, RP11-846F4.12, TRNAS30P, RP11-846F4.1, MTRNR2L1	85	3.40721	54	1.5239	84	4.58444	128	2.21761	100	1.79001	83	1.63515
17	26850721	26850848	ENST00000226247	-154	FOXN1	ENSG00000109103, ENSG00000087111, ENSG00000109101, ENSG00000007216, ENSG00000265168	UNC119, PIGS, FOXN1, SLC13A2, RP11-192H23.5	41	1.64348	10	0.282204	40	2.18306	27	0.467777	28	0.501203	20	0.394012
17	27012880	27012948	ENST00000581908	-1017	SUPT6H	ENSG00000160606, ENSG00000238423, ENSG00000160602, ENSG00000132581, ENSG00000109111, ENSG00000109113, ENSG00000264577, ENSG00000238649, ENSG00000267729, ENSG00000198242, ENSG00000238578, ENSG00000240494, ENSG00000167525, ENSG00000265205, ENSG00000238597, ENSG00000007202	TLCD1, SNORD42B, NEK8, SDF2, SUPT6H, RAB34, AC010761.8, SNORD42A, AC010761.14, RPL23A, SNORD4A, RPS12P28, PROCA1, AC010761.13, SNORD4B, KIAA0100	86	3.4473	19	0.536187	61	3.32917	53	0.918229	25	0.447503	20	0.394012
17	29167538	29168042	ENST00000585133	5498	ATAD5	ENSG00000212190, ENSG00000242439, ENSG00000263531, ENSG00000176208, ENSG00000176390, ENSG00000266490, ENSG00000265334	RNU6-298P, CTD-2349P21.1, RP13-753N3.1, ATAD5, CRLF3, CTD-2349P21.9, CTD-2349P21.11	57	2.28484	24	0.677289	20	1.09153	21	0.363826	54	0.966606	11	0.216706
17	29394817	29395534	ENST00000578268	26365	MIR4733	ENSG00000196712, ENSG00000265444, ENSG00000266865, ENSG00000264107, ENSG00000265798	NF1, MIR4733, RP11-848P1.9, RP11-848P1.5, RP11-271K11.5	91	3.64772	27	0.76195	45	2.45595	27	0.467777	78	1.39621	8	0.157605
17	33478113	33478281	ENST00000591048	2946	UNC45B	ENSG00000266981, ENSG00000164729, ENSG00000267744, ENSG00000267782, ENSG00000185379, ENSG00000267618, ENSG00000185379, ENSG00000073536, ENSG00000073598, ENSG00000141161, ENSG00000267618	RP11-799D4.2, SLC35G3, RP11-799D4.1, RP11-799D4.3, RAD51D, RAD51L3-RFFL, RAD51D, NLE1, FNDC8, UNC45B, RAD51L3-RFFL	61	2.44518	36	1.01593	53	2.89256	51	0.883578	89	1.59311	64	1.26084
17	37309946	37310171	ENST00000539608	-575	PLXDC1	ENSG00000141748, ENSG00000161381, ENSG00000263818, ENSG00000266101, ENSG00000108298, ENSG00000067191	ARL5C, PLXDC1, CTD-2206N4.4, RP5-906A24.2, RPL19, CACNB1	97	3.88823	65	1.83432	68	3.71121	55	0.952879	44	0.787605	33	0.650119
17	37354385	37354944	ENST00000394303	-711	CACNB1	ENSG00000265460, ENSG00000141748, ENSG00000161381, ENSG00000266101, ENSG00000108298, ENSG00000141750, ENSG00000067191	RP11-690G19.4, ARL5C, PLXDC1, RP5-906A24.2, RPL19, STAC2, CACNB1	90	3.60764	13	0.366865	41	2.23764	15	0.259876	118	2.11221	13	0.256108
17	38261048	38261221	ENST00000246672	-4192	NR1D1	ENSG00000126368, ENSG00000008838, ENSG00000126351, ENSG00000188895, ENSG00000221555, ENSG00000108349	NR1D1, MED24, THRA, MSL1, AC068669.1, CASC3	36	1.44306	15	0.423305	32	1.74645	21	0.363826	8	0.143201	19	0.374311
17	39641409	39641568	ENST00000393989	-4055	KRT35	ENSG00000126337, ENSG00000171401, ENSG00000171346, ENSG00000223125, ENSG00000197079, ENSG00000171360, ENSG00000236473, ENSG00000108759, ENSG00000229732, ENSG00000171345	KRT36, KRT13, KRT15, RNU2-32P, KRT35, KRT38, KRT43P, KRT32, AC019349.5, KRT19	147	5.89248	102	2.87848	87	4.74817	82	1.42066	63	1.12771	51	1.00473
17	46692542	46692811	ENST00000468443	-216	HOXB8	ENSG00000182742, ENSG00000260027, ENSG00000257178, ENSG00000210741, ENSG00000272763, ENSG00000233101, ENSG00000108511, ENSG00000242207, ENSG00000170689, ENSG00000120075, ENSG00000120068, ENSG00000120093	HOXB4, HOXB7, MIR10A, MIR196A1, RP11-357H14.17, HOXB-AS3, HOXB6, HOXB-AS4, HOXB9, HOXB5, HOXB8, HOXB3	55	2.20467	37	1.04415	32	1.74645	34	0.589052	52	0.930806	36	0.709221
17	48243948	48244230	ENST00000511303	719	SGCA	ENSG00000263176, ENSG00000167100, ENSG00000188662, ENSG00000249406, ENSG00000251085, ENSG00000253730, ENSG00000236472, ENSG00000108823, ENSG00000108821, ENSG00000108819, ENSG00000261959	RP11-893F2.15, SAMD14, HILS1, RP11-893F2.5, RP11-893F2.6, RP11-893F2.13, AC002401.1, SGCA, COL1A1, PPP1R9B, RP11-893F2.14	41	1.64348	13	0.366865	34	1.85561	26	0.450452	19	0.340102	14	0.275808
17	53412945	53413056	ENST00000576751	-7851	RP11-515O17.3	ENSG00000108924, ENSG00000262079	HLF, RP11-515O17.3	40	1.60339	27	0.76195	34	1.85561	23	0.398477	18	0.322202	16	0.315209
17	56708700	56709111	ENST00000390893	259	U3	ENSG00000199426, ENSG00000212195, ENSG00000266561, ENSG00000200997, ENSG00000266826, ENSG00000202077, ENSG00000206917	RNU1-108P, U3, CTD-2200P10.3, RNU1-85P, CTD-2200P10.1, RNU1-60P, RNU1-52P	35	1.40297	13	0.366865	9	0.49119	22	0.381152	61	1.09191	9	0.177305
17	56736107	56736697	ENST00000365207	122	RNU1-60P	ENSG00000199426, ENSG00000212195, ENSG00000266561, ENSG00000200997, ENSG00000108384, ENSG00000266826, ENSG00000202077, ENSG00000121101, ENSG00000206917	RNU1-108P, U3, CTD-2200P10.3, RNU1-85P, RAD51C, CTD-2200P10.1, RNU1-60P, TEX14, RNU1-52P	32	1.28272	21	0.592627	22	1.20069	50	0.866253	104	1.86161	25	0.492515
17	59822159	59822349	ENST00000584322	31608	BRIP1	ENSG00000136492	BRIP1	98	3.92832	55	1.55212	50	2.72883	63	1.09148	21	0.375902	60	1.18204
17	63479854	63479986	ENST00000579474	26231	CTD-2535L24.3	ENSG00000263520	CTD-2535L24.3	65	2.60552	40	1.12881	45	2.45595	41	0.710328	26	0.465403	20	0.394012
17	71220934	71221239	ENST00000579872	2838	FAM104A	ENSG00000260248, ENSG00000265010, ENSG00000166685, ENSG00000187959, ENSG00000133193, ENSG00000141219	RP11-143K11.1, RP11-661C3.2, COG1, CPSF4L, FAM104A, C17orf80	71	2.84603	45	1.26992	37	2.01933	45	0.779628	57	1.02031	22	0.433413
17	73030499	73030626	ENST00000581589	1872	KCTD2	ENSG00000167862, ENSG00000167863, ENSG00000232724, ENSG00000109089, ENSG00000252545, ENSG00000239607, ENSG00000270993, ENSG00000180901	ICT1, ATP5H, AC111186.1, CDR2L, RNU6-362P, RN7SL573P, RP11-1112G13.3, KCTD2	338	13.5487	211	5.9545	271	14.7903	171	2.96259	128	2.29121	215	4.23563
17	74837035	74837538	ENST00000592919	-9155	LINC00868	ENSG00000267535, ENSG00000267065, ENSG00000167889	LINC00868, CTD-2246P4.1, MGAT5B	116	4.64985	66	1.86254	83	4.52986	68	1.1781	61	1.09191	63	1.24114
17	76377716	76378230	ENST00000585521	3323	PGS1	ENSG00000243870, ENSG00000268965, ENSG00000087157, ENSG00000187775, ENSG00000184557, ENSG00000267737, ENSG00000266970, ENSG00000200063	RN7SL236P, AC061992.1, PGS1, DNAH17, SOCS3, AC061992.2, RP11-806H10.4, SNORA30	55	2.20467	19	0.536187	26	1.41899	21	0.363826	92	1.64681	10	0.197006
17	77779804	77780063	ENST00000485449	-4470	CBX8	ENSG00000262343, ENSG00000141582, ENSG00000238331, ENSG00000173894, ENSG00000262772, ENSG00000141570, ENSG00000262768	RP11-353N14.3, CBX4, AC100791.2, CBX2, RP11-353N14.2, CBX8, RP11-353N14.1	249	9.98113	175	4.93856	183	9.98752	218	3.77686	88	1.57521	174	3.4279
17	79766968	79767719	ENST00000574283	-131	GCGR	ENSG00000182676, ENSG00000225663, ENSG00000185624, ENSG00000262831, ENSG00000215644, ENSG00000215621	PPP1R27, FAM195B, P4HB, RP11-498C9.2, GCGR, AC174470.1	630	25.2535	439	12.3887	584	31.8727	453	7.84826	407	7.28535	412	8.11664
18	94511	94713	ENST00000575325	-21118	RP11-683L23.1	ENSG00000263006, ENSG00000262181, ENSG00000173213, ENSG00000262081	ROCK1P1, RP11-683L23.2, RP11-683L23.1, IL9RP4	150	6.01273	68	1.91898	83	4.52986	75	1.29938	68	1.21721	44	0.866826
18	105186	105494	ENST00000575325	-31780	RP11-683L23.1	ENSG00000263006, ENSG00000173213, ENSG00000262081	ROCK1P1, RP11-683L23.1, IL9RP4	180	7.21528	88	2.48339	105	5.73055	91	1.57658	105	1.87951	51	1.00473
18	4510682	4511054	ENST00000315677	-55464	DLGAP1			289	11.5845	192	5.41831	224	12.2252	240	4.15802	133	2.38071	106	2.08826
18	9824267	9824497	ENST00000577371	9718	RAB31	ENSG00000266127, ENSG00000168461, ENSG00000252680, ENSG00000242651	RP11-474N24.2, RAB31, RNA5SP449, RN7SL862P	46	1.8439	26	0.733729	38	2.07391	42	0.727653	14	0.250602	27	0.531916
18	11946814	11947761	ENST00000590055	-33006	RP11-820I16.1	ENSG00000141401, ENSG00000267661, ENSG00000266955, ENSG00000154889, ENSG00000273141, ENSG00000267079	IMPA2, RP11-820I16.2, RP11-820I16.3, MPPE1, RP11-820I16.4, RP11-820I16.1	209	8.37774	23	0.649068	133	7.25869	27	0.467777	398	7.12424	8	0.157605
18	12064513	12064721	ENST00000591853	-16899	RP11-815J4.1	ENSG00000212712, ENSG00000141401, ENSG00000267533, ENSG00000267162, ENSG00000256616, ENSG00000267722, ENSG00000181626, ENSG00000267292, ENSG00000267478, ENSG00000266995, ENSG00000200827, ENSG00000267480	AP002414.1, IMPA2, RP11-815J4.7, RP11-815J4.4, RP11-815J4.6, RP11-815J4.1, ANKRD62, RP11-703I16.2, RP11-815J4.5, RP11-703I16.3, RNU6-324P, RP11-703I16.1	120	4.81018	50	1.41102	68	3.71121	53	0.918229	18	0.322202	31	0.610718
18	21750405	21750540	ENST00000363004	89	RNA5SP452	ENSG00000265750, ENSG00000264924, ENSG00000154040, ENSG00000206863, ENSG00000199874, ENSG00000141447, ENSG00000168234, ENSG00000206766	RP11-799B12.4, RP11-799B12.2, CABYR, RNU5A-6P, RNA5SP452, OSBPL1A, TTC39C, RNU6-435P	862	34.5532	471	13.2918	750	40.9325	445	7.70966	804	14.3917	840	16.5485
18	22269281	22269555	ENST00000578490	16291	RP11-449D8.2	ENSG00000266809, ENSG00000263553, ENSG00000266520, ENSG00000265485, ENSG00000266573	RP11-449D8.3, RP11-449D8.2, RAC1P1, RP11-449D8.1, RP11-449D8.5	109	4.36925	68	1.91898	106	5.78512	96	1.66321	68	1.21721	42	0.827425
18	22613710	22613913	ENST00000578129	-21725	RP11-958F21.3	ENSG00000264345, ENSG00000229248, ENSG00000265552	RP11-958F21.1, WBP2P1, RP11-958F21.3	134	5.37137	89	2.51161	108	5.89428	134	2.32156	65	1.16351	66	1.30024
18	30789824	30790045	ENST00000581524	57024	CCDC178			31	1.24263	13	0.366865	30	1.6373	32	0.554402	21	0.375902	20	0.394012
18	33543175	33543254	ENST00000586982	2595	RP11-905K4.1	ENSG00000141428, ENSG00000267627, ENSG00000141425, ENSG00000265641	C18orf21, RP11-905K4.1, RPRD1A, MIR3929	45	1.80382	20	0.564407	32	1.74645	35	0.606377	13	0.232701	7	0.137904
18	40289674	40289818	ENST00000594852	264345	RIT2			58	2.32492	37	1.04415	42	2.29222	29	0.502427	31	0.554903	21	0.413712
18	47339575	47340397	ENST00000586485	267	ACAA2	ENSG00000267322, ENSG00000252139, ENSG00000167306, ENSG00000167315, ENSG00000266997, ENSG00000251992	SCARNA17, SCARNA18, MYO5B, ACAA2, RP11-886H22.1, SCARNA17	61	2.44518	11	0.310424	70	3.82036	17	0.294526	154	2.75662	16	0.315209
18	47659880	47660007	ENST00000586036	-35977	MYO5B	ENSG00000267591, ENSG00000167306	RP11-689E3.2, MYO5B	78	3.12662	29	0.81839	43	2.34679	44	0.762303	39	0.698104	36	0.709221
18	54137924	54138302	ENST00000588615	129908	TXNL1			60	2.40509	41	1.15703	43	2.34679	34	0.589052	15	0.268502	29	0.571317
18	55191885	55192098	ENST00000591977	34471	FECH	ENSG00000066926	FECH	39	1.56331	25	0.705509	36	1.96476	26	0.450452	35	0.626504	29	0.571317
18	57214220	57214429	ENST00000398179	-66807	CCBE1	ENSG00000267061	RP11-760L24.1	64	2.56543	24	0.677289	48	2.61968	34	0.589052	14	0.250602	38	0.748622
18	59496686	59496870	ENST00000588064	64137	RNF152			46	1.8439	23	0.649068	30	1.6373	35	0.606377	14	0.250602	41	0.807724
18	66245663	66245771	ENST00000578816	101129	TMX3			58	2.32492	28	0.79017	31	1.69188	41	0.710328	10	0.179001	31	0.610718
18	72851894	72852239	ENST00000537114	65465	ZADH2			88	3.52747	51	1.43924	56	3.05629	69	1.19543	34	0.608604	36	0.709221
18	74766730	74767317	ENST00000580473	32582	MBP	ENSG00000197971	MBP	45	1.80382	12	0.338644	29	1.58272	17	0.294526	93	1.66471	18	0.354611
18	77268591	77268918	ENST00000597412	7422	AC018445.1	ENSG00000269679, ENSG00000131196	AC018445.1, NFATC1	53	2.1245	25	0.705509	47	2.5651	36	0.623702	22	0.393802	28	0.551616
18	78016198	78016391	ENST00000353265	-10911	PARD6G	ENSG00000178184	PARD6G	85	3.40721	48	1.35458	55	3.00171	52	0.900904	17	0.304302	13	0.256108
19	1180768	1181067	ENST00000361757	-6630	SBNO2	ENSG00000118046, ENSG00000064932, ENSG00000267736	STK11, SBNO2, HMGB2P1	82	3.28696	34	0.959492	40	2.18306	37	0.641028	18	0.322202	24	0.472814
19	1936438	1936796	ENST00000255641	-4541	CSNK1G2	ENSG00000133275, ENSG00000227500, ENSG00000213638, ENSG00000227500, ENSG00000213638, ENSG00000180846, ENSG00000198683	CSNK1G2, SCAMP4, ADAT3, SCAMP4, ADAT3, CSNK1G2-AS1, AC012615.1	47	1.88399	29	0.81839	34	1.85561	30	0.519752	13	0.232701	35	0.689521
19	3310179	3310977	ENST00000591483	25764	CELF5	ENSG00000161082, ENSG00000267448, ENSG00000141905	CELF5, AC010649.1, NFIC	547	21.9264	408	11.5139	390	21.2849	420	7.27653	188	3.36522	360	7.09221
19	3311025	3311317	ENST00000591483	26317	CELF5	ENSG00000161082, ENSG00000267448, ENSG00000141905	CELF5, AC010649.1, NFIC	132	5.2912	88	2.48339	97	5.29393	108	1.87111	50	0.895006	60	1.18204
19	3677678	3678689	ENST00000537021	22255	PIP5K1C	ENSG00000186111, ENSG00000267304, ENSG00000105289	PIP5K1C, AC004637.1, TJP3	344	13.7892	215	6.06738	304	16.5913	238	4.12337	137	2.45232	176	3.4673
19	6710017	6710256	ENST00000600763	724	C3	ENSG00000269680, ENSG00000125734, ENSG00000125735, ENSG00000125733, ENSG00000125730, ENSG00000125731	CTD-3128G10.6, GPR108, TNFSF14, TRIP10, C3, SH2D3A	77	3.08654	33	0.931272	47	2.5651	52	0.900904	54	0.966606	22	0.433413
19	7710858	7711102	ENST00000602355	162	STXBP2	ENSG00000174788, ENSG00000268400, ENSG00000269228, ENSG00000076924, ENSG00000229833, ENSG00000183019, ENSG00000076826, ENSG00000268204, ENSG00000181029, ENSG00000269711, ENSG00000104918, ENSG00000076944	PCP2, CTD-3214H19.4, CTD-3214H19.12, XAB2, PET100, C19orf59, CAMSAP3, CTD-3214H19.6, TRAPPC5, CTD-3214H19.16, RETN, STXBP2	38	1.52323	13	0.366865	19	1.03696	21	0.363826	52	0.930806	7	0.137904
19	7716814	7717522	ENST00000599278	5244	STXBP2	ENSG00000174788, ENSG00000268400, ENSG00000104921, ENSG00000269228, ENSG00000076924, ENSG00000229833, ENSG00000183019, ENSG00000076826, ENSG00000268204, ENSG00000181029, ENSG00000269711, ENSG00000104918, ENSG00000076944	PCP2, CTD-3214H19.4, FCER2, CTD-3214H19.12, XAB2, PET100, C19orf59, CAMSAP3, CTD-3214H19.6, TRAPPC5, CTD-3214H19.16, RETN, STXBP2	80	3.20679	20	0.564407	29	1.58272	20	0.346501	105	1.87951	32	0.630419
19	8432168	8432691	ENST00000594875	3141	ANGPTL4	ENSG00000265390, ENSG00000233927, ENSG00000167772, ENSG00000167774, ENSG00000185236, ENSG00000267855, ENSG00000268884, ENSG00000265364, ENSG00000269386, ENSG00000099785, ENSG00000186994	MIR4999, RPS28, ANGPTL4, NDUFA7, RAB11B, NDUFA7, CTD-2550O8.7, AC010323.1, RAB11B-AS1, MARCH2, KANK3	81	3.24687	44	1.2417	31	1.69188	10	0.173251	153	2.73872	11	0.216706
19	14759871	14760123	ENST00000443157	25693	EMR3	ENSG00000131355, ENSG00000160961, ENSG00000269378	EMR3, ZNF333, ITGB1P1	84	3.36713	57	1.60856	58	3.16544	69	1.19543	69	1.23511	34	0.66982
19	14760761	14761085	ENST00000443157	24725	EMR3	ENSG00000131355, ENSG00000160961, ENSG00000269378	EMR3, ZNF333, ITGB1P1	69	2.76586	47	1.32636	57	3.11087	55	0.952879	38	0.680204	40	0.788023
19	15924199	15924404	ENST00000334920	-5401	OR10H1	ENSG00000214049, ENSG00000267308, ENSG00000267453, ENSG00000186723, ENSG00000267235, ENSG00000172519, ENSG00000267594	UCA1, AC004510.3, AC004791.2, OR10H1, ZNF861P, OR10H5, CYP4F24P	73	2.9262	41	1.15703	40	2.18306	47	0.814278	45	0.805505	23	0.453113
19	16985892	16986086	ENST00000595049	-727	SIN3B	ENSG00000127533, ENSG00000268743, ENSG00000264250, ENSG00000127511, ENSG00000263595, ENSG00000160111	F2RL3, CTD-2538G9.5, RN7SL835P, SIN3B, RN7SL823P, CPAMD8	49	1.96416	33	0.931272	38	2.07391	34	0.589052	15	0.268502	22	0.433413
19	16986306	16986731	ENST00000595049	-250	SIN3B	ENSG00000127533, ENSG00000268743, ENSG00000264250, ENSG00000127511, ENSG00000263595, ENSG00000160111	F2RL3, CTD-2538G9.5, RN7SL835P, SIN3B, RN7SL823P, CPAMD8	222	8.89884	126	3.55576	191	10.4241	158	2.73736	121	2.16591	148	2.91569
19	17059570	17059659	ENST00000602159	22319	CPAMD8	ENSG00000263595, ENSG00000160111, ENSG00000264250	RN7SL823P, CPAMD8, RN7SL835P	51	2.04433	29	0.81839	32	1.74645	31	0.537077	7	0.125301	23	0.453113
19	17096602	17096690	ENST00000593420	-9770	CPAMD8	ENSG00000268985, ENSG00000160111	CTD-2528A14.1, CPAMD8	66	2.6456	37	1.04415	56	3.05629	50	0.866253	26	0.465403	30	0.591018
19	29576764	29576978	ENST00000589821	83310	CTD-2081K17.2			57	2.28484	31	0.874831	32	1.74645	50	0.866253	29	0.519103	33	0.650119
19	29586445	29586525	ENST00000589821	92967	CTD-2081K17.2			62	2.48526	44	1.2417	56	3.05629	56	0.970204	16	0.286402	18	0.354611
19	32102250	32102543	ENST00000562167	-15814	AC011525.2	ENSG00000267465, ENSG00000252780, ENSG00000261400	AC011525.4, RNA5SP471, AC011525.2	49	1.96416	36	1.01593	32	1.74645	45	0.779628	19	0.340102	27	0.531916
19	32224120	32224399	ENST00000365024	54029	RNU6-967P			66	2.6456	29	0.81839	51	2.78341	42	0.727653	12	0.214801	51	1.00473
19	39322299	39323014	ENST00000221418	24	ECH1	ENSG00000178934, ENSG00000269688, ENSG00000268756, ENSG00000269050, ENSG00000187994, ENSG00000104824, ENSG00000268083, ENSG00000068903, ENSG00000207296, ENSG00000171747, ENSG00000104824, ENSG00000104823	LGALS7B, AC008982.2, AC104534.2, CTC-360G5.6, RINL, HNRNPL, AC104534.3, SIRT2, RNU6-140P, LGALS4, HNRNPL, ECH1	124	4.97052	18	0.507966	56	3.05629	23	0.398477	156	2.79242	14	0.275808
19	39464607	39464668	ENST00000596025	1724	FBXO17	ENSG00000104835, ENSG00000269486, ENSG00000104835, ENSG00000269547, ENSG00000269190, ENSG00000128626	SARS2, CTC-360G5.9, SARS2, CTC-360G5.8, FBXO17, MRPS12	133	5.33129	79	2.22941	91	4.96647	50	0.866253	70	1.25301	94	1.85186
19	39627335	39627454	ENST00000599386	10930	PAK4	ENSG00000269172, ENSG00000183760, ENSG00000130669	CTC-218B8.3, PAPL, PAK4	35	1.40297	17	0.479746	33	1.80103	21	0.363826	21	0.375902	42	0.827425
19	42472141	42472256	ENST00000222008	-8639	RABAC1	ENSG00000105737, ENSG00000105409, ENSG00000076928, ENSG00000105404	GRIK5, ATP1A3, ARHGEF1, RABAC1	101	4.04857	68	1.91898	57	3.11087	57	0.987529	19	0.340102	24	0.472814
19	44081409	44081612	ENST00000599207	133	PINLYP	ENSG00000105767, ENSG00000269177, ENSG00000269583, ENSG00000167378, ENSG00000131116, ENSG00000268361, ENSG00000073050, ENSG00000124444, ENSG00000226763, ENSG00000176472, ENSG00000234465	CADM4, L34079.3, L34079.4, IRGQ, ZNF428, L34079.2, XRCC1, ZNF576, SRRM5, ZNF575, PINLYP	83	3.32704	37	1.04415	50	2.72883	40	0.693003	39	0.698104	55	1.08353
19	47925769	47926257	ENST00000607330	-3191	MEIS3	ENSG00000134815, ENSG00000105419, ENSG00000118160	DHX34, MEIS3, SLC8A2	158	6.33341	100	2.82204	80	4.36613	101	1.74983	54	0.966606	49	0.965329
19	49105016	49105151	ENST00000321762	-4897	SPACA4	ENSG00000232871, ENSG00000088002, ENSG00000268093, ENSG00000105516, ENSG00000105523, ENSG00000063180, ENSG00000177202, ENSG00000063177, ENSG00000063176	SEC1P, SULT2B1, AC022154.7, DBP, FAM83E, CA11, SPACA4, RPL18, SPHK2	60	2.40509	34	0.959492	33	1.80103	23	0.398477	28	0.501203	25	0.492515
19	49392539	49392719	ENST00000522341	-7227	TULP2	ENSG00000260366, ENSG00000087074, ENSG00000105559, ENSG00000104808, ENSG00000235191, ENSG00000104805, ENSG00000104804	CTD-2639E6.4, PPP1R15A, PLEKHA4, DHDH, NUCB1-AS1, NUCB1, TULP2	49	1.96416	33	0.931272	62	3.38375	41	0.710328	23	0.411703	57	1.12293
19	50018896	50019477	ENST00000598076	1930	FCGRT	ENSG00000104870, ENSG00000268000, ENSG00000200530, ENSG00000161618, ENSG00000142534, ENSG00000202503, ENSG00000142546, ENSG00000200259, ENSG00000201675, ENSG00000273189, ENSG00000142541, ENSG00000268681, ENSG00000090554, ENSG00000142552, ENSG00000207782, ENSG00000199631	FCGRT, hsa-mir-150, SNORD35B, ALDH16A1, RPS11, SNORD34, NOSIP, SNORD35A, SNORD32A, CTD-3148I10.15, RPL13A, CTD-3148I10.13, FLT3LG, RCN3, MIR150, SNORD33	45	1.80382	10	0.282204	22	1.20069	18	0.311851	123	2.20171	13	0.256108
19	51000616	51000802	ENST00000595005	-9810	CTD-2545M3.8	ENSG00000268518, ENSG00000204653, ENSG00000268854, ENSG00000142530, ENSG00000086967, ENSG00000161671, ENSG00000161677	CTD-2545M3.8, ASPDH, CTD-2545M3.2, FAM71E1, MYBPC2, EMC10, JOSD2	140	5.61188	71	2.00365	63	3.43833	66	1.14345	16	0.286402	41	0.807724
19	51002082	51002198	ENST00000602146	9138	JOSD2	ENSG00000268518, ENSG00000204653, ENSG00000268854, ENSG00000142530, ENSG00000086967, ENSG00000161671, ENSG00000161677	CTD-2545M3.8, ASPDH, CTD-2545M3.2, FAM71E1, MYBPC2, EMC10, JOSD2	160	6.41358	76	2.14475	104	5.67597	100	1.73251	93	1.66471	69	1.35934
19	51002262	51002489	ENST00000602146	8943	JOSD2	ENSG00000268518, ENSG00000204653, ENSG00000268854, ENSG00000142530, ENSG00000086967, ENSG00000161671, ENSG00000161677	CTD-2545M3.8, ASPDH, CTD-2545M3.2, FAM71E1, MYBPC2, EMC10, JOSD2	269	10.7828	173	4.88212	211	11.5157	196	3.39571	125	2.23751	111	2.18677
19	51002853	51003302	ENST00000602146	8165	JOSD2	ENSG00000268518, ENSG00000204653, ENSG00000268854, ENSG00000142530, ENSG00000086967, ENSG00000161671, ENSG00000161677	CTD-2545M3.8, ASPDH, CTD-2545M3.2, FAM71E1, MYBPC2, EMC10, JOSD2	169	6.77434	94	2.65271	103	5.62139	122	2.11366	75	1.34251	58	1.14263
19	51539211	51539320	ENST00000526824	-787	KLK12	ENSG00000167759, ENSG00000268906, ENSG00000268390, ENSG00000269741, ENSG00000167757, ENSG00000129455, ENSG00000269741, ENSG00000213022, ENSG00000129451, ENSG00000268739, ENSG00000129437, ENSG00000213022, ENSG00000186474	KLK13, CTC-518B2.9, CTC-518B2.10, KLK9, KLK11, KLK8, KLK9, KLK9, KLK10, CTC-518B2.12, KLK14, KLK9, KLK12	47	1.88399	26	0.733729	35	1.91018	30	0.519752	12	0.214801	25	0.492515
19	51869578	51870058	ENST00000309244	-186	ETFB	ENSG00000254760, ENSG00000186806, ENSG00000160318, ENSG00000268520, ENSG00000269403, ENSG00000267905, ENSG00000255441, ENSG00000268144, ENSG00000105379, ENSG00000105374, ENSG00000262874, ENSG00000105370, ENSG00000267984, ENSG00000268889	CTD-2616J11.3, VSIG10L, CLDND2, CTD-2616J11.10, CTD-2616J11.11, CTD-2616J11.16, CTD-2616J11.2, MKI67IPP6, ETFB, NKG7, CTD-2616J11.4, LIM2, CTD-2616J11.9, CTD-2616J11.14	68	2.72577	14	0.395085	37	2.01933	8	0.138601	84	1.50361	3	0.0591018
19	52307117	52307679	ENST00000594900	-81	FPR1	ENSG00000171049, ENSG00000268316, ENSG00000187474, ENSG00000269483, ENSG00000171051	FPR2, AC006272.2, FPR3, AC006272.1, FPR1	49	1.96416	26	0.733729	36	1.96476	19	0.329176	96	1.71841	17	0.33491
2	935044	935225	ENST00000308624	-11448	SNTG2	ENSG00000172554, ENSG00000235688, ENSG00000228799, ENSG00000234796	SNTG2, AC116614.1, AC113607.2, AC113607.3	83	3.32704	50	1.41102	84	4.58444	56	0.970204	36	0.644404	19	0.374311
2	1217230	1217500	ENST00000498321	12577	SNTG2	ENSG00000172554	SNTG2	140	5.61188	77	2.17297	103	5.62139	144	2.49481	45	0.805505	74	1.45784
2	1591884	1592030	ENST00000419028	-7859	AC141930.2	ENSG00000130508, ENSG00000228613, ENSG00000231482, ENSG00000203635	PXDN, AC144450.1, AC141930.2, AC144450.2	44	1.76373	31	0.874831	34	1.85561	26	0.450452	15	0.268502	15	0.295509
2	1870126	1870575	ENST00000470954	20914	MYT1L	ENSG00000232057, ENSG00000186487	AC093390.1, MYT1L	64	2.56543	43	1.21348	37	2.01933	43	0.744978	28	0.501203	26	0.512215
2	2093518	2093696	ENST00000485348	-110255	MYT1L			47	1.88399	33	0.931272	30	1.6373	28	0.485102	10	0.179001	19	0.374311
2	5163209	5163635	ENST00000384463	170343	RNU6-649P			47	1.88399	21	0.592627	48	2.61968	40	0.693003	31	0.554903	20	0.394012
2	7722818	7722914	ENST00000408328	5894	RNU6ATAC37P	ENSG00000221255	RNU6ATAC37P	110	4.40934	77	2.17297	64	3.4929	79	1.36868	32	0.572804	25	0.492515
2	9968806	9968903	ENST00000263663	-14634	TAF1B	ENSG00000115750	TAF1B	57	2.28484	36	1.01593	36	1.96476	28	0.485102	19	0.340102	39	0.768323
2	16179428	16179602	ENST00000426539	-10995	AC130710.1	ENSG00000236289, ENSG00000226764	AC130710.1, AC010145.4	37	1.48314	25	0.705509	41	2.23764	30	0.519752	9	0.161101	25	0.492515
2	24040860	24041117	ENST00000381024	1735	ATAD2B	ENSG00000119778	ATAD2B	91	3.64772	57	1.60856	52	2.83798	64	1.1088	14	0.250602	12	0.236407
2	24307128	24307396	ENST00000407482	-55	TP53I3	ENSG00000176732, ENSG00000222940, ENSG00000266118, ENSG00000115128, ENSG00000115129, ENSG00000119782, ENSG00000219626, ENSG00000163026	PFN4, RNU6-370P, RP11-507M3.1, SF3B14, TP53I3, FKBP1B, FAM228B, C2orf44	72	2.88611	39	1.10059	72	3.92952	63	1.09148	42	0.751805	39	0.768323
2	26496578	26497621	ENST00000494615	13698	HADHB	ENSG00000138018, ENSG00000138029, ENSG00000084754, ENSG00000173567	EPT1, HADHB, HADHA, GPR113	285	11.4242	41	1.15703	94	5.1302	41	0.710328	192	3.43682	24	0.472814
2	31599204	31599449	ENST00000476043	7948	XDH	ENSG00000158125	XDH	194	7.77647	132	3.72509	103	5.62139	151	2.61609	39	0.698104	80	1.57605
2	32487131	32487605	ENST00000402280	2575	NLRC4	ENSG00000119820, ENSG00000201113, ENSG00000091106	YIPF4, RNU6-647P, NLRC4	69	2.76586	14	0.395085	30	1.6373	12	0.207901	66	1.18141	14	0.275808
2	33141370	33141728	ENST00000440786	-10660	AL121656.5	ENSG00000230876, ENSG00000206951, ENSG00000049323, ENSG00000236854	LINC00486, Y_RNA, LTBP1, AL121656.5	437	17.5171	301	8.49433	378	20.63	558	9.66739	174	3.11462	259	5.10245
2	42134072	42134461	ENST00000427054	26408	AC104654.2	ENSG00000207218, ENSG00000223245, ENSG00000205086, ENSG00000234362, ENSG00000214691	Y_RNA, RNU4-63P, C2orf91, AC104654.2, AC104654.1	54	2.16458	37	1.04415	42	2.29222	36	0.623702	55	0.984506	22	0.433413
2	42357590	42357805	ENST00000318522	-38767	EML4	ENSG00000224875, ENSG00000143924	AC083949.1, EML4	99	3.9684	35	0.987712	56	3.05629	51	0.883578	46	0.823405	29	0.571317
2	43037647	43037878	ENST00000406924	-18005	HAAO	ENSG00000226491, ENSG00000162881, ENSG00000232202, ENSG00000162882	FTOP1, OXER1, AC098824.6, HAAO	73	2.9262	39	1.10059	65	3.54748	45	0.779628	42	0.751805	53	1.04413
2	46451932	46452430	ENST00000460015	-68624	EPAS1	ENSG00000233335	AC016696.1	52	2.08441	27	0.76195	17	0.927803	19	0.329176	40	0.716004	6	0.118204
2	49565117	49565253	ENST00000384188	-104152	RNU6-439P			41	1.64348	27	0.76195	33	1.80103	28	0.485102	35	0.626504	33	0.650119
2	60530793	60531239	ENST00000457668	49188	AC007381.3	ENSG00000228590	AC007381.3	49	1.96416	9	0.253983	11	0.600343	10	0.173251	62	1.10981	6	0.118204
2	67928145	67928286	ENST00000419809	-17032	AC010987.5	ENSG00000235495	AC010987.5	54	2.16458	25	0.705509	39	2.12849	54	0.935554	28	0.501203	18	0.354611
2	74693102	74693221	ENST00000462443	-615	MOGS	ENSG00000115289, ENSG00000005448, ENSG00000258821, ENSG00000272183, ENSG00000115297, ENSG00000233155, ENSG00000179528, ENSG00000115282, ENSG00000115274, ENSG00000115275, ENSG00000159239, ENSG00000204822, ENSG00000135637, ENSG00000257702, ENSG00000239779, ENSG00000114993	PCGF1, WDR54, AC005041.17, RP11-523H20.3, TLX2, HMGA1P8, LBX2, TTC31, INO80B, MOGS, C2orf81, MRPL53, CCDC142, LBX2-AS1, WBP1, RTKN	50	2.00424	32	0.903051	37	2.01933	27	0.467777	19	0.340102	29	0.571317
2	85535516	85535621	ENST00000490744	5055	TCF7L1	ENSG00000152291, ENSG00000152284, ENSG00000239143, ENSG00000115459, ENSG00000270532, ENSG00000230299, ENSG00000042445, ENSG00000246575, ENSG00000221579	TGOLN2, TCF7L1, Y_RNA, ELMOD3, PEBP1P2, AC093162.3, RETSAT, AC093162.5, AC093162.1	55	2.20467	40	1.12881	36	1.96476	18	0.311851	9	0.161101	25	0.492515
2	88768905	88769635	ENST00000408072	-6862	AC012671.1	ENSG00000214336, ENSG00000224291, ENSG00000220999	FOXI3, AC012671.2, AC012671.1	128	5.13086	83	2.34229	95	5.18478	67	1.16078	69	1.23511	49	0.965329
2	89219258	89219492	ENST00000585278	107492	MIR4436A	ENSG00000197794, ENSG00000243466, ENSG00000253435, ENSG00000211598, ENSG00000211599, ENSG00000225136, ENSG00000239855	IGKV7-3, IGKV1-5, IGKV2-4, IGKV4-1, IGKV5-2, PGBD4P5, IGKV1-6	85	3.40721	52	1.46746	60	3.2746	55	0.952879	72	1.28881	71	1.39874
2	95703107	95703511	ENST00000354078	11709	MAL	ENSG00000233850, ENSG00000235186, ENSG00000231062, ENSG00000172005, ENSG00000242822	AC103563.8, AC103563.7, AC103563.9, MAL, RN7SL575P	50	2.00424	36	1.01593	51	2.78341	45	0.779628	53	0.948706	36	0.709221
2	95704085	95704558	ENST00000354078	12772	MAL	ENSG00000233850, ENSG00000235186, ENSG00000231062, ENSG00000172005, ENSG00000242822	AC103563.8, AC103563.7, AC103563.9, MAL, RN7SL575P	173	6.93468	88	2.48339	145	7.91361	111	1.92308	102	1.82581	114	2.24587
2	95705307	95705555	ENST00000354078	13773	MAL	ENSG00000233850, ENSG00000235186, ENSG00000231062, ENSG00000172005, ENSG00000242822	AC103563.8, AC103563.7, AC103563.9, MAL, RN7SL575P	45	1.80382	14	0.395085	50	2.72883	30	0.519752	20	0.358002	46	0.906227
2	96923602	96923859	ENST00000435268	2597	TMEM127	ENSG00000084090, ENSG00000144021, ENSG00000144028, ENSG00000135956, ENSG00000204685	STARD7, CIAO1, SNRNP200, TMEM127, AC012307.3	34	1.36289	2	0.0564407	19	1.03696	6	0.10395	63	1.12771	0	0
2	97075327	97075598	ENST00000435349	45257	NCAPH	ENSG00000121152	NCAPH	93	3.72789	64	1.8061	60	3.2746	48	0.831603	62	1.10981	24	0.472814
2	102450636	102450799	ENST00000421882	-5613	MAP4K4	ENSG00000071054	MAP4K4	202	8.09714	107	3.01958	127	6.93123	107	1.85378	119	2.13011	118	2.32467
2	102619280	102619607	ENST00000457817	979	IL1R2	ENSG00000115590	IL1R2	86	3.4473	57	1.60856	51	2.78341	65	1.12613	42	0.751805	32	0.630419
2	106641361	106641438	ENST00000493478	-38303	C2orf40	ENSG00000119147	C2orf40	47	1.88399	23	0.649068	38	2.07391	34	0.589052	28	0.501203	17	0.33491
2	113569666	113569884	ENST00000487639	21363	IL1B	ENSG00000125538, ENSG00000169607, ENSG00000115008, ENSG00000221541, ENSG00000180152	IL1B, CKAP2L, IL1A, AC079753.1, AC079753.4	98	3.92832	65	1.83432	64	3.4929	60	1.0395	23	0.411703	40	0.788023
2	117834656	117834821	ENST00000459241	62572	RNU7-190P			55	2.20467	37	1.04415	40	2.18306	42	0.727653	23	0.411703	39	0.768323
2	130538973	130539191	ENST00000450531	96089	AC079776.1			111	4.44942	54	1.5239	56	3.05629	57	0.987529	24	0.429603	43	0.847125
2	131094698	131094796	ENST00000465315	4969	CCDC115	ENSG00000224352, ENSG00000271435, ENSG00000226915, ENSG00000136718, ENSG00000136710, ENSG00000072135	AC132479.4, RP11-803A13.1, AC068137.13, IMP4, CCDC115, PTPN18	142	5.69205	67	1.89076	73	3.98409	43	0.744978	31	0.554903	76	1.49724
2	133012686	133013000	ENST00000408361	1681	MIR663B	ENSG00000163046, ENSG00000230803, ENSG00000202174, ENSG00000233786, ENSG00000221288	ANKRD30BL, AC097532.2, RNA5-8SP5, CDC27P1, MIR663B	71	2.84603	43	1.21348	65	3.54748	62	1.07415	91	1.62891	46	0.906227
2	140097163	140097525	ENST00000429008	-26256	AC062021.1	ENSG00000226939	AC062021.1	105	4.20891	68	1.91898	69	3.76579	66	1.14345	48	0.859205	64	1.26084
2	143018192	143018306	ENST00000458963	52350	AC016706.1			50	2.00424	14	0.395085	36	1.96476	29	0.502427	20	0.358002	28	0.551616
2	143663565	143663801	ENST00000460143	-12558	KYNU	ENSG00000115919, ENSG00000270390	KYNU, RP11-470B22.1	476	19.0804	245	6.91399	317	17.3008	342	5.92517	127	2.27331	205	4.03862
2	144593650	144593809	ENST00000426716	36635	AC079584.2	ENSG00000236356	AC079584.2	40	1.60339	22	0.620848	16	0.873226	28	0.485102	39	0.698104	9	0.177305
2	147757101	147757309	ENST00000436245	119702	AC062032.1			178	7.13511	113	3.1889	104	5.67597	131	2.26958	51	0.912906	58	1.14263
2	148778935	148779202	ENST00000470063	46	MBD5	ENSG00000115947, ENSG00000204406	ORC4, MBD5	53	2.1245	26	0.733729	39	2.12849	31	0.537077	19	0.340102	21	0.413712
2	167400958	167401133	ENST00000419992	-50251	SCN7A			35	1.40297	21	0.592627	18	0.982379	17	0.294526	33	0.590704	14	0.275808
2	176979782	176979973	ENST00000249501	-1420	HOXD10	ENSG00000128713, ENSG00000175879, ENSG00000128710, ENSG00000170178, ENSG00000128714, ENSG00000128709, ENSG00000170166, ENSG00000207744, ENSG00000174279, ENSG00000216193, ENSG00000128652, ENSG00000237380	HOXD11, HOXD8, HOXD10, HOXD12, HOXD13, HOXD9, HOXD4, MIR10B, EVX2, AC009336.1, HOXD3, HOXD-AS2	72	2.88611	41	1.15703	42	2.29222	38	0.658353	44	0.787605	33	0.650119
2	185007057	185007277	ENST00000458978	-192999	snoU13			30	1.20255	19	0.536187	35	1.91018	25	0.433127	23	0.411703	16	0.315209
2	191890613	191891152	ENST00000432058	-5101	STAT1	ENSG00000229023, ENSG00000115415, ENSG00000230686, ENSG00000138378, ENSG00000231858	AC067945.3, STAT1, AC067945.2, STAT4, AC067945.4	69	2.76586	24	0.677289	31	1.69188	18	0.311851	116	2.07641	16	0.315209
2	194136691	194137025	ENST00000606314	522267	PCGEM1	ENSG00000235218, ENSG00000232658	AC092638.2, AC092638.1	37	1.48314	5	0.141102	12	0.654919	13	0.225226	34	0.608604	4	0.0788023
2	194931070	194931213	ENST00000569293	168083	RP11-764E7.1	ENSG00000224670	AC068135.1	80	3.20679	31	0.874831	70	3.82036	36	0.623702	14	0.250602	11	0.216706
2	198002780	198003208	ENST00000337207	9675	ANKRD44	ENSG00000065413	ANKRD44	45	1.80382	5	0.141102	14	0.764073	24	0.415802	41	0.733905	4	0.0788023
2	204399957	204400056	ENST00000465669	3	RAPH1	ENSG00000173166	RAPH1	961	38.5216	588	16.5936	785	42.8426	571	9.89261	450	8.05505	585	11.5248
2	208176032	208176610	ENST00000408701	-42181	MIR1302-4	ENSG00000221628	MIR1302-4	70	2.80594	27	0.76195	32	1.74645	18	0.311851	93	1.66471	19	0.374311
2	210363689	210364501	ENST00000199940	75233	MAP2			102	4.08866	21	0.592627	36	1.96476	26	0.450452	105	1.87951	16	0.315209
2	223724579	223725032	ENST00000357430	-783	ACSL3	ENSG00000224121, ENSG00000123983	ATG12P2, ACSL3	61	2.44518	14	0.395085	23	1.25526	11	0.190576	59	1.05611	9	0.177305
2	225560251	225560442	ENST00000535663	91444	DOCK10			258	10.3419	177	4.995	170	9.27803	154	2.66806	86	1.53941	102	2.00946
2	229176628	229176786	ENST00000392056	-130394	SPHKAP	ENSG00000203387	AC074019.2	89	3.56755	60	1.69322	54	2.94714	65	1.12613	50	0.895006	24	0.472814
2	234134382	234134607	ENST00000431917	15797	ATG16L1	ENSG00000252010, ENSG00000085978, ENSG00000263941, ENSG00000168918	SCARNA5, ATG16L1, RN7SL32P, INPP5D	66	2.6456	26	0.733729	42	2.29222	32	0.554402	16	0.286402	8	0.157605
2	237744607	237745094	ENST00000413385	83514	AC011286.1			53	2.1245	16	0.451526	27	1.47357	18	0.311851	60	1.07401	7	0.137904
2	238474030	238474198	ENST00000165524	-1071	PRLH	ENSG00000222449, ENSG00000124839, ENSG00000115648, ENSG00000071677, ENSG00000234949, ENSG00000227107	RNU6-1140P, RAB17, MLPH, PRLH, AC104667.3, AC096574.5	79	3.16671	47	1.32636	43	2.34679	30	0.519752	13	0.232701	12	0.236407
2	239296011	239296491	ENST00000483951	-9829	TRAF3IP1	ENSG00000204104, ENSG00000229915, ENSG00000202099, ENSG00000065802	TRAF3IP1, AC016999.2, RNU6-234P, ASB1	87	3.48738	9	0.253983	23	1.25526	15	0.259876	54	0.966606	7	0.137904
2	241553163	241553426	ENST00000438013	8370	GPR35	ENSG00000142327, ENSG00000178623, ENSG00000144504, ENSG00000142330, ENSG00000260942	RNPEPL1, GPR35, ANKMY1, CAPN10, CAPN10-AS1	49	1.96416	27	0.76195	34	1.85561	34	0.589052	25	0.447503	24	0.472814
2	241720319	241720640	ENST00000428768	5236	KIF1A	ENSG00000130294	KIF1A	45	1.80382	20	0.564407	35	1.91018	39	0.675678	22	0.393802	12	0.236407
2	241720876	241721024	ENST00000428768	4874	KIF1A	ENSG00000130294	KIF1A	126	5.05069	72	2.03187	81	4.42071	92	1.59391	28	0.501203	70	1.37904
2	242765229	242765564	ENST00000428592	10064	NEU4	ENSG00000224272, ENSG00000215023, ENSG00000235151, ENSG00000188011, ENSG00000204099, ENSG00000154252, ENSG00000188389	AC114730.3, AC114730.5, AC114730.2, CXXC11, NEU4, GAL3ST2, PDCD1	349	13.9896	179	5.05144	257	14.0262	250	4.33127	155	2.77452	158	3.11269
2	242765831	242766008	ENST00000428592	10726	NEU4	ENSG00000224272, ENSG00000215023, ENSG00000235151, ENSG00000188011, ENSG00000204099, ENSG00000154252, ENSG00000188389	AC114730.3, AC114730.5, AC114730.2, CXXC11, NEU4, GAL3ST2, PDCD1	269	10.7828	184	5.19255	194	10.5879	216	3.74221	102	1.82581	94	1.85186
2	243152533	243152788	ENST00000446593	-126365	AC093642.6	ENSG00000271153	ABC7-43041300I9.1	132	5.2912	53	1.49568	83	4.52986	67	1.16078	53	0.948706	88	1.73365
20	1306247	1306673	ENST00000339987	20	SDCBP2	ENSG00000229728, ENSG00000088832, ENSG00000203630, ENSG00000234684, ENSG00000125775	RP11-314N13.3, FKBP1A, AL136531.1, SDCBP2-AS1, SDCBP2	53	2.1245	20	0.564407	21	1.14611	21	0.363826	43	0.769705	11	0.216706
20	2974468	2974662	ENST00000245983	-49699	GNRH2	ENSG00000125787	GNRH2	48	1.92407	21	0.592627	32	1.74645	42	0.727653	23	0.411703	28	0.551616
20	20343826	20343996	ENST00000310227	-4814	INSM1	ENSG00000173404, ENSG00000264879	INSM1, RN7SL690P	78	3.12662	37	1.04415	54	2.94714	28	0.485102	44	0.787605	42	0.827425
20	30269923	30270020	ENST00000597287	-39056	AL160175.1	ENSG00000236559, ENSG00000171552, ENSG00000268457, ENSG00000131055	RP11-243J16.7, BCL2L1, AL160175.1, COX4I2	35	1.40297	22	0.620848	31	1.69188	26	0.450452	16	0.286402	23	0.453113
20	31194806	31195081	ENST00000375671	5543	RP11-410N8.4	ENSG00000233293, ENSG00000228156, ENSG00000204393, ENSG00000198547, ENSG00000197183	RP11-410N8.3, RP11-410N8.1, RP11-410N8.4, C20orf203, C20orf112	78	3.12662	39	1.10059	34	1.85561	45	0.779628	14	0.250602	20	0.394012
20	34652886	34653140	ENST00000430679	-7362	RP4-550H1.4	ENSG00000237063, ENSG00000088367, ENSG00000260032, ENSG00000234139, ENSG00000231470	RP4-550H1.5, EPB41L1, LINC00657, RP4-550H1.4, HMGB3P2	191	7.65621	89	2.51161	207	11.2974	143	2.47748	159	2.84612	178	3.5067
20	36090346	36090411	ENST00000447625	33793	BLCAP	ENSG00000213979, ENSG00000166619	RPL7AP14, BLCAP	78	3.12662	50	1.41102	60	3.2746	60	1.0395	72	1.28881	57	1.12293
20	36228302	36228409	ENST00000457816	23187	LINC00489	ENSG00000228234, ENSG00000225759	GLRXP, LINC00489	60	2.40509	31	0.874831	52	2.83798	33	0.571727	28	0.501203	41	0.807724
20	37255966	37256455	ENST00000243967	628	ARHGAP40	ENSG00000213959, ENSG00000124143, ENSG00000182035	RP5-1100H13.3, ARHGAP40, ADIG	174	6.97477	111	3.13246	102	5.56682	111	1.92308	48	0.859205	58	1.14263
20	41564337	41564417	ENST00000485499	30689	PTPRT	ENSG00000227599, ENSG00000196090	RP4-753D4.2, PTPRT	80	3.20679	44	1.2417	58	3.16544	44	0.762303	48	0.859205	55	1.08353
20	46638415	46638635	ENST00000428999	-21002	RP11-347D21.3	ENSG00000229522, ENSG00000237423	RP11-347D21.4, RP11-347D21.3	75	3.00637	30	0.846611	35	1.91018	45	0.779628	24	0.429603	29	0.571317
20	53229707	53229835	ENST00000484860	58314	DOK5			45	1.80382	29	0.81839	39	2.12849	47	0.814278	25	0.447503	18	0.354611
20	55354943	55355180	ENST00000384429	6092	RNU6-929P	ENSG00000231604, ENSG00000207158	RP5-897D18.1, RNU6-929P	107	4.28908	64	1.8061	45	2.45595	30	0.519752	30	0.537003	64	1.26084
20	56440209	56440449	ENST00000582082	-30127	MIR4532	ENSG00000263453	MIR4532	75	3.00637	41	1.15703	30	1.6373	28	0.485102	17	0.304302	44	0.866826
20	57930491	57931219	ENST00000424662	1849	RP4-614C15.2	ENSG00000225129, ENSG00000263903, ENSG00000230352	RP4-614C15.2, AL035250.1, RP4-614C15.3	176	7.05494	114	3.21712	99	5.40309	94	1.62856	106	1.89741	119	2.34437
20	59494883	59495080	ENST00000569070	-105716	RP11-151E14.1			123	4.93044	65	1.83432	70	3.82036	80	1.38601	42	0.751805	57	1.12293
20	60019834	60020058	ENST00000543233	-154900	CDH4			92	3.68781	56	1.58034	47	2.5651	52	0.900904	32	0.572804	58	1.14263
20	61026561	61027218	ENST00000433121	22261	RP5-908M14.5	ENSG00000149679, ENSG00000130701, ENSG00000233017, ENSG00000272050, ENSG00000130700	CABLES2, RBBP8NL, RP5-908M14.5, RP13-379O24.3, GATA5	86	3.4473	59	1.665	70	3.82036	73	1.26473	40	0.716004	44	0.866826
20	61176141	61176683	ENST00000593307	3741	WI2-87327B8.1	ENSG00000264490, ENSG00000226094, ENSG00000199017, ENSG00000207764, ENSG00000174403, ENSG00000174407	WI2-87327B8.1, RPL7P3, MIR1-1, MIR133A2, C20orf166-AS1, C20orf166	83	3.32704	45	1.26992	67	3.65663	67	1.16078	23	0.411703	40	0.788023
20	62222602	62222794	ENST00000370069	13560	GMEB2	ENSG00000125531, ENSG00000130589, ENSG00000232442, ENSG00000125508, ENSG00000101216	C20orf195, HELZ2, CTD-3184A7.4, SRMS, GMEB2	149	5.97265	89	2.51161	100	5.45766	108	1.87111	33	0.590704	64	1.26084
20	62918051	62918322	ENST00000266078	15436	PCMTD2	ENSG00000149656, ENSG00000232852, ENSG00000203880	LINC00266-1, CICP4, PCMTD2	136	5.45154	87	2.45517	74	4.03867	61	1.05683	47	0.841305	36	0.709221
21	14890598	14890665	ENST00000427446	-27730	AP001465.5	ENSG00000226930, ENSG00000179381, ENSG00000219280, ENSG00000228159, ENSG00000228184	GTF2IP2, OR4K11P, VN1R8P, AP001465.5, SNX19P1	41	1.64348	29	0.81839	36	1.96476	34	0.589052	13	0.232701	28	0.551616
21	18345835	18345995	ENST00000430064	-99856	AF212831.2			71	2.84603	35	0.987712	37	2.01933	28	0.485102	14	0.250602	17	0.33491
21	30556320	30556704	ENST00000391177	-3607	U3	ENSG00000215533, ENSG00000156273, ENSG00000156265, ENSG00000201984, ENSG00000236056, ENSG00000224649, ENSG00000212479	LINC00189, BACH1, MAP3K7CL, Y_RNA, GAPDHP14, AF124730.4, U3	45	1.80382	11	0.310424	15	0.818649	16	0.277201	72	1.28881	8	0.157605
21	31407329	31407531	ENST00000565564	-54583	AF096876.1			73	2.9262	30	0.846611	36	1.96476	36	0.623702	17	0.304302	28	0.551616
21	37477804	37478058	ENST00000422473	778	AP000688.29	ENSG00000214889, ENSG00000236677, ENSG00000185917, ENSG00000236830, ENSG00000200213, ENSG00000236119, ENSG00000230212, ENSG00000159231, ENSG00000226054, ENSG00000233393, ENSG00000159228	RPS9P1, AP000688.11, SETD4, CBR3-AS1, RNU6-992P, AP000688.15, AP000688.14, CBR3, MEMO1P1, AP000688.29, CBR1	56	2.24475	38	1.07237	33	1.80103	31	0.537077	4	0.0716004	32	0.630419
21	39402067	39402286	ENST00000584697	67202	AP001427.1	ENSG00000223608	DSCR4-IT1	94	3.76798	64	1.8061	63	3.43833	70	1.21275	22	0.393802	31	0.610718
21	41117051	41117156	ENST00000380588	-246	IGSF5	ENSG00000183067, ENSG00000231713	IGSF5, AF064860.7	76	3.04645	45	1.26992	48	2.61968	58	1.00485	12	0.214801	72	1.41844
21	45851780	45851933	ENST00000581669	-5156	snoZ6	ENSG00000142185, ENSG00000223431, ENSG00000269430, ENSG00000224747, ENSG00000229356, ENSG00000264452, ENSG00000230061, ENSG00000227999, ENSG00000160233, ENSG00000266692	TRPM2, MTND6P21, LRRC3DN, AP001065.7, LRRC3-AS1, snoZ6, AP001065.2, MTND5P1, LRRC3, snoZ6	82	3.28696	46	1.29814	50	2.72883	48	0.831603	21	0.375902	24	0.472814
21	46313759	46313960	ENST00000475170	90	ITGB2	ENSG00000273027, ENSG00000160256, ENSG00000227039, ENSG00000183255, ENSG00000160255, ENSG00000227039, ENSG00000160255, ENSG00000272825, ENSG00000183250	LL21NC02-1C16.1, FAM207A, ITGB2-AS1, PTTG1IP, ITGB2, ITGB2-AS1, ITGB2, LL21NC02-1C16.2, C21orf67	45	1.80382	29	0.81839	33	1.80103	40	0.693003	8	0.143201	25	0.492515
22	16468491	16468624	ENST00000252835	-18769	OR11H1	ENSG00000130538, ENSG00000235759, ENSG00000237299, ENSG00000236831	OR11H1, ARHGAP42P3, LA16c-60G3.6, YME1L1P1	89	3.56755	39	1.10059	39	2.12849	34	0.589052	28	0.501203	30	0.591018
22	23242051	23242159	ENST00000531372	12091	IGLL5	ENSG00000211673, ENSG00000211672, ENSG00000211675, ENSG00000211674, ENSG00000207832, ENSG00000211676, ENSG00000211679, ENSG00000211678, ENSG00000254709, ENSG00000211677, ENSG00000253448, ENSG00000226420, ENSG00000254029, ENSG00000222037, ENSG00000211680, ENSG00000211681, ENSG00000211682, ENSG00000264824, ENSG00000211685, ENSG00000253234, ENSG00000253963, ENSG00000211684, ENSG00000254030	IGLV3-1, IGLV4-3, IGLC1, IGLJ1, D87024.1, IGLJ2, IGLC3, IGLJ3, IGLL5, IGLC2, IGLV3-6, IGLV3-4, IGLC4, IGLC6, IGLJ4, IGLJ5, IGLJ6, hsa-mir-5571, IGLC7, IGLV2-5, IGLV3-2, IGLJ7, IGLC5	69	2.76586	33	0.931272	39	2.12849	45	0.779628	6	0.107401	24	0.472814
22	23247379	23247615	ENST00000531372	17464	IGLL5	ENSG00000211673, ENSG00000211672, ENSG00000211675, ENSG00000211674, ENSG00000207832, ENSG00000211676, ENSG00000211679, ENSG00000211678, ENSG00000254709, ENSG00000211677, ENSG00000226420, ENSG00000254029, ENSG00000222037, ENSG00000211680, ENSG00000211681, ENSG00000211682, ENSG00000264824, ENSG00000211685, ENSG00000253234, ENSG00000253963, ENSG00000211684, ENSG00000254030	IGLV3-1, IGLV4-3, IGLC1, IGLJ1, D87024.1, IGLJ2, IGLC3, IGLJ3, IGLL5, IGLC2, IGLV3-4, IGLC4, IGLC6, IGLJ4, IGLJ5, IGLJ6, hsa-mir-5571, IGLC7, IGLV2-5, IGLV3-2, IGLJ7, IGLC5	66	2.6456	32	0.903051	41	2.23764	39	0.675678	10	0.179001	23	0.453113
22	40403206	40403838	ENST00000473717	-2287	FAM83F	ENSG00000133477, ENSG00000100351, ENSG00000100354, ENSG00000225528, ENSG00000261202	FAM83F, GRAP2, TNRC6B, RP3-370M22.8, RP3-496C20.1	200	8.01697	112	3.16068	121	6.60377	114	1.97506	82	1.46781	134	2.63988
22	41721063	41721307	ENST00000351589	4499	ZC3H7B	ENSG00000100401, ENSG00000100403, ENSG00000269104, ENSG00000167074	RANGAP1, ZC3H7B, AL035681.1, TEF	49	1.96416	24	0.677289	74	4.03867	27	0.467777	85	1.52151	20	0.394012
22	47587430	47587791	ENST00000434707	-153603	CITF22-49D8.1			118	4.73002	64	1.8061	62	3.38375	52	0.900904	64	1.14561	55	1.08353
3	2425342	2425543	ENST00000438282	-127611	CNTN4	ENSG00000230398	AC026882.1	60	2.40509	31	0.874831	33	1.80103	33	0.571727	22	0.393802	20	0.394012
3	3382154	3382227	ENST00000455703	143605	AC026188.1			48	1.92407	28	0.79017	41	2.23764	15	0.259876	30	0.537003	17	0.33491
3	15391964	15392423	ENST00000408919	-9357	SH3BP5	ENSG00000238891, ENSG00000206562, ENSG00000226427, ENSG00000201162, ENSG00000131370	snoU13, METTL6, HMGN2P7, RNU6-454P, SH3BP5	37	1.48314	12	0.338644	27	1.47357	12	0.207901	70	1.25301	7	0.137904
3	19975813	19976089	ENST00000389256	-149	EFHB	ENSG00000232953, ENSG00000144566, ENSG00000163576	HSPA8P18, RAB5A, EFHB	59	2.36501	27	0.76195	41	2.23764	49	0.848928	30	0.537003	33	0.650119
3	24685899	24686077	ENST00000455576	-43482	AC133680.1	ENSG00000237838	AC133680.1	98	3.92832	62	1.74966	64	3.4929	84	1.45531	38	0.680204	28	0.551616
3	37417119	37417597	ENST00000425932	-10355	C3orf35	ENSG00000144674, ENSG00000222208, ENSG00000198590	GOLGA4, RNA5SP129, C3orf35	38	1.52323	5	0.141102	27	1.47357	18	0.311851	44	0.787605	8	0.157605
3	38125756	38126193	ENST00000469151	21608	DLEC1	ENSG00000231668, ENSG00000201965, ENSG00000008226, ENSG00000060971	PPP2R2DP1, Y_RNA, DLEC1, ACAA1	899	36.0363	603	17.0169	673	36.7301	577	9.99656	328	5.87124	412	8.11664
3	39673672	39673751	ENST00000479860	130004	MOBP	ENSG00000230757	NFU1P1	101	4.04857	71	2.00365	49	2.67425	61	1.05683	68	1.21721	19	0.374311
3	46136554	46137230	ENST00000309285	-67742	XCR1	ENSG00000229515	FLT1P1	132	5.2912	15	0.423305	75	4.09325	21	0.363826	214	3.83062	32	0.630419
3	48935838	48936581	ENST00000440964	19	SLC25A20	ENSG00000178537, ENSG00000221883, ENSG00000177479	SLC25A20, ARIH2OS, ARIH2	85	3.40721	12	0.338644	81	4.42071	15	0.259876	278	4.97623	15	0.295509
3	52854275	52854440	ENST00000481977	-457	ITIH4	ENSG00000272573, ENSG00000243696, ENSG00000114904, ENSG00000239799, ENSG00000055955, ENSG00000213533, ENSG00000248592, ENSG00000162267, ENSG00000055957	MUSTN1, RP5-966M1.6, NEK4, ITIH4-AS1, ITIH4, TMEM110, TMEM110-MUSTN1, ITIH3, ITIH1	86	3.4473	41	1.15703	44	2.40137	39	0.675678	31	0.554903	37	0.728922
3	72387374	72387600	ENST00000570082	-14276	RP11-447M4.1	ENSG00000260670	RP11-447M4.1	213	8.53808	137	3.86619	111	6.058	95	1.64588	78	1.39621	86	1.69425
3	96391965	96392835	ENST00000390742	-7078	AC117444.1	ENSG00000212031	AC117444.1	228	9.13935	161	4.54348	140	7.64073	166	2.87596	74	1.32461	153	3.01419
3	98341271	98341518	ENST00000578668	1517	AC021660.1	ENSG00000266233, ENSG00000240827, ENSG00000080819, ENSG00000244153	AC021660.1, RP11-227H4.1, CPOX, WWP1P1	74	2.96628	40	1.12881	85	4.63901	55	0.952879	21	0.375902	62	1.22144
3	99574925	99575018	ENST00000487087	-5043	FILIP1L	ENSG00000184220, ENSG00000168386	CMSS1, FILIP1L	201	8.05706	140	3.95085	201	10.9699	136	2.35621	109	1.95111	160	3.15209
3	114173845	114174141	ENST00000482689	-330	ZBTB20	ENSG00000181722, ENSG00000242290	ZBTB20, RP11-197K3.1	85	3.40721	48	1.35458	46	2.51052	40	0.693003	35	0.626504	25	0.492515
3	116273973	116274141	ENST00000490035	-109666	LSAMP	ENSG00000241397, ENSG00000241156	LINC00903, RN7SL582P	48	1.92407	26	0.733729	36	1.96476	41	0.710328	11	0.196901	18	0.354611
3	122171504	122171737	ENST00000470904	7121	KPNA1	ENSG00000196981, ENSG00000242531, ENSG00000270901, ENSG00000272758, ENSG00000114030	WDR5B, RP11-299J3.6, RP11-592P9.1, RP11-299J3.8, KPNA1	50	2.00424	35	0.987712	31	1.69188	46	0.796953	37	0.662304	19	0.374311
3	126583214	126583567	ENST00000515867	9556	CHCHD6	ENSG00000159685	CHCHD6	49	1.96416	24	0.677289	34	1.85561	25	0.433127	10	0.179001	9	0.177305
3	126827583	126828020	ENST00000505278	77031	PLXNA1			90	3.60764	62	1.74966	84	4.58444	67	1.16078	53	0.948706	34	0.66982
3	138704039	138704172	ENST00000495075	-20565	MRPS22	ENSG00000244578, ENSG00000206262, ENSG00000184814, ENSG00000183770, ENSG00000175110, ENSG00000206260	RP11-548O1.3, C3orf72, PRR23B, FOXL2, MRPS22, PRR23A	41	1.64348	23	0.649068	32	1.74645	21	0.363826	11	0.196901	9	0.177305
3	153005532	153005687	ENST00000498457	-69266	RP11-292E2.1			68	2.72577	37	1.04415	43	2.34679	53	0.918229	40	0.716004	18	0.354611
3	153036772	153037237	ENST00000498457	-37709	RP11-292E2.1	ENSG00000241220	RP11-292E2.1	136	5.45154	94	2.65271	74	4.03867	76	1.31671	58	1.03821	56	1.10323
3	161749921	161750109	ENST00000497285	-210360	RP11-774I5.1			80	3.20679	37	1.04415	52	2.83798	45	0.779628	43	0.769705	26	0.512215
3	167220103	167220539	ENST00000476257	-23600	SERPINI2	ENSG00000174776, ENSG00000114204	WDR49, SERPINI2	39	1.56331	8	0.225763	18	0.982379	9	0.155926	81	1.44991	6	0.118204
3	169381225	169381463	ENST00000485957	62	MECOM	ENSG00000085276, ENSG00000244381, ENSG00000242795	MECOM, RP11-3K16.1, RP11-3K16.2	148	5.93256	90	2.53983	98	5.34851	127	2.20028	40	0.716004	102	2.00946
3	190580054	190580253	ENST00000442080	240	GMNC	ENSG00000205835, ENSG00000214147	GMNC, RP11-332P22.2	129	5.17095	81	2.28585	68	3.71121	82	1.42066	62	1.10981	63	1.24114
3	196721741	196722014	ENST00000469783	9126	MFI2	ENSG00000233487, ENSG00000228109, ENSG00000163975, ENSG00000119227	AC011322.1, MFI2-AS1, MFI2, PIGZ	89	3.56755	41	1.15703	81	4.42071	67	1.16078	46	0.823405	38	0.748622
3	197900841	197901173	ENST00000437428	20747	FAM157A	ENSG00000236438, ENSG00000222792	FAM157A, RNU6-860P	152	6.0929	95	2.68093	112	6.11258	102	1.76716	65	1.16351	23	0.453113
3	197901193	197901430	ENST00000437428	21237	FAM157A	ENSG00000236438, ENSG00000222792	FAM157A, RNU6-860P	80	3.20679	48	1.35458	53	2.89256	62	1.07415	34	0.608604	46	0.906227
4	698688	699111	ENST00000419774	-722	PCGF3	ENSG00000185619, ENSG00000272927, ENSG00000169020, ENSG00000169026, ENSG00000215375, ENSG00000133256, ENSG00000242686, ENSG00000248416	PCGF3, RP11-1191J2.5, ATP5I, MFSD7, MYL5, PDE6B, RP11-1191J2.2, RP11-1191J2.4	221	8.85876	155	4.37416	171	9.3326	120	2.07901	64	1.14561	81	1.59575
4	1036221	1036365	ENST00000503095	14798	RP11-460I19.2	ENSG00000250259, ENSG00000127415, ENSG00000145217, ENSG00000178222, ENSG00000127418	RP11-460I19.2, IDUA, SLC26A1, RNF212, FGFRL1	52	2.08441	26	0.733729	49	2.67425	32	0.554402	12	0.214801	17	0.33491
4	2245519	2245856	ENST00000443786	-1744	HAUS3	ENSG00000249047, ENSG00000214367, ENSG00000130997, ENSG00000214367, ENSG00000159733, ENSG00000130997, ENSG00000123933, ENSG00000265080	COX6B1P5, HAUS3, POLN, HAUS3, ZFYVE28, POLN, MXD4, MIR4800	274	10.9833	182	5.1361	187	10.2058	228	3.95012	54	0.966606	108	2.12766
4	7390528	7390758	ENST00000511199	7012	SORCS2	ENSG00000178597, ENSG00000184985	PSAPL1, SORCS2	135	5.41146	70	1.97542	67	3.65663	61	1.05683	40	0.716004	28	0.551616
4	7513025	7513331	ENST00000579577	51377	MIR4274			56	2.24475	38	1.07237	39	2.12849	53	0.918229	30	0.537003	25	0.492515
4	8265358	8265884	ENST00000307358	-6025	HTRA3	ENSG00000125089, ENSG00000170801	SH3TC1, HTRA3	247	9.90096	158	4.45882	159	8.67768	168	2.91061	70	1.25301	127	2.50197
4	11490936	11491658	ENST00000515343	20381	RP11-281P23.1	ENSG00000251152	RP11-281P23.1	108	4.32917	10	0.282204	41	2.23764	20	0.346501	154	2.75662	39	0.768323
4	18654272	18654439	ENST00000503815	-163231	RP11-608B3.1			132	5.2912	64	1.8061	51	2.78341	45	0.779628	30	0.537003	30	0.591018
4	30317694	30317847	ENST00000361762	-404223	PCDH7			56	2.24475	33	0.931272	38	2.07391	51	0.883578	27	0.483303	26	0.512215
4	37780811	37780886	ENST00000381967	-47435	PGM2	ENSG00000239532, ENSG00000169299	RP11-9D8.1, PGM2	32	1.28272	14	0.395085	31	1.69188	24	0.415802	33	0.590704	9	0.177305
4	53528325	53528848	ENST00000503051	2933	USP46-AS1	ENSG00000260120, ENSG00000109189, ENSG00000248866, ENSG00000226950	RP11-177B4.2, USP46, USP46-AS1, DANCR	51	2.04433	9	0.253983	9	0.49119	10	0.173251	54	0.966606	8	0.157605
4	58132809	58132949	ENST00000511330	112135	RP11-300M6.1			79	3.16671	55	1.55212	63	3.43833	58	1.00485	25	0.447503	22	0.433413
4	72462613	72462677	ENST00000503364	157560	GC			34	1.36289	16	0.451526	35	1.91018	28	0.485102	10	0.179001	18	0.354611
4	82289259	82289405	ENST00000384337	33899	RNU5A-2P	ENSG00000207065	RNU5A-2P	60	2.40509	39	1.10059	54	2.94714	73	1.26473	41	0.733905	34	0.66982
4	88527426	88527574	ENST00000399271	-2236	DSPP	ENSG00000152591, ENSG00000152592	DSPP, DMP1	37	1.48314	31	0.874831	40	2.18306	33	0.571727	64	1.14561	14	0.275808
4	89878774	89879177	ENST00000511145	-21383	FAM13A	ENSG00000138640	FAM13A	34	1.36289	5	0.141102	36	1.96476	8	0.138601	68	1.21721	4	0.0788023
4	103799553	103799944	ENST00000503643	9247	CISD2	ENSG00000252739, ENSG00000164037, ENSG00000238948, ENSG00000145354, ENSG00000109332, ENSG00000250651	RNU7-151P, SLC9B1, snoU13, CISD2, UBE2D3, PABPC1P7	63	2.52535	16	0.451526	29	1.58272	9	0.155926	69	1.23511	9	0.177305
4	109794586	109794815	ENST00000505377	-40881	COL25A1	ENSG00000188517	COL25A1	193	7.73638	100	2.82204	106	5.78512	90	1.55926	56	1.00241	53	1.04413
4	109882704	109882840	ENST00000505377	-128949	COL25A1			59	2.36501	16	0.451526	33	1.80103	36	0.623702	15	0.268502	43	0.847125
4	122241523	122241687	ENST00000507331	60187	QRFPR	ENSG00000213480, ENSG00000207148	RP11-364P2.2, Y_RNA	41	1.64348	20	0.564407	48	2.61968	32	0.554402	27	0.483303	17	0.33491
4	148061574	148061693	ENST00000565538	135017	RP11-292D4.3			41	1.64348	22	0.620848	42	2.29222	32	0.554402	5	0.0895006	20	0.394012
4	148570254	148570395	ENST00000511687	-9901	PRMT10	ENSG00000164168, ENSG00000164169, ENSG00000251298	TMEM184C, PRMT10, RP11-425A23.1	88	3.52747	60	1.69322	49	2.67425	65	1.12613	42	0.751805	17	0.33491
4	151915285	151915415	ENST00000510413	21047	LRBA	ENSG00000198589, ENSG00000252451, ENSG00000235606	LRBA, RNA5SP168, AK4P6	116	4.64985	37	1.04415	39	2.12849	31	0.537077	37	0.662304	27	0.531916
4	159593225	159594143	ENST00000506422	211	ETFDH	ENSG00000271817, ENSG00000171497, ENSG00000171503, ENSG00000205208	U3, PPID, ETFDH, C4orf46	128	5.13086	19	0.536187	82	4.47528	32	0.554402	209	3.74112	18	0.354611
4	166229320	166229663	ENST00000261507	-19289	MSMO1	ENSG00000052802, ENSG00000229894, ENSG00000109466	MSMO1, GK3P, KLHL2	58	2.32492	7	0.197542	22	1.20069	17	0.294526	52	0.930806	14	0.275808
4	168131874	168132091	ENST00000534949	23224	SPOCK3	ENSG00000196104	SPOCK3	46	1.8439	26	0.733729	51	2.78341	74	1.28206	42	0.751805	54	1.06383
4	181174483	181174681	ENST00000506917	505658	RP11-460H9.1			114	4.56968	54	1.5239	131	7.14954	82	1.42066	76	1.36041	88	1.73365
4	183881301	183881705	ENST00000503182	-42409	DCTD	ENSG00000129187	DCTD	72	2.88611	33	0.931272	61	3.32917	51	0.883578	40	0.716004	31	0.610718
4	185817731	185818299	ENST00000506479	1846	RP11-701P16.4	ENSG00000249173, ENSG00000266698, ENSG00000251147, ENSG00000263458, ENSG00000251230	RP11-701P16.4, MIR3945, RP11-701P16.3, MIR4455, RP11-701P16.5	70	2.80594	24	0.677289	27	1.47357	24	0.415802	100	1.79001	39	0.768323
4	188489511	188489661	ENST00000515660	-12513	RP11-565A3.2	ENSG00000250590, ENSG00000249642	RP11-565A3.2, RP11-565A3.1	69	2.76586	32	0.903051	35	1.91018	42	0.727653	31	0.554903	33	0.650119
4	191043793	191044137	ENST00000554376	31669	DUX4L2	ENSG00000258834, ENSG00000259034, ENSG00000259063, ENSG00000259128, ENSG00000258697, ENSG00000258389	DUX4L4, DUX4L3, DUX4L5, DUX4L2, DUX4L6, DUX4	153	6.13299	93	2.62449	82	4.47528	81	1.40333	65	1.16351	86	1.69425
5	2185038	2185352	ENST00000514519	217011	RP11-259O2.3	ENSG00000201026	Y_RNA	63	2.52535	38	1.07237	33	1.80103	34	0.589052	14	0.250602	59	1.16233
5	3488865	3489363	ENST00000508823	15099	RP11-121L11.2	ENSG00000248118, ENSG00000250716, ENSG00000249830	LINC01019, RP11-121L11.2, RP11-121L11.3	88	3.52747	49	1.3828	42	2.29222	52	0.900904	26	0.465403	31	0.610718
5	8727046	8727142	ENST00000569381	58493	RP11-315A16.1			90	3.60764	61	1.72144	37	2.01933	51	0.883578	17	0.304302	12	0.236407
5	8788674	8788930	ENST00000569381	-3192	RP11-315A16.1	ENSG00000260981	RP11-315A16.1	109	4.36925	65	1.83432	52	2.83798	66	1.14345	25	0.447503	59	1.16233
5	11880528	11881245	ENST00000511278	22234	CTNND2	ENSG00000169862	CTNND2	641	25.6944	417	11.7679	446	24.3412	433	7.50175	178	3.18622	292	5.75257
5	12835059	12835153	ENST00000510065	197901	RP11-419C19.2	ENSG00000251112, ENSG00000249053	RP11-419C19.3, RP11-419C19.1	78	3.12662	50	1.41102	44	2.40137	31	0.537077	26	0.465403	33	0.650119
5	18175443	18175524	ENST00000390976	-60757	SNORD81			52	2.08441	24	0.677289	44	2.40137	28	0.485102	18	0.322202	15	0.295509
5	24137174	24137366	ENST00000516274	-164882	SNORA40	ENSG00000226432	CTD-2015B23.2	70	2.80594	31	0.874831	37	2.01933	39	0.675678	16	0.286402	33	0.650119
5	64212602	64212798	ENST00000545000	32765	CWC27	ENSG00000153015	CWC27	66	2.6456	53	1.49568	45	2.45595	41	0.710328	19	0.340102	19	0.374311
5	65325374	65325451	ENST00000515185	4277	ERBB2IP	ENSG00000112851	ERBB2IP	38	1.52323	26	0.733729	31	1.69188	24	0.415802	19	0.340102	12	0.236407
5	92917503	92917888	ENST00000327111	-1437	NR2F1	ENSG00000237187, ENSG00000251725, ENSG00000175745	NR2F1-AS1, MIR2277, NR2F1	94	3.76798	58	1.63678	67	3.65663	63	1.09148	44	0.787605	33	0.650119
5	93376779	93376839	ENST00000509739	33629	FAM172A	ENSG00000113391	FAM172A	82	3.28696	53	1.49568	58	3.16544	69	1.19543	32	0.572804	30	0.591018
5	116929656	116929826	ENST00000504107	138817	LINC00992			56	2.24475	26	0.733729	31	1.69188	26	0.450452	29	0.519103	9	0.177305
5	130936280	130936361	ENST00000503398	-8187	RAPGEF6	ENSG00000158987	RAPGEF6	36	1.44306	25	0.705509	40	2.18306	18	0.311851	29	0.519103	21	0.413712
5	131029065	131029210	ENST00000509018	-58145	RAPGEF6			67	2.68569	32	0.903051	43	2.34679	40	0.693003	22	0.393802	10	0.197006
5	135631699	135631935	ENST00000352189	61263	TRPC7	ENSG00000250947	TRPC7-AS2	53	2.1245	23	0.649068	46	2.51052	48	0.831603	23	0.411703	28	0.551616
5	140904256	140904802	ENST00000468119	-145	DIAPH1	ENSG00000246422, ENSG00000131504, ENSG00000242419, ENSG00000242020, ENSG00000240184, ENSG00000240764	CTD-2024I7.13, DIAPH1, PCDHGC4, RN7SL68P, PCDHGC3, PCDHGC5	39	1.56331	22	0.620848	37	2.01933	19	0.329176	102	1.82581	12	0.236407
5	146639527	146639754	ENST00000398523	24911	STK32A	ENSG00000250343, ENSG00000169302	CTC-255N20.1, STK32A	76	3.04645	51	1.43924	45	2.45595	41	0.710328	38	0.680204	51	1.00473
5	147923760	147923960	ENST00000520514	92710	HTR4			71	2.84603	39	1.10059	33	1.80103	35	0.606377	14	0.250602	22	0.433413
5	150358274	150358491	ENST00000388825	-41722	GPX3	ENSG00000211445, ENSG00000197083	GPX3, ZNF300P1	41	1.64348	21	0.592627	45	2.45595	24	0.415802	20	0.358002	15	0.295509
5	159100653	159100793	ENST00000523311	87354	AC008691.1			50	2.00424	30	0.846611	30	1.6373	36	0.623702	15	0.268502	28	0.551616
5	159268278	159268449	ENST00000522627	30074	AC011343.1	ENSG00000253311	AC011343.1	44	1.76373	28	0.79017	37	2.01933	38	0.658353	17	0.304302	22	0.433413
5	160119237	160119684	ENST00000326831	-7089	ATP10B	ENSG00000254391, ENSG00000118322, ENSG00000239192	CTC-529G1.1, ATP10B, AC011363.1	54	2.16458	24	0.677289	31	1.69188	18	0.311851	68	1.21721	3	0.0591018
5	163101340	163101505	ENST00000516189	121707	RNU6-168P	ENSG00000224012	RP11-756G12.1	78	3.12662	52	1.46746	54	2.94714	43	0.744978	19	0.340102	22	0.433413
5	168173947	168174053	ENST00000385006	21258	MIR218-2	ENSG00000202345, ENSG00000184347, ENSG00000207739, ENSG00000254042	Y_RNA, SLIT3, MIR218-2, CTC-558O2.1	72	2.88611	47	1.32636	51	2.78341	51	0.883578	25	0.447503	33	0.650119
5	170016633	170016848	ENST00000434108	85195	KCNIP1			171	6.85451	119	3.35822	112	6.11258	107	1.85378	39	0.698104	43	0.847125
5	174542054	174542152	ENST00000377300	-119587	CTC-281M20.1			55	2.20467	28	0.79017	54	2.94714	22	0.381152	50	0.895006	48	0.945628
5	180591150	180591272	ENST00000328275	9256	OR2V2	ENSG00000185372, ENSG00000146054, ENSG00000182613, ENSG00000248514, ENSG00000248473, ENSG00000250222, ENSG00000250900	OR2V1, TRIM7, OR2V2, CTC-338M12.1, CTC-338M12.2, CTC-338M12.5, CTC-338M12.6	73	2.9262	50	1.41102	73	3.98409	41	0.710328	43	0.769705	34	0.66982
6	2999444	2999797	ENST00000397717	-500	NQO2	ENSG00000232654, ENSG00000261015, ENSG00000270346, ENSG00000217707, ENSG00000124570, ENSG00000224846, ENSG00000124588, ENSG00000271361, ENSG00000244041	FAM136BP, RP1-90J20.11, RP1-90J20.12, SERPINB8P1, SERPINB6, RP1-90J20.8, NQO2, HTATSF1P2, LINC01011	32	1.28272	18	0.507966	8	0.436613	12	0.207901	51	0.912906	11	0.216706
6	4428243	4428330	ENST00000364315	88	RNA5SP202	ENSG00000201185	RNA5SP202	577	23.129	184	5.19255	377	20.5754	228	3.95012	295	5.28053	165	3.2506
6	6822143	6822446	ENST00000435429	-62794	RP3-470L22.1	ENSG00000219986	BTF3P7	101	4.04857	69	1.9472	69	3.76579	73	1.26473	27	0.483303	38	0.748622
6	11525982	11526625	ENST00000543875	-11727	TMEM170B	ENSG00000242753, ENSG00000202313, ENSG00000205269, ENSG00000218020	RP11-716O23.2, RNU1-64P, TMEM170B, PRKRIRP5	81	3.24687	41	1.15703	33	1.80103	17	0.294526	122	2.18381	20	0.394012
6	13184803	13184876	ENST00000415087	2091	PHACTR1	ENSG00000112137, ENSG00000206702	PHACTR1, RNU1-11P	55	2.20467	31	0.874831	32	1.74645	38	0.658353	12	0.214801	36	0.709221
6	13256642	13257258	ENST00000489548	-15488	PHACTR1	ENSG00000112137, ENSG00000215022, ENSG00000206702, ENSG00000272379	PHACTR1, RP1-257A7.4, RNU1-11P, RP1-257A7.5	86	3.4473	17	0.479746	48	2.61968	14	0.242551	145	2.59552	12	0.236407
6	13303057	13303578	ENST00000606393	-12654	RP1-257A7.5	ENSG00000112137, ENSG00000215022, ENSG00000272379, ENSG00000145979	PHACTR1, RP1-257A7.4, RP1-257A7.5, TBC1D7	42	1.68356	28	0.79017	21	1.14611	12	0.207901	65	1.16351	4	0.0788023
6	19912107	19912221	ENST00000378700	74554	ID4			46	1.8439	26	0.733729	44	2.40137	35	0.606377	20	0.358002	22	0.433413
6	23620202	23620521	ENST00000431001	282426	RP11-439H9.1	ENSG00000219453	RP4-810F7.1	103	4.12874	58	1.63678	47	2.5651	72	1.2474	35	0.626504	18	0.354611
6	24210203	24210380	ENST00000378450	-4774	DCDC2	ENSG00000146038, ENSG00000251830	DCDC2, SNORD46	196	7.85664	127	3.58399	162	8.84141	142	2.46016	114	2.04061	104	2.04886
6	24658983	24659485	ENST00000478285	239	TDP2	ENSG00000112304, ENSG00000137261, ENSG00000272345, ENSG00000111802, ENSG00000272402	ACOT13, KIAA0319, RP1-30M3.5, TDP2, RP1-30M3.6	52	2.08441	14	0.395085	32	1.74645	23	0.398477	91	1.62891	19	0.374311
6	26157158	26157297	ENST00000304218	684	HIST1H1E	ENSG00000158373, ENSG00000180573, ENSG00000188987, ENSG00000180596, ENSG00000197697, ENSG00000197846, ENSG00000196866, ENSG00000216331, ENSG00000168298, ENSG00000197409, ENSG00000217275, ENSG00000217159, ENSG00000187475, ENSG00000198518	HIST1H2BD, HIST1H2AC, HIST1H4D, HIST1H2BC, HIST1H2BE, HIST1H2BF, HIST1H2AD, HIST1H1PS1, HIST1H1E, HIST1H3D, RP1-34B20.4, LARP1P1, HIST1H1T, HIST1H4E	51	2.04433	18	0.507966	44	2.40137	26	0.450452	36	0.644404	31	0.610718
6	26184158	26184508	ENST00000356530	284	HIST1H2BE	ENSG00000158373, ENSG00000187990, ENSG00000188987, ENSG00000197697, ENSG00000197846, ENSG00000196866, ENSG00000216331, ENSG00000168298, ENSG00000196966, ENSG00000197409, ENSG00000168274, ENSG00000217275, ENSG00000217159, ENSG00000218281, ENSG00000198518	HIST1H2BD, HIST1H2BG, HIST1H4D, HIST1H2BE, HIST1H2BF, HIST1H2AD, HIST1H1PS1, HIST1H1E, HIST1H3E, HIST1H3D, HIST1H2AE, RP1-34B20.4, LARP1P1, HIST1H2APS3, HIST1H4E	49	1.96416	37	1.04415	62	3.38375	41	0.710328	45	0.805505	57	1.12293
6	26197240	26197514	ENST00000356476	98	HIST1H3D	ENSG00000124578, ENSG00000158373, ENSG00000124575, ENSG00000187990, ENSG00000188987, ENSG00000198327, ENSG00000197697, ENSG00000197846, ENSG00000196866, ENSG00000216331, ENSG00000168298, ENSG00000196966, ENSG00000197409, ENSG00000168274, ENSG00000217275, ENSG00000217159, ENSG00000218281, ENSG00000198518	HIST1H4G, HIST1H2BD, HIST1H1D, HIST1H2BG, HIST1H4D, HIST1H4F, HIST1H2BE, HIST1H2BF, HIST1H2AD, HIST1H1PS1, HIST1H1E, HIST1H3E, HIST1H3D, HIST1H2AE, RP1-34B20.4, LARP1P1, HIST1H2APS3, HIST1H4E	42	1.68356	16	0.451526	31	1.69188	24	0.415802	43	0.769705	26	0.512215
6	26553677	26553889	ENST00000477243	15111	HMGN4	ENSG00000146109, ENSG00000228223, ENSG00000261353, ENSG00000182952, ENSG00000199289	ABT1, HCG11, CTA-14H9.5, HMGN4, RNU6-502P	60	2.40509	33	0.931272	50	2.72883	32	0.554402	39	0.698104	27	0.531916
6	26575740	26575948	ENST00000274849	-21364	ABT1	ENSG00000271071, ENSG00000261353, ENSG00000182952, ENSG00000146109	RP11-457M11.6, CTA-14H9.5, HMGN4, ABT1	65	2.60552	26	0.733729	37	2.01933	25	0.433127	23	0.411703	17	0.33491
6	27182938	27183048	ENST00000421826	-32482	PRSS16	ENSG00000112812, ENSG00000174572	PRSS16, RP11-209A2.1	96	3.84815	55	1.55212	126	6.87665	58	1.00485	59	1.05611	70	1.37904
6	27265777	27265941	ENST00000429945	13275	POM121L2	ENSG00000270935, ENSG00000112812, ENSG00000158553, ENSG00000220758	XXbac-BPGBPG24O18.1, PRSS16, POM121L2, VN1R10P	77	3.08654	33	0.931272	68	3.71121	37	0.641028	39	0.698104	32	0.630419
6	27638306	27638486	ENST00000458896	39185	TRNAI6	ENSG00000238648, ENSG00000216676	TRNAI6, RP1-15D7.1	54	2.16458	13	0.366865	37	2.01933	9	0.155926	8	0.143201	30	0.591018
6	27745661	27745861	ENST00000377401	30002	HIST1H2BL	ENSG00000218069, ENSG00000217862, ENSG00000196747, ENSG00000196374, ENSG00000216915, ENSG00000203813, ENSG00000182611, ENSG00000197238, ENSG00000185130	RSL24D1P1, HIST1H4PS1, HIST1H2AI, HIST1H2BM, RP1-97D16.1, HIST1H3H, HIST1H2AJ, HIST1H4J, HIST1H2BL	136	5.45154	85	2.39873	112	6.11258	66	1.14345	66	1.18141	47	0.925928
6	27870259	27870438	ENST00000458980	-4994	RNU7-26P	ENSG00000197153, ENSG00000198558, ENSG00000217646, ENSG00000233224, ENSG00000168131, ENSG00000168126, ENSG00000238610, ENSG00000196331, ENSG00000184357, ENSG00000182572, ENSG00000198374	HIST1H3J, HIST1H4L, HIST1H2BPS2, HIST1H2AM, OR2B2, OR2W6P, RNU7-26P, HIST1H2BO, HIST1H1B, HIST1H3I, HIST1H2AL	92	3.68781	62	1.74966	87	4.74817	55	0.952879	59	1.05611	53	1.04413
6	28611146	28611366	ENST00000606479	4796	AL121932.1	ENSG00000235570, ENSG00000232040, ENSG00000271440, ENSG00000272278	LINC00533, SCAND3, RP11-373N24.2, AL121932.1	70	2.80594	48	1.35458	57	3.11087	42	0.727653	33	0.590704	43	0.847125
6	28732170	28732314	ENST00000408264	-11483	AL662890.1	ENSG00000265764, ENSG00000235559, ENSG00000237425, ENSG00000221191	AL662890.3, NOL5BP, RPSAP2, AL662890.1	98	3.92832	56	1.58034	89	4.85732	42	0.727653	35	0.626504	33	0.650119
6	28908730	28909042	ENST00000377186	-2731	C6orf100	ENSG00000263426, ENSG00000227214, ENSG00000224157, ENSG00000204709, ENSG00000228666, ENSG00000212240, ENSG00000204713, ENSG00000244349	RN7SL471P, HCG15, HCG14, C6orf100, KRT18P1, RNU6-930P, TRIM27, HCG16	42	1.68356	32	0.903051	47	2.5651	43	0.744978	31	0.554903	33	0.650119
6	33572669	33573214	ENST00000374316	-15163	ITPR3	ENSG00000197251, ENSG00000096433, ENSG00000030110, ENSG00000204188	LINC00336, ITPR3, BAK1, GGNBP1	70	2.80594	9	0.253983	27	1.47357	17	0.294526	120	2.14801	25	0.492515
6	38455322	38455457	ENST00000408958	106720	BTBD9	ENSG00000226533	BTBD9-AS1	82	3.28696	48	1.35458	68	3.71121	50	0.866253	32	0.572804	51	1.00473
6	38912722	38912898	ENST00000394393	81035	DNAH8	ENSG00000220076, ENSG00000231150	RP1-207H1.2, RP1-207H1.3	76	3.04645	47	1.32636	42	2.29222	52	0.900904	27	0.483303	36	0.709221
6	45448813	45448944	ENST00000359524	58631	RUNX2			59	2.36501	41	1.15703	32	1.74645	46	0.796953	28	0.501203	20	0.394012
6	48639023	48639215	ENST00000408248	-178404	AL391538.1			187	7.49587	108	3.0478	151	8.24107	138	2.39086	51	0.912906	91	1.79275
6	53329672	53330063	ENST00000390776	-8568	AL591034.1	ENSG00000212065, ENSG00000271373, ENSG00000253010, ENSG00000249379, ENSG00000001084	AL591034.1, NANOGP3, RN7SKP256, RP1-27K12.4, GCLC	33	1.3228	7	0.197542	13	0.709496	29	0.502427	35	0.626504	20	0.394012
6	86229675	86229816	ENST00000508658	-5431	SNX14	ENSG00000135318, ENSG00000135317	NT5E, SNX14	206	8.25748	139	3.92263	168	9.16887	172	2.97991	51	0.912906	124	2.44287
6	88801763	88801927	ENST00000462690	32612	SPACA1	ENSG00000118434	SPACA1	50	2.00424	27	0.76195	32	1.74645	49	0.848928	31	0.554903	49	0.965329
6	110008315	110008968	ENST00000448084	3149	AK9	ENSG00000112367, ENSG00000155085	FIG4, AK9	43	1.72365	8	0.225763	32	1.74645	32	0.554402	86	1.53941	16	0.315209
6	114296217	114296372	ENST00000519065	-3838	HDAC2	ENSG00000228624, ENSG00000196591, ENSG00000216723	RP3-399L15.3, HDAC2, NUDT19P3	86	3.4473	47	1.32636	46	2.51052	33	0.571727	23	0.411703	18	0.354611
6	122423397	122423528	ENST00000363062	-109352	RNU1-18P			59	2.36501	35	0.987712	42	2.29222	24	0.415802	34	0.608604	28	0.551616
6	123226958	123227073	ENST00000275162	-90093	CLVS2	ENSG00000232362	ATP5LP2	510	20.4433	355	10.0182	473	25.8147	453	7.84826	357	6.39034	416	8.19544
6	124099674	124099957	ENST00000368416	-25467	NKAIN2	ENSG00000188580, ENSG00000237321, ENSG00000216015	NKAIN2, RP11-374A22.1, AL354936.1	92	3.68781	48	1.35458	59	3.22002	53	0.918229	40	0.716004	40	0.788023
6	141195224	141195587	ENST00000455011	-21327	RP3-460G2.2	ENSG00000216548, ENSG00000234147	RP11-471B18.1, RP3-460G2.2	38	1.52323	8	0.225763	7	0.382036	6	0.10395	57	1.02031	13	0.256108
6	141289905	141290164	ENST00000455011	-115969	RP3-460G2.2	ENSG00000216548	RP11-471B18.1	144	5.77222	91	2.56805	88	4.80274	107	1.85378	58	1.03821	40	0.788023
6	144537539	144537888	ENST00000367568	66071	STX11	ENSG00000217027, ENSG00000216475	RP1-83M4.2, RP1-91J24.1	128	5.13086	62	1.74966	85	4.63901	73	1.26473	45	0.805505	64	1.26084
6	144952241	144952410	ENST00000367525	-28603	UTRN	ENSG00000152818	UTRN	58	2.32492	40	1.12881	45	2.45595	50	0.866253	26	0.465403	19	0.374311
6	147118548	147118635	ENST00000367489	-4391	ADGB	ENSG00000118492, ENSG00000228283	ADGB, KATNBL1P6	91	3.64772	40	1.12881	67	3.65663	57	0.987529	19	0.340102	45	0.886526
6	147554892	147555068	ENST00000179882	27910	STXBP5	ENSG00000164506, ENSG00000233452	STXBP5, STXBP5-AS1	289	11.5845	192	5.41831	141	7.6953	149	2.58144	80	1.43201	121	2.38377
6	152692920	152693167	ENST00000469439	1299	SYNE1	ENSG00000234577, ENSG00000226193, ENSG00000202044, ENSG00000131018	SYNE1-AS1, RP3-398G3.5, RNA5SP223, SYNE1	49	1.96416	17	0.479746	37	2.01933	30	0.519752	27	0.483303	27	0.531916
6	161640939	161641079	ENST00000436279	12271	AGPAT4	ENSG00000026652	AGPAT4	49	1.96416	34	0.959492	47	2.5651	43	0.744978	45	0.805505	32	0.630419
6	162647193	162647435	ENST00000337019	-500859	PACRG			78	3.12662	52	1.46746	46	2.51052	62	1.07415	24	0.429603	50	0.985029
6	162840762	162840941	ENST00000337019	-307342	PACRG			64	2.56543	40	1.12881	69	3.76579	52	0.900904	18	0.322202	37	0.728922
6	165541472	165541683	ENST00000491176	153966	C6orf118	ENSG00000217878	RP11-534P19.1	123	4.93044	77	2.17297	70	3.82036	57	0.987529	51	0.912906	104	2.04886
6	166032779	166033262	ENST00000539869	42777	PDE10A	ENSG00000112541	PDE10A	80	3.20679	54	1.5239	54	2.94714	58	1.00485	30	0.537003	23	0.453113
6	166874893	166875054	ENST00000491836	-1966	RPS6KA2	ENSG00000222958, ENSG00000071242, ENSG00000232082	MIR1913, RPS6KA2, RPS6KA2-IT1	53	2.1245	36	1.01593	37	2.01933	33	0.571727	37	0.662304	30	0.591018
6	168213020	168213177	ENST00000400825	-14484	MLLT4	ENSG00000198221, ENSG00000269155, ENSG00000130396, ENSG00000146521, ENSG00000213065	MLLT4-AS1, AL009178.1, MLLT4, C6orf123, RP3-431P23.2	127	5.09078	79	2.22941	83	4.52986	85	1.47263	46	0.823405	69	1.35934
6	168657480	168657694	ENST00000446811	13977	RP11-503C24.4	ENSG00000237987, ENSG00000228361, ENSG00000224417, ENSG00000234647, ENSG00000230711	RP11-503C24.2, RP11-503C24.3, RP11-503C24.6, RP11-503C24.4, CTAGE13P	164	6.57392	88	2.48339	90	4.9119	115	1.99238	48	0.859205	54	1.06383
6	168657810	168658434	ENST00000446811	14563	RP11-503C24.4	ENSG00000237987, ENSG00000228361, ENSG00000224417, ENSG00000234647, ENSG00000230711	RP11-503C24.2, RP11-503C24.3, RP11-503C24.6, RP11-503C24.4, CTAGE13P	176	7.05494	109	3.07602	102	5.56682	126	2.18296	68	1.21721	53	1.04413
6	168763906	168764243	ENST00000568306	-11405	RP1-39J2.1	ENSG00000260771, ENSG00000164488	RP1-39J2.1, DACT2	49	1.96416	29	0.81839	45	2.45595	53	0.918229	26	0.465403	22	0.433413
6	170802479	170802695	ENST00000462957	56912	PSMB1			55	2.20467	31	0.874831	37	2.01933	29	0.502427	34	0.608604	25	0.492515
7	16603	16864	ENST00000465755	55193	AC093627.7			42	1.68356	24	0.677289	40	2.18306	24	0.415802	17	0.304302	19	0.374311
7	491056	491596	ENST00000434541	44337	AC147651.1	ENSG00000234471	AC147651.1	99	3.9684	58	1.63678	54	2.94714	55	0.952879	31	0.554903	48	0.945628
7	10704125	10704237	ENST00000422697	-38111	AC004535.2	ENSG00000236414	AC004535.2	87	3.48738	47	1.32636	50	2.72883	49	0.848928	37	0.662304	40	0.788023
7	13074849	13075211	ENST00000443947	-65963	AC011288.2			40	1.60339	8	0.225763	10	0.545766	9	0.155926	44	0.787605	7	0.137904
7	14867035	14867197	ENST00000406247	13895	DGKB	ENSG00000226323, ENSG00000136267	AC006150.1, DGKB	61	2.44518	41	1.15703	45	2.45595	35	0.606377	29	0.519103	15	0.295509
7	20240977	20241319	ENST00000483317	15795	MACC1	ENSG00000183742, ENSG00000233834	MACC1, AC005083.1	49	1.96416	4	0.112881	12	0.654919	10	0.173251	56	1.00241	11	0.216706
7	22879877	22880011	ENST00000408813	-16317	SNORD93	ENSG00000226329, ENSG00000228649, ENSG00000226279, ENSG00000221740, ENSG00000196683	AC005682.6, AC005682.5, AC005682.7, SNORD93, TOMM7	451	18.0783	218	6.15204	350	19.1018	311	5.3881	213	3.81272	347	6.8361
7	27404032	27404529	ENST00000412413	2820	AC004009.3	ENSG00000224322, ENSG00000236569	AC004009.3, HNRNPA1P73	71	2.84603	28	0.79017	43	2.34679	15	0.259876	93	1.66471	5	0.0985029
7	32306465	32306602	ENST00000396193	32385	PDE1C	ENSG00000154678	PDE1C	95	3.80806	32	0.903051	69	3.76579	56	0.970204	15	0.268502	16	0.315209
7	40311572	40311705	ENST00000488110	-2435	C7orf10	ENSG00000175600	C7orf10	141	5.65197	94	2.65271	81	4.42071	95	1.64588	52	0.930806	72	1.41844
7	41841723	41841821	ENST00000242208	-99056	INHBA			367	14.7111	234	6.60356	214	11.6794	252	4.36592	120	2.14801	209	4.11742
7	42542326	42542488	ENST00000455947	203676	AC027269.2			48	1.92407	29	0.81839	42	2.29222	28	0.485102	18	0.322202	25	0.492515
7	44136961	44137078	ENST00000223357	-6948	AEBP1	ENSG00000106633, ENSG00000136279, ENSG00000106624, ENSG00000106631, ENSG00000239775, ENSG00000164708, ENSG00000264652, ENSG00000122678, ENSG00000252848, ENSG00000106628	GCK, DBNL, AEBP1, MYL7, AC017116.11, PGAM2, MIR4649, POLM, RNA5SP230, POLD2	103	4.12874	41	1.15703	69	3.76579	60	1.0395	25	0.447503	30	0.591018
7	44352083	44352357	ENST00000415369	11283	CAMK2B	ENSG00000058404	CAMK2B	26	1.04221	18	0.507966	32	1.74645	27	0.467777	50	0.895006	13	0.256108
7	46254965	46255337	ENST00000414915	-45582	AC023669.1	ENSG00000229459	AC023669.1	126	5.05069	72	2.03187	57	3.11087	75	1.29938	34	0.608604	62	1.22144
7	47629525	47629618	ENST00000457718	-7396	TNS3	ENSG00000236078, ENSG00000136205	AC095067.1, TNS3	32	1.28272	28	0.79017	34	1.85561	28	0.485102	7	0.125301	45	0.886526
7	47717100	47717609	ENST00000408988	22509	C7orf65	ENSG00000221845	C7orf65	79	3.16671	19	0.536187	30	1.6373	18	0.311851	101	1.80791	7	0.137904
7	48085862	48086067	ENST00000461741	10820	C7orf57	ENSG00000164744, ENSG00000164746, ENSG00000183696	SUN3, C7orf57, UPP1	42	1.68356	28	0.79017	41	2.23764	46	0.796953	25	0.447503	23	0.453113
7	48551652	48551778	ENST00000435451	4214	ABCA13	ENSG00000179869	ABCA13	64	2.56543	27	0.76195	42	2.29222	43	0.744978	10	0.179001	21	0.413712
7	73036121	73036347	ENST00000345114	2566	MLXIPL	ENSG00000176428, ENSG00000009950, ENSG00000106638	VPS37D, MLXIPL, TBL2	118	4.73002	56	1.58034	79	4.31155	57	0.987529	28	0.501203	46	0.906227
7	73062725	73063390	ENST00000324941	-19012	VPS37D	ENSG00000176428, ENSG00000009950, ENSG00000176410, ENSG00000071462	VPS37D, MLXIPL, DNAJC30, WBSCR22	133	5.33129	91	2.56805	105	5.73055	107	1.85378	63	1.12771	74	1.45784
7	80534491	80534717	ENST00000411788	13121	SEMA3C	ENSG00000075223	SEMA3C	50	2.00424	32	0.903051	41	2.23764	28	0.485102	22	0.393802	40	0.788023
7	95237575	95238719	ENST00000005178	-12414	PDK4	ENSG00000231170, ENSG00000004799	AC002451.3, PDK4	439	17.5973	38	1.07237	175	9.55091	37	0.641028	536	9.59446	32	0.630419
7	97363682	97363847	ENST00000491437	491	TAC1	ENSG00000006128	TAC1	86	3.4473	50	1.41102	75	4.09325	73	1.26473	39	0.698104	19	0.374311
7	101342920	101343096	ENST00000223167	-70423	MYL10			42	1.68356	19	0.536187	39	2.12849	33	0.571727	29	0.519103	32	0.630419
7	101859988	101860244	ENST00000580604	21616	AC005088.1	ENSG00000252824, ENSG00000258093, ENSG00000264642, ENSG00000256295	SNORA48, AC005086.4, AC005088.1, AC005086.2	56	2.24475	34	0.959492	39	2.12849	43	0.744978	31	0.554903	21	0.413712
7	103413656	103413975	ENST00000473457	-143297	RELN			114	4.56968	63	1.77788	56	3.05629	55	0.952879	63	1.12771	76	1.49724
7	110731815	110732036	ENST00000464835	794	LRRN3	ENSG00000173114, ENSG00000238922	LRRN3, snoU13	71	2.84603	41	1.15703	63	3.43833	56	0.970204	31	0.554903	49	0.965329
7	110857065	110857286	ENST00000459130	-107727	snoU13			93	3.72789	45	1.26992	47	2.5651	60	1.0395	40	0.716004	25	0.492515
7	113933333	113933434	ENST00000393494	-120960	FOXP2	ENSG00000236580	RP11-95P9.1	59	2.36501	39	1.10059	38	2.07391	49	0.848928	11	0.196901	15	0.295509
7	128528504	128528754	ENST00000609480	17736	RP11-309L24.9	ENSG00000242902, ENSG00000135253, ENSG00000128591, ENSG00000128604, ENSG00000272899, ENSG00000221401, ENSG00000239815, ENSG00000128524, ENSG00000224163	RP11-309L24.2, KCP, FLNC, IRF5, RP11-309L24.9, AC025594.1, RP11-309L24.4, ATP6V1F, RP11-309L24.6	64	2.56543	30	0.846611	35	1.91018	44	0.762303	11	0.196901	16	0.315209
7	131817130	131817362	ENST00000496550	13032	PLXNA4	ENSG00000221866, ENSG00000229532	PLXNA4, AC105443.2	198	7.93681	111	3.13246	153	8.35022	118	2.04436	65	1.16351	96	1.89126
7	139025380	139025557	ENST00000488886	174	C7orf55	ENSG00000157741, ENSG00000206843, ENSG00000269955, ENSG00000273391, ENSG00000146963, ENSG00000164898	UBN2, RNU6-206P, LUC7L2, RP11-634H22.1, C7orf55-LUC7L2, C7orf55	316	12.6668	215	6.06738	224	12.2252	170	2.94526	153	2.73872	138	2.71868
7	141431534	141431820	ENST00000390851	3896	RNU1-82P	ENSG00000106028, ENSG00000257093, ENSG00000212153, ENSG00000214102, ENSG00000228775, ENSG00000127362, ENSG00000127364	SSBP1, KIAA1147, RNU1-82P, WEE2, WEE2-AS1, TAS2R3, TAS2R4	74	2.96628	33	0.931272	35	1.91018	51	0.883578	40	0.716004	30	0.591018
7	141783459	141783688	ENST00000485078	-11025	MGAM	ENSG00000257335, ENSG00000257743	MGAM, RP11-1220K2.2	76	3.04645	47	1.32636	44	2.40137	24	0.415802	30	0.537003	22	0.433413
7	145098914	145099069	ENST00000422084	279436	AC006007.1			116	4.64985	78	2.20119	79	4.31155	97	1.68053	33	0.590704	40	0.788023
7	155894016	155894244	ENST00000377722	138732	AC021218.2			87	3.48738	55	1.55212	51	2.78341	55	0.952879	28	0.501203	35	0.689521
7	156182636	156183028	ENST00000426187	45721	AC073133.2	ENSG00000228569	AC073133.2	385	15.4327	231	6.5189	223	12.1706	274	4.74707	110	1.96901	138	2.71868
7	157301694	157302135	ENST00000449903	7941	AC006372.5	ENSG00000233191, ENSG00000234210, ENSG00000236669, ENSG00000223872	AC006372.6, AC006372.4, AC006372.1, AC006372.5	72	2.88611	49	1.3828	44	2.40137	49	0.848928	41	0.733905	37	0.728922
8	155303	155766	ENST00000523795	-4880	RP11-585F1.10	ENSG00000255464, ENSG00000176269, ENSG00000272812, ENSG00000253166, ENSG00000223508, ENSG00000172748, ENSG00000272240, ENSG00000273402, ENSG00000250210	RP11-585F1.2, OR4F21, RP5-855D21.3, RP11-585F1.6, RPL23AP53, ZNF596, RP5-855D21.1, RP5-855D21.2, RP11-585F1.10	207	8.29757	132	3.72509	126	6.87665	124	2.14831	84	1.50361	97	1.91096
8	1781444	1781703	ENST00000398564	7339	ARHGEF10	ENSG00000207826, ENSG00000104728	MIR596, ARHGEF10	161	6.45366	87	2.45517	130	7.09496	120	2.07901	40	0.716004	85	1.67455
8	6736579	6736696	ENST00000297439	-1101	DEFB1	ENSG00000250752, ENSG00000164825, ENSG00000245857, ENSG00000186530, ENSG00000254625, ENSG00000164822	GS1-24F4.1, DEFB1, GS1-24F4.2, XKR5, GS1-24F4.3, DEFA6	67	2.68569	35	0.987712	31	1.69188	35	0.606377	18	0.322202	25	0.492515
8	10257828	10257939	ENST00000517594	73929	MSRA	ENSG00000261451	RP11-981G7.1	175	7.01485	100	2.82204	117	6.38546	155	2.68539	83	1.48571	94	1.85186
8	18346337	18346840	ENST00000520116	97973	NAT2			67	2.68569	46	1.29814	45	2.45595	48	0.831603	43	0.769705	30	0.591018
8	25268419	25268601	ENST00000479547	998	DOCK5	ENSG00000104756, ENSG00000147459, ENSG00000253476, ENSG00000184661, ENSG00000147437	KCTD9, DOCK5, RP11-395I14.2, CDCA2, GNRH1	39	1.56331	13	0.366865	34	1.85561	23	0.398477	50	0.895006	23	0.453113
8	32359985	32360113	ENST00000287845	-45678	NRG1	ENSG00000157168	NRG1	85	3.40721	57	1.60856	38	2.07391	41	0.710328	8	0.143201	60	1.18204
8	32983484	32983792	ENST00000583783	-69739	AC104037.1			1108	44.414	694	19.5849	696	37.9853	659	11.4172	342	6.12184	356	7.01341
8	38365323	38365529	ENST00000437935	20796	C8orf86	ENSG00000253361, ENSG00000077782, ENSG00000196166	RP11-675F6.3, FGFR1, C8orf86	88	3.52747	41	1.15703	52	2.83798	49	0.848928	23	0.411703	17	0.33491
8	42895755	42895842	ENST00000533559	6452	FNTA	ENSG00000254673, ENSG00000168172, ENSG00000168522, ENSG00000200731	RP11-598P20.5, HOOK3, FNTA, RNU1-124P	37	1.48314	13	0.366865	32	1.74645	28	0.485102	9	0.161101	31	0.610718
8	53795634	53795731	ENST00000331251	-55342	NPBWR1			43	1.72365	22	0.620848	36	1.96476	45	0.779628	40	0.716004	32	0.630419
8	55227524	55227725	ENST00000362342	-15603	RNU105C	ENSG00000199212	RNU105C	47	1.88399	34	0.959492	33	1.80103	36	0.623702	19	0.340102	7	0.137904
8	55667071	55667244	ENST00000220676	138497	RP1			41	1.64348	18	0.507966	47	2.5651	41	0.710328	17	0.304302	24	0.472814
8	61874659	61874835	ENST00000525556	5596	AC022182.3	ENSG00000254802, ENSG00000254777, ENSG00000255397	AC022182.3, AC022182.1, AC022182.2	63	2.52535	37	1.04415	32	1.74645	36	0.623702	32	0.572804	41	0.807724
8	65063319	65063480	ENST00000520799	-222451	LINC00966			187	7.49587	129	3.64043	126	6.87665	135	2.33888	98	1.75421	140	2.75808
8	67026320	67026615	ENST00000517961	924	AC084082.3	ENSG00000253190, ENSG00000147573	AC084082.3, TRIM55	295	11.825	185	5.22077	217	11.8431	110	1.90576	85	1.52151	144	2.83688
8	68888636	68889057	ENST00000517617	24153	PREX2	ENSG00000046889	PREX2	86	3.4473	47	1.32636	70	3.82036	64	1.1088	64	1.14561	36	0.709221
8	77721054	77721244	ENST00000524290	30615	ZFHX4	ENSG00000091656	ZFHX4	58	2.32492	31	0.874831	34	1.85561	44	0.762303	23	0.411703	41	0.807724
8	82409043	82409430	ENST00000256104	-13697	FABP4	ENSG00000253374, ENSG00000237264, ENSG00000197416, ENSG00000170323, ENSG00000147588, ENSG00000205186	RP11-257P3.3, FTH1P11, FABP12, FABP4, PMP2, FABP9	58	2.32492	25	0.705509	17	0.927803	14	0.242551	61	1.09191	15	0.295509
8	83874831	83875018	ENST00000522123	-3941	RP11-731N10.1	ENSG00000253836, ENSG00000253581	RP11-731N10.1, CTD-2272D18.2	389	15.593	271	7.64772	263	14.3537	315	5.4574	110	1.96901	131	2.58078
8	89809425	89809557	ENST00000604955	11631	RP11-642C5.1	ENSG00000271156	RP11-642C5.1	54	2.16458	33	0.931272	36	1.96476	43	0.744978	28	0.501203	16	0.315209
8	98001684	98001884	ENST00000522617	-39961	CPQ	ENSG00000104324	CPQ	89	3.56755	51	1.43924	31	1.69188	53	0.918229	69	1.23511	88	1.73365
8	101438663	101439189	ENST00000523554	3810	KB-173C10.1	ENSG00000253666, ENSG00000265599, ENSG00000253842, ENSG00000253824	KB-1615E4.2, MIR4471, KB-173C10.1, KB-173C10.2	72	2.88611	48	1.35458	39	2.12849	48	0.831603	19	0.340102	25	0.492515
8	102968752	102968983	ENST00000520690	18689	NCALD	ENSG00000104490	NCALD	120	4.81018	70	1.97542	58	3.16544	68	1.1781	32	0.572804	46	0.906227
8	103546382	103546847	ENST00000516784	-1050	RNU6-1224P	ENSG00000155087, ENSG00000240724, ENSG00000252593, ENSG00000253633	ODF1, RPS12P15, RNU6-1224P, KB-1980E6.3	79	3.16671	14	0.395085	29	1.58272	14	0.242551	71	1.27091	17	0.33491
8	110514196	110514403	ENST00000533183	4837	PKHD1L1	ENSG00000147654, ENSG00000254185, ENSG00000205038	EBAG9, RP11-419L20.2, PKHD1L1	180	7.21528	93	2.62449	94	5.1302	84	1.45531	43	0.769705	50	0.985029
8	113905263	113905490	ENST00000339701	-203068	CSMD3			276	11.0634	195	5.50297	200	10.9153	187	3.23979	91	1.62891	124	2.44287
8	119136045	119136202	ENST00000378204	-12060	EXT1	ENSG00000182197	EXT1	68	2.72577	39	1.10059	63	3.43833	30	0.519752	42	0.751805	42	0.827425
8	119963684	119963832	ENST00000517352	329	TNFRSF11B	ENSG00000254247, ENSG00000184374, ENSG00000207334, ENSG00000164761	RP11-278I4.1, COLEC10, RNU6-12P, TNFRSF11B	65	2.60552	44	1.2417	48	2.61968	51	0.883578	38	0.680204	39	0.768323
8	121901522	121901743	ENST00000517739	-23693	RP11-369K17.1	ENSG00000253619	RP11-369K17.1	105	4.20891	65	1.83432	70	3.82036	70	1.21275	68	1.21721	58	1.14263
8	126524392	126524669	ENST00000521991	-10498	RP11-136O12.2	ENSG00000253111	RP11-136O12.2	87	3.48738	49	1.3828	43	2.34679	55	0.952879	39	0.698104	39	0.768323
8	142551106	142551460	ENST00000427937	26589	AC138647.1	ENSG00000226807, ENSG00000226490	MROH5, AC138647.1	73	2.9262	47	1.32636	44	2.40137	61	1.05683	42	0.751805	37	0.728922
8	143272142	143272869	ENST00000584349	14933	MIR4472-1	ENSG00000254008, ENSG00000265247	LINC00051, MIR4472-1	184	7.37562	107	3.01958	130	7.09496	134	2.32156	97	1.73631	76	1.49724
8	143601396	143601633	ENST00000518812	-23346	BAI1	ENSG00000181790	BAI1	58	2.32492	34	0.959492	44	2.40137	36	0.623702	18	0.322202	18	0.354611
8	144263450	144263683	ENST00000414417	-21430	LY6H	ENSG00000176956, ENSG00000182851	LY6H, GPIHBP1	104	4.16883	63	1.77788	50	2.72883	72	1.2474	15	0.268502	38	0.748622
9	10010	10470	ENST00000449442	25566	FAM138C	ENSG00000181404, ENSG00000218839, ENSG00000236875, ENSG00000227518	XXyac-YRM2039.2, FAM138C, DDX11L5, MIR1302-2	212	8.49799	147	4.14839	160	8.73226	156	2.70271	137	2.45232	117	2.30497
9	9825326	9825511	ENST00000449531	25949	RP11-527D15.1	ENSG00000230920	RP11-527D15.1	73	2.9262	38	1.07237	36	1.96476	40	0.693003	3	0.0537003	16	0.315209
9	16539405	16539666	ENST00000411752	-103147	BNC2			60	2.40509	34	0.959492	33	1.80103	43	0.744978	28	0.501203	6	0.118204
9	19129639	19130083	ENST00000276914	-2263	PLIN2	ENSG00000264126, ENSG00000201118, ENSG00000147872, ENSG00000147874	RN7SL158P, Y_RNA, PLIN2, HAUS6	59	2.36501	11	0.310424	24	1.30984	17	0.294526	40	0.716004	5	0.0985029
9	19161324	19162205	ENST00000494753	-12407	PLIN2	ENSG00000147872, ENSG00000232176	PLIN2, RP11-146N23.1	230	9.21952	20	0.564407	122	6.65835	24	0.415802	294	5.26263	29	0.571317
9	21906370	21906634	ENST00000484957	47165	MTAP	ENSG00000264801, ENSG00000099810, ENSG00000265194	RP11-149I2.5, MTAP, RP11-70L8.4	47	1.88399	29	0.81839	44	2.40137	43	0.744978	18	0.322202	31	0.610718
9	68409906	68410092	ENST00000417843	-45	RP11-764K9.1	ENSG00000225411, ENSG00000215548, ENSG00000266017, ENSG00000239684, ENSG00000226020, ENSG00000207277, ENSG00000232815	RP11-764K9.1, RP11-764K9.4, MIR4477B, PTGER4P3, CDK2AP2P3, RNA5SP284, LINC00537	111	4.44942	57	1.60856	62	3.38375	63	1.09148	45	0.805505	37	0.728922
9	71749746	71749997	ENST00000606364	13642	TJP2	ENSG00000119139, ENSG00000270236	TJP2, RP11-265B8.5	49	1.96416	28	0.79017	37	2.01933	25	0.433127	15	0.268502	13	0.256108
9	77095671	77095748	ENST00000376896	-16564	RORB	ENSG00000224825, ENSG00000198963	RP11-171A24.3, RORB	76	3.04645	48	1.35458	45	2.45595	53	0.918229	27	0.483303	46	0.906227
9	78790156	78790360	ENST00000455778	-13316	PCSK5	ENSG00000099139	PCSK5	59	2.36501	24	0.677289	39	2.12849	40	0.693003	17	0.304302	37	0.728922
9	80724785	80724951	ENST00000286548	-78437	GNAQ	ENSG00000233457	RP11-336N8.1	60	2.40509	28	0.79017	36	1.96476	45	0.779628	12	0.214801	20	0.394012
9	82409667	82409773	ENST00000478290	86217	TLE4			36	1.44306	18	0.507966	33	1.80103	31	0.537077	20	0.358002	20	0.394012
9	88896379	88896946	ENST00000311534	364	ISCA1	ENSG00000083223, ENSG00000223012, ENSG00000135070, ENSG00000187753	ZCCHC6, RN7SKP264, ISCA1, C9orf153	61	2.44518	17	0.479746	43	2.34679	27	0.467777	98	1.75421	14	0.275808
9	92139781	92139987	ENST00000455551	-26874	SEMA4D	ENSG00000264913, ENSG00000187764	AL590233.1, SEMA4D	56	2.24475	32	0.903051	45	2.45595	61	1.05683	20	0.358002	18	0.354611
9	92770297	92770398	ENST00000583807	15506	MIR4290	ENSG00000227555, ENSG00000237626, ENSG00000263967	RP11-406A20.4, RP11-406A20.1, MIR4290	63	2.52535	41	1.15703	45	2.45595	39	0.675678	20	0.358002	46	0.906227
9	95627239	95627463	ENST00000395505	-8749	ZNF484	ENSG00000187984, ENSG00000232843, ENSG00000226721, ENSG00000188101, ENSG00000127081, ENSG00000226668, ENSG00000252772	ANKRD19P, SNX18P2, EEF1DP2, ALOX15P2, ZNF484, RP11-526D8.7, RNU6-714P	68	2.72577	46	1.29814	31	1.69188	35	0.606377	31	0.554903	29	0.571317
9	95988154	95988272	ENST00000411624	-8980	WNK2	ENSG00000165238	WNK2	110	4.40934	44	1.2417	41	2.23764	54	0.935554	11	0.196901	25	0.492515
9	96698765	96699155	ENST00000401724	16785	BARX1	ENSG00000235601, ENSG00000131668	RP11-231K24.2, BARX1	625	25.053	381	10.752	708	38.6402	472	8.17743	441	7.89395	469	9.23958
9	103813480	103813651	ENST00000374874	22576	LPPR1	ENSG00000148123	LPPR1	100	4.00849	65	1.83432	69	3.76579	64	1.1088	32	0.572804	46	0.906227
9	107753725	107754452	ENST00000457720	-100	RP11-217B7.3	ENSG00000230013	RP11-217B7.3	66	2.6456	12	0.338644	43	2.34679	22	0.381152	186	3.32942	23	0.453113
9	108672863	108673035	ENST00000445897	154122	RP11-6F6.1			43	1.72365	30	0.846611	33	1.80103	44	0.762303	4	0.0716004	12	0.236407
9	115489194	115489574	ENST00000374242	-8792	INIP	ENSG00000226609, ENSG00000148153, ENSG00000148158	RP11-276E15.4, INIP, SNX30	41	1.64348	4	0.112881	21	1.14611	12	0.207901	124	2.21961	19	0.374311
9	121688921	121689115	ENST00000456032	186182	RP11-127L21.1			154	6.17307	103	2.9067	104	5.67597	99	1.71518	45	0.805505	53	1.04413
9	126314200	126314335	ENST00000497135	31212	DENND1A	ENSG00000119522, ENSG00000222722	DENND1A, AL161790.1	192	7.6963	138	3.89441	123	6.71292	122	2.11366	128	2.29121	122	2.40347
9	134103203	134103626	ENST00000498010	-201	NUP214	ENSG00000246851, ENSG00000226987, ENSG00000126883, ENSG00000126882	RP11-544A12.8, RP11-544A12.5, NUP214, FAM78A	46	1.8439	8	0.225763	24	1.30984	9	0.155926	61	1.09191	16	0.315209
9	135049591	135049755	ENST00000393229	12379	NTNG2	ENSG00000221105, ENSG00000196358	AL159997.1, NTNG2	36	1.44306	20	0.564407	58	3.16544	35	0.606377	72	1.28881	57	1.12293
9	135874876	135874969	ENST00000372123	12877	GFI1B	ENSG00000233800, ENSG00000165702, ENSG00000148308, ENSG00000196205, ENSG00000234907, ENSG00000238558	RP11-295G24.4, GFI1B, GTF3C5, EEF1A1P5, RP11-415H23.4, RNU7-21P	67	2.68569	31	0.874831	38	2.07391	34	0.589052	15	0.268502	25	0.492515
9	136954927	136955001	ENST00000371834	-21305	BRD3	ENSG00000235138, ENSG00000196363, ENSG00000169925, ENSG00000271525, ENSG00000273249	RP11-374P20.4, WDR5, BRD3, RP11-349K21.1, LL09NC01-251B2.3	57	2.28484	35	0.987712	31	1.69188	46	0.796953	24	0.429603	21	0.413712
9	137145996	137146243	ENST00000417135	41052	RP11-145E17.2	ENSG00000223729	RP11-145E17.2	133	5.33129	85	2.39873	90	4.9119	96	1.66321	36	0.644404	60	1.18204
9	137491033	137492060	ENST00000371817	-41785	COL5A1	ENSG00000130635, ENSG00000227150	COL5A1, RP11-473E2.3	212	8.49799	142	4.00729	151	8.24107	155	2.68539	141	2.52392	71	1.39874
9	138618971	138619349	ENST00000491806	-9301	KCNT1	ENSG00000165643, ENSG00000107147	SOHLH1, KCNT1	44	1.76373	43	1.21348	36	1.96476	45	0.779628	19	0.340102	38	0.748622
9	141023431	141023728	ENST00000413253	53201	CACNA1B	ENSG00000229926, ENSG00000159247	RP11-424E7.3, TUBBP5	110	4.40934	71	2.00365	66	3.60206	67	1.16078	63	1.12771	74	1.45784
GL000202.1	14980	15492						124	4.97052	48	1.35458	75	4.09325	59	1.02218	61	1.09191	48	0.945628
GL000220.1	109611	111219	ENST00000474885	-1295	RNA5-8S5	ENSG00000263806, ENSG00000265807, ENSG00000243151, ENSG00000244180, ENSG00000265830, ENSG00000242716, ENSG00000272060, ENSG00000266219, ENSG00000264827, ENSG00000241335, ENSG00000266658, ENSG00000265525	AL592188.3, AL592188.6, AL592188.1, AL592188.2, AL592188.7, RNA5-8S5, RNA18S5, AL592188.8, AL592188.4, RNA5-8S5, RNA28S5, AL592188.5	691	27.6986	439	12.3887	755	41.2053	471	8.16011	660	11.8141	567	11.1702
GL000220.1	153046	154968	ENST00000577630	1575	AL592188.5	ENSG00000244180, ENSG00000265807, ENSG00000243151, ENSG00000265830, ENSG00000242716, ENSG00000272060, ENSG00000266219, ENSG00000264827, ENSG00000241335, ENSG00000266658, ENSG00000265525	AL592188.2, AL592188.6, AL592188.1, AL592188.7, RNA5-8S5, RNA18S5, AL592188.8, AL592188.4, RNA5-8S5, RNA28S5, AL592188.5	1033	41.4077	650	18.3432	1098	59.9251	609	10.551	910	16.2891	871	17.1592
GL000220.1	156253	156681	ENST00000459522	410	RNA5-8S5	ENSG00000244180, ENSG00000265807, ENSG00000243151, ENSG00000265830, ENSG00000242716, ENSG00000272060, ENSG00000266219, ENSG00000264827, ENSG00000241335, ENSG00000266658, ENSG00000265525	AL592188.2, AL592188.6, AL592188.1, AL592188.7, RNA5-8S5, RNA18S5, AL592188.8, AL592188.4, RNA5-8S5, RNA28S5, AL592188.5	47	1.88399	30	0.846611	48	2.61968	56	0.970204	220	3.93802	216	4.25533
GL000220.1	157471	157899	ENST00000581141	-373	AL592188.7	ENSG00000265807, ENSG00000243151, ENSG00000265830, ENSG00000242716, ENSG00000272060, ENSG00000266219, ENSG00000264827, ENSG00000241335, ENSG00000266658, ENSG00000265525	AL592188.6, AL592188.1, AL592188.7, RNA5-8S5, RNA18S5, AL592188.8, AL592188.4, RNA5-8S5, RNA28S5, AL592188.5	219	8.77859	127	3.58399	271	14.7903	156	2.70271	217	3.88432	168	3.3097
GL000220.1	158758	159388	ENST00000581141	1024	AL592188.7	ENSG00000265807, ENSG00000243151, ENSG00000265830, ENSG00000242716, ENSG00000272060, ENSG00000241335, ENSG00000266658, ENSG00000265525	AL592188.6, AL592188.1, AL592188.7, RNA5-8S5, RNA18S5, RNA5-8S5, RNA28S5, AL592188.5	359	14.3905	214	6.03916	465	25.3781	247	4.27929	374	6.69464	332	6.54059
GL000220.1	159403	160353	ENST00000581141	1780	AL592188.7	ENSG00000265807, ENSG00000243151, ENSG00000265830, ENSG00000242716, ENSG00000241335, ENSG00000266658, ENSG00000265525	AL592188.6, AL592188.1, AL592188.7, RNA5-8S5, RNA5-8S5, RNA28S5, AL592188.5	382	15.3124	210	5.92627	485	26.4697	250	4.33127	444	7.94765	459	9.04257
GL000220.1	160858	161310	ENST00000581141	2851	AL592188.7	ENSG00000265807, ENSG00000243151, ENSG00000265830, ENSG00000242716, ENSG00000241335, ENSG00000266658, ENSG00000265525	AL592188.6, AL592188.1, AL592188.7, RNA5-8S5, RNA5-8S5, RNA28S5, AL592188.5	206	8.25748	104	2.93492	174	9.49633	107	1.85378	142	2.54182	145	2.85659
GL000228.1	121338	121453	ENST00000459195	-55919	CT476828.2	ENSG00000256490, ENSG00000255619, ENSG00000256252, ENSG00000256521, ENSG00000256344, ENSG00000255638, ENSG00000256024, ENSG00000256456, ENSG00000255707, ENSG00000256840, ENSG00000256868, ENSG00000256631, ENSG00000256619	CT476828.10, CT476828.3, CT476828.7, CT476828.11, CT476828.8, CT476828.4, CT476828.6, CT476828.9, CT476828.5, CT476828.14, CT476828.15, CT476828.13, CT476828.12	62	2.48526	32	0.903051	41	2.23764	23	0.398477	26	0.465403	31	0.610718
GL000229.1	18981	19388	ENST00000459109	1836	CT978678.1	ENSG00000238643	CT978678.1	130	5.21103	74	2.08831	106	5.78512	110	1.90576	156	2.79242	70	1.37904
GL000237.1	36854	37222	ENST00000602027	-34488	BAGE5	ENSG00000268590	BAGE5	105	4.20891	68	1.91898	75	4.09325	59	1.02218	41	0.733905	50	0.985029
X	397137	398085	ENST00000577553	27705	AL732314.1	ENSG00000167393, ENSG00000266731	PPP2R3B, AL732314.1	715	28.6607	464	13.0942	514	28.0524	507	8.78381	207	3.70532	192	3.78251
X	583914	584197	ENST00000334060	-1061	SHOX	ENSG00000185960	SHOX	64	2.56543	44	1.2417	49	2.67425	45	0.779628	24	0.429603	24	0.472814
X	951628	951950	ENST00000420865	925	RP11-309M23.1	ENSG00000237531, ENSG00000225661	RP11-309M23.1, RPL14P5	93	3.72789	55	1.55212	96	5.23936	91	1.57658	40	0.716004	47	0.925928
X	952002	952215	ENST00000420865	1123	RP11-309M23.1	ENSG00000237531, ENSG00000225661	RP11-309M23.1, RPL14P5	148	5.93256	76	2.14475	78	4.25698	103	1.78448	59	1.05611	35	0.689521
X	1259683	1260081	ENST00000381566	71730	CRLF2			178	7.13511	96	2.70915	154	8.4048	179	3.10119	84	1.50361	61	1.20174
X	1478513	1478843	ENST00000381469	18008	IL3RA	ENSG00000169100, ENSG00000236017, ENSG00000265350, ENSG00000185291, ENSG00000236871	SLC25A6, ASMTL-AS1, RN7SL355P, IL3RA, LINC00106	82	3.28696	46	1.29814	64	3.4929	42	0.727653	32	0.572804	48	0.945628
X	4123745	4123893	ENST00000381105	-267883	RP11-706O15.7			79	3.16671	50	1.41102	60	3.2746	54	0.935554	29	0.519103	23	0.453113
X	4532906	4533302	ENST00000420725	18451	RP11-707P20.1	ENSG00000236513, ENSG00000264861	RP11-707P20.1, AC108683.1	107	4.28908	61	1.72144	55	3.00171	60	1.0395	42	0.751805	40	0.788023
X	4794137	4794238	ENST00000410902	-157231	AC074035.1			87	3.48738	56	1.58034	50	2.72883	67	1.16078	60	1.07401	17	0.33491
X	7620585	7620961	ENST00000341408	-189639	VCX			227	9.09927	146	4.12017	153	8.35022	166	2.87596	103	1.84371	76	1.49724
X	19496064	19496345	ENST00000518578	4233	MAP3K15	ENSG00000180815	MAP3K15	61	2.44518	33	0.931272	38	2.07391	39	0.675678	18	0.322202	33	0.650119
X	19652226	19652359	ENST00000477102	30557	SH3KBP1	ENSG00000147010	SH3KBP1	163	6.53383	102	2.87848	119	6.49462	105	1.81913	63	1.12771	88	1.73365
X	24416220	24416376	ENST00000584512	49341	AC004552.1	ENSG00000223731, ENSG00000225071, ENSG00000264746	SUPT20HL1, GS1-184P14.2, AC004552.1	199	7.97689	118	3.33	188	10.2604	165	2.85864	76	1.36041	62	1.22144
X	25568352	25568494	ENST00000423914	-328079	RP11-86A5.1	ENSG00000229310	RPP40P1	68	2.72577	41	1.15703	47	2.5651	35	0.606377	25	0.447503	18	0.354611
X	25833474	25833713	ENST00000423914	-62952	RP11-86A5.1			58	2.32492	53	1.49568	39	2.12849	49	0.848928	62	1.10981	14	0.275808
X	26620789	26620977	ENST00000569334	44453	VENTXP1	ENSG00000230265, ENSG00000259849	RP11-702C7.1, VENTXP1	55	2.20467	40	1.12881	34	1.85561	29	0.502427	22	0.393802	22	0.433413
X	30607239	30607769	ENST00000378962	-11482	CXorf21	ENSG00000232368, ENSG00000120280, ENSG00000178556	FTLP2, CXorf21, CKS1BP6	59	2.36501	12	0.338644	29	1.58272	19	0.329176	94	1.68261	33	0.650119
X	40504100	40504631	ENST00000378421	2374	CXorf38	ENSG00000185753, ENSG00000238205, ENSG00000180182, ENSG00000182220	CXorf38, MPC1L, MED14, ATP6AP2	56	2.24475	15	0.423305	34	1.85561	16	0.277201	68	1.21721	20	0.394012
X	45366159	45366778	ENST00000609127	1835	RP11-245M24.1	ENSG00000229563	RP11-245M24.1	118	4.73002	9	0.253983	51	2.78341	15	0.259876	110	1.96901	8	0.157605
X	52980793	52980877	ENST00000510517	4701	FAM156A	ENSG00000182646	FAM156A	112	4.48951	63	1.77788	58	3.16544	49	0.848928	18	0.322202	34	0.66982
X	53155203	53155340	ENST00000515898	-4374	RNU7-37P	ENSG00000232593, ENSG00000266700, ENSG00000251707, ENSG00000270189, ENSG00000184205, ENSG00000235224, ENSG00000231340, ENSG00000234019, ENSG00000227329	RP11-258C19.5, AL139396.1, RNU7-37P, RP11-258C19.7, TSPYL2, RP11-236P24.1, ACTG1P10, RP11-236P24.3, RP11-258C19.4	145	5.81231	103	2.9067	105	5.73055	92	1.59391	56	1.00241	54	1.06383
X	54095161	54095269	ENST00000516366	-3825	U3	ENSG00000252175, ENSG00000172943	U3, PHF8	89	3.56755	46	1.29814	36	1.96476	32	0.554402	6	0.107401	21	0.413712
X	56296744	56296975	ENST00000358094	37222	KLF8	ENSG00000234135, ENSG00000102349	RPL23AP83, KLF8	82	3.28696	50	1.41102	62	3.38375	48	0.831603	39	0.698104	55	1.08353
X	78238901	78239040	ENST00000475374	38081	P2RY10	ENSG00000078589	P2RY10	104	4.16883	40	1.12881	96	5.23936	31	0.537077	31	0.554903	24	0.472814
X	87533178	87533352	ENST00000516207	129442	ACA64			92	3.68781	45	1.26992	61	3.32917	68	1.1781	16	0.286402	30	0.591018
X	105672743	105672903	ENST00000372544	-182379	CXorf57	ENSG00000202407, ENSG00000224816	Y_RNA, NAP1L4P2	49	1.96416	36	1.01593	43	2.34679	56	0.970204	19	0.340102	54	1.06383
X	110208063	110208206	ENST00000446737	20580	PAK3	ENSG00000077264	PAK3	88	3.52747	42	1.18525	71	3.87494	47	0.814278	64	1.14561	66	1.30024
X	122318005	122318221	ENST00000264357	25	GRIA3	ENSG00000125675	GRIA3	158	6.33341	80	2.25763	79	4.31155	63	1.09148	36	0.644404	55	1.08353
X	132795629	132795730	ENST00000390161	85203	AL009174.1	ENSG00000227008	RP3-417G15.1	122	4.89035	66	1.86254	74	4.03867	89	1.54193	75	1.34251	74	1.45784
X	137212876	137213056	ENST00000410182	-442759	RNU6-985P			46	1.8439	20	0.564407	39	2.12849	47	0.814278	28	0.501203	27	0.531916
X	147312439	147312692	ENST00000364415	-222728	5S_rRNA	ENSG00000233467	U40455.1	56	2.24475	38	1.07237	39	2.12849	25	0.433127	28	0.501203	47	0.925928
X	153330265	153330341	ENST00000486506	-7071	MECP2	ENSG00000169057, ENSG00000211524, ENSG00000184216	MECP2, MIR718, IRAK1	177	7.09502	109	3.07602	141	7.6953	99	1.71518	111	1.98691	82	1.61545
X	153823794	153824021	ENST00000333128	10495	CTAG1A	ENSG00000232155, ENSG00000073009, ENSG00000160211, ENSG00000183678, ENSG00000231342, ENSG00000213338, ENSG00000184033	AF277315.19, IKBKG, G6PD, CTAG1A, ATF4P2, ATF4P1, CTAG1B	71	2.84603	35	0.987712	33	1.80103	40	0.693003	24	0.429603	36	0.709221
X	155249771	155249894	ENST00000494962	14036	IL9R	ENSG00000227159, ENSG00000270726, ENSG00000185203, ENSG00000223484, ENSG00000124334, ENSG00000228410, ENSG00000182484	DDX11L16, AJ271736.10, WASIR1, TRPC6P, IL9R, TCEB1P24, WASH6P	51	2.04433	20	0.564407	42	2.29222	17	0.294526	15	0.268502	13	0.256108
X	155259594	155259863	ENST00000494962	23983	IL9R	ENSG00000270726, ENSG00000227159, ENSG00000185203, ENSG00000223484, ENSG00000124334, ENSG00000182484	AJ271736.10, DDX11L16, WASIR1, TRPC6P, IL9R, WASH6P	78	3.12662	41	1.15703	30	1.6373	30	0.519752	24	0.429603	8	0.157605
Y	7221771	7221865	ENST00000516346	-24910	RNU6-941P	ENSG00000252155, ENSG00000252633, ENSG00000099725, ENSG00000251996	RNU6-941P, RN7SKP282, PRKY, Y_RNA	91	3.64772	41	1.15703	58	3.16544	37	0.641028	27	0.483303	57	1.12293

## Sheet: Table S5
Table S5: Genes upregulated in TAMs in vivo versus MDMs (log2FC ≥0.7; FPKM ≥0.3).
stable_id	name	description	logFC TAM vs MDM	FPKM MDM X0 DMSO	FPKM MDM R10 DMSO (1)	FPKM MDM R10 DMSO (2)	FPKM MDM R10 DMSO (3)	FPKM MDM R10 DMSO (4)	FPKM TAM 52	FPKM TAM 66	FPKM TAM 69	FPKM TAM 72	FPKM TAM 22	FPKM TAM 24	FPKM TAM 29	FPKM TAM 30	FPKM TAM 31	FPKM TAM 43
ENSG00000133800	LYVE1	lymphatic vessel endothelial hyaluro receptor 1 [Source:HGNC Symbol;Acc:14687]	13.08	0.21	0.11	0.05	0.04	0.05	318.61	24.94	464.43	240.52	468.21	322.21	202.79	23.6	62.18	430.61
ENSG00000171345	KRT19	keratin 19 [Source:HGNC Symbol;Acc:6436]	10.1	0	0	0.05	0.16	0.03	85.8	123.13	59.21	4.1	7.44	3.28	5.65	105.03	30.56	20.74
ENSG00000125740	FOSB	FBJ murine osteosarcoma viral oncogene homolog B [Source:HGNC Symbol;Acc:3797]	9.53	0.03	0.04	0.02	0.03	0.04	66.65	16.5	43.15	11.37	22.42	25.41	27.9	26.23	99.64	12.12
ENSG00000135480	KRT7	keratin 7 [Source:HGNC Symbol;Acc:6445]	9.44	0	0.18	0.01	0.05	0.01	71.34	123.84	55.62	1.67	6.91	1.08	3.26	112.45	13.57	6.66
ENSG00000147676	MAL2	mal, T-cell differentiation protein 2 (gene/pseudogene) [Source:HGNC Symbol;Acc:13634]	8.75	0	0	0.08	0.02	0.06	27	55.92	8.55	0.29	0.78	0.46	1.1	87.77	11.18	1.65
ENSG00000137801	THBS1	thrombospondin 1 [Source:HGNC Symbol;Acc:11785]	8.28	0.09	2.23	0.04	0.08	0.08	260.03	13.45	10.64	4.81	23.72	31.86	63.71	22.6	186.75	92.18
ENSG00000165949	IFI27	interferon, alpha-inducible protein 27 [Source:HGNC Symbol;Acc:5397]	8.19	1.55	3.36	0.13	0.04	0.09	22.21	247.81	109.84	71.08	3.86	1.01	9.41	92.44	24.95	25.46
ENSG00000115414	FN1	fibronectin 1 [Source:HGNC Symbol;Acc:3778]	8.18	0.49	0.27	10.27	2.33	12.35	1399.21	484.6	888.86	602.97	371.52	2808.17	1229.71	786.72	790.43	415.13
ENSG00000148346	LCN2	lipocalin 2 [Source:HGNC Symbol;Acc:6526]	8.05	0	0	0	0	0.02	88.07	70.4	2.43	0.82	13.22	0.71	1.21	33.25	5.23	2.51
ENSG00000038427	VCAN	versican [Source:HGNC Symbol;Acc:2464]	7.99	1.46	1.92	0.9	0.47	0.99	311.04	61.55	87.91	82.2	352.18	377.79	298.82	81.5	247.32	376.19
ENSG00000124107	SLPI	secretory leukocyte peptidase inhibitor [Source:HGNC Symbol;Acc:11092]	7.81	0	0.03	0.43	0.31	0.04	194.49	243.97	93.44	3.8	8.67	2.65	7.63	56	36.19	3.27
ENSG00000004799	PDK4	pyruvate dehydrogenase kinase, isozyme 4 [Source:HGNC Symbol;Acc:8812]	7.76	0.79	0.38	0.42	0.12	0.44	154.39	16.42	50.72	121.59	103.32	70.25	164.93	41.67	153.1	107.88
ENSG00000167601	AXL	AXL receptor tyrosine kinase [Source:HGNC Symbol;Acc:905]	7.7	0	0.01	0.03	0.02	0.1	3.71	4.82	9.4	3.34	0.43	0.94	5.42	5.35	5.09	1.65
ENSG00000091986	CCDC80	coiled-coil domain containing 80 [Source:HGNC Symbol;Acc:30649]	7.55	0	0.14	0.07	0.07	0.06	60.44	16.75	15.67	8.24	4.82	9.38	4.7	24.41	8.8	8.63
ENSG00000119888	EPCAM	epithelial cell adhesion molecule [Source:HGNC Symbol;Acc:11529]	7.53	0.02	0.02	0.1	0	0.07	20.12	90.58	25.51	0.22	2.24	0.71	1.11	47.48	10.73	4.66
ENSG00000137959	IFI44L	interferon-induced protein 44-like [Source:HGNC Symbol;Acc:17817]	7.38	0.45	3.29	0.16	0.14	0.16	34.86	70.73	76.67	19.85	16.97	6.01	65.17	32.84	63.65	24.53
ENSG00000118523	CTGF	connective tissue growth factor [Source:HGNC Symbol;Acc:2500]	7.38	0	0.16	0	0.06	0.01	7.98	6.47	3.3	0.05	0.58	0.29	0.1	15.72	2.99	0.24
ENSG00000134258	VTCN1	V-set domain containing T cell activation inhibitor 1 [Source:HGNC Symbol;Acc:28873]	7.34	0	0	0.02	0.05	0.06	5.54	55.47	9.44	0.07	0.03	0.01	0.36	5.99	3.83	0.26
ENSG00000153234	NR4A2	nuclear receptor subfamily 4, group A, member 2 [Source:HGNC Symbol;Acc:7981]	7.15	0.17	1.2	0.08	0.09	0.12	44.42	15.43	20.41	5.87	6.93	16.49	16.72	22.97	90.82	5.72
ENSG00000108821	COL1A1	collagen, type I, alpha 1 [Source:HGNC Symbol;Acc:2197]	7.08	0	0.17	0.02	0.01	0.03	18.28	2.81	0.85	0.61	1.61	1.38	1.29	0.4	1.23	0.97
ENSG00000114019	AMOTL2	angiomotin like 2 [Source:HGNC Symbol;Acc:17812]	7.03	0	0.01	0.02	0.01	0	3.28	7.09	1.26	0.21	0.31	0.17	0.13	8.56	1.68	0.27
ENSG00000102854	MSLN	mesothelin [Source:HGNC Symbol;Acc:7371]	6.95	0	0.01	0.01	0.04	0.04	7.13	21.29	3.57	2.16	0.31	0.62	0.34	2.82	3.69	0.39
ENSG00000167244	IGF2	insulin-like growth factor 2 (somatomedin A) [Source:HGNC Symbol;Acc:5466]	6.94	0.01	0.01	0.02	0.03	0.02	1.84	326.44	60	0.22	3.39	0.03	0.08	2.15	20.56	0.04
ENSG00000163221	S100A12	S100 calcium binding protein A12 [Source:HGNC Symbol;Acc:10489]	6.91	0.27	4.47	0.18	0.09	0.09	5.59	4.75	9.2	14.13	15.58	13.35	8.68	5.54	17.88	100.45
ENSG00000139329	LUM	lumican [Source:HGNC Symbol;Acc:6724]	6.89	0	0.07	0.04	0.05	0.03	27.93	6.38	5.31	1.73	0.92	4.15	1.28	1.75	1.05	3.71
ENSG00000189143	CLDN4	claudin 4 [Source:HGNC Symbol;Acc:2046]	6.72	0	0	0.02	0.04	0.03	9.17	12.86	5.37	0.17	0.21	0.09	0.09	6.01	1.47	0.68
ENSG00000168077	SCARA3	scavenger receptor class A, member 3 [Source:HGNC Symbol;Acc:19000]	6.7	0	0	0.01	0.02	0	3.7	6.26	2.11	0.04	0.52	0.04	0.43	6.77	1.3	0.03
ENSG00000172201	ID4	inhibitor of DNA binding 4, domit negative helix-loop-helix protein [Source:HGNC Symbol;Acc:5363]	6.7	0	0.01	0.06	0.02	0.09	6.57	13.5	6.86	0.86	0.45	0.29	0.47	37.59	4.47	0.26
ENSG00000138772	ANXA3	annexin A3 [Source:HGNC Symbol;Acc:541]	6.66	0	0.15	0.02	0.06	0.05	10.89	4.09	4.32	0.7	0.77	0.76	0.45	11.18	4.6	3.03
ENSG00000130702	LAMA5	laminin, alpha 5 [Source:HGNC Symbol;Acc:6485]	6.63	0	0.03	0	0	0.02	1.29	6.87	0.98	0.03	0.12	0.01	0.06	2.04	1.46	0.03
ENSG00000164825	DEFB1	defensin, beta 1 [Source:HGNC Symbol;Acc:2766]	6.6	0	0.11	0	0.1	0.15	12.06	25.71	3.29	2.59	3.79	7.06	3.52	15.28	4.1	9.89
ENSG00000205403	CFI	complement factor I [Source:HGNC Symbol;Acc:5394]	6.58	0.01	0.03	0.07	0	0.08	36.53	42.64	5.84	1.14	0.5	3.06	1.81	13.76	5.23	1.7
ENSG00000205978	NYNRIN	NYN domain and retroviral integrase containing [Source:HGNC Symbol;Acc:20165]	6.57	0.01	0.02	0.01	0.02	0.02	3.71	3.76	1.77	2.65	1.86	0.32	1.47	1.55	1.37	0.35
ENSG00000187244	BCAM	basal cell adhesion molecule (Lutheran blood group) [Source:HGNC Symbol;Acc:6722]	6.55	0.01	0.05	0.02	0.01	0.01	10.17	27.71	1.85	0.01	0.35	0.06	0.39	4.96	3.81	0.07
ENSG00000104368	PLAT	plasminogen activator, tissue [Source:HGNC Symbol;Acc:9051]	6.53	0.01	0.16	0.05	0.04	0.08	15.32	8.33	5.52	2.57	0.56	1.93	1.36	11.33	2.08	3.44
ENSG00000115380	EFEMP1	EGF containing fibulin-like extracellular matrix protein 1 [Source:HGNC Symbol;Acc:3218]	6.52	0	0	0.02	0.04	0.03	9.34	2.27	2.57	1.05	0.28	1.45	0.7	0.98	1.59	1.4
ENSG00000120738	EGR1	early growth response 1 [Source:HGNC Symbol;Acc:3238]	6.5	0.22	2.8	0.34	0.31	0.32	85.98	28.49	26.38	16.78	23.94	51.23	61.55	42.96	137.5	7.08
ENSG00000114315	HES1	hairy and enhancer of split 1, (Drosophila) [Source:HGNC Symbol;Acc:5192]	6.46	0.1	0.11	0.01	0.03	0.07	17.67	7.81	3.84	0.44	0.65	3.78	1.26	11.33	41.12	0.37
ENSG00000145850	TIMD4	T-cell immunoglobulin and mucin domain containing 4 [Source:HGNC Symbol;Acc:25132]	6.46	0.09	0.24	0.22	0.36	0.15	7.76	25.28	17.75	25.67	12.44	26.36	3.29	18.71	15.56	24.71
ENSG00000104918	RETN	resistin [Source:HGNC Symbol;Acc:20389]	6.45	0.45	0.7	0.07	0	0	6.94	1.91	2.99	8.74	10.29	4.82	2.42	1.42	7.46	12.66
ENSG00000165215	CLDN3	claudin 3 [Source:HGNC Symbol;Acc:2045]	6.45	0	0	0.04	0.04	0.02	6.46	20.52	6.38	0.1	0.24	0	0.21	8.43	3.43	0.07
ENSG00000159713	TPPP3	tubulin polymerization-promoting protein family member 3 [Source:HGNC Symbol;Acc:24162]	6.44	0.14	0	0.01	0.02	0.02	1.32	1.32	1.35	1.1	1.52	1.56	0.48	4.35	1.46	0.93
ENSG00000198759	EGFL6	EGF-like-domain, multiple 6 [Source:HGNC Symbol;Acc:3235]	6.42	0	0.08	0.05	0.04	0.04	11.45	4.47	4.4	1.73	0.47	1.64	0.5	0.83	0.91	1.69
ENSG00000118898	PPL	periplakin [Source:HGNC Symbol;Acc:9273]	6.41	0	0.01	0.06	0.04	0.03	4.99	11.77	3.83	0.15	0.57	0.15	0.25	3.94	2.2	0.51
ENSG00000184254	ALDH1A3	aldehyde dehydrogenase 1 family, member A3 [Source:HGNC Symbol;Acc:409]	6.27	0	0.02	0.02	0.07	0.02	6.78	1.67	1.54	0.81	0.29	2.33	0.88	0.97	1.08	1.97
ENSG00000168542	COL3A1	collagen, type III, alpha 1 [Source:HGNC Symbol;Acc:2201]	6.22	0	0.09	0.09	0.04	0.15	82.98	13.93	11.13	4.67	3.91	6.8	4.54	7.33	4.27	10.36
ENSG00000138135	CH25H	cholesterol 25-hydroxylase [Source:HGNC Symbol;Acc:1907]	6.21	0.03	0.37	0	0	0	3.25	1.07	0.97	1.55	0.18	6.49	0.9	0.97	43.33	1.31
ENSG00000123358	NR4A1	nuclear receptor subfamily 4, group A, member 1 [Source:HGNC Symbol;Acc:7980]	6.19	0.01	0.37	0.04	0.08	0.06	8.95	4.36	3.17	0.95	1.26	10.1	2.41	4.33	19.43	1.29
ENSG00000178562	CD28	CD28 molecule [Source:HGNC Symbol;Acc:1653]	6.18	0.41	3.39	0.33	0.18	0.12	28.77	12.63	39.71	28.93	27.39	32.37	35.81	7.03	15.43	49.56
ENSG00000181143	MUC16	mucin 16, cell surface associated [Source:HGNC Symbol;Acc:15582]	6.17	0	0	0.05	0.04	0.05	33.71	39.33	1.51	0.2	4.96	0.06	1.75	23.98	15.25	0.19
ENSG00000164692	COL1A2	collagen, type I, alpha 2 [Source:HGNC Symbol;Acc:2198]	6.15	0	0.04	0.06	0.07	0.07	34.28	10.46	6.2	2.44	1.58	3.18	2.76	5.52	2.71	4.01
ENSG00000108244	KRT23	keratin 23 (histone deacetylase inducible) [Source:HGNC Symbol;Acc:6438]	6.15	0.01	0.01	0.01	0.06	0.01	5.44	6.71	0.37	0	1.92	0.21	0.12	28.61	1.25	3.58
ENSG00000157765	SLC34A2	solute carrier family 34 (type II sodium/phosphate contransporter), member 2 [Source:HGNC Symbol;Acc:11020]	6.11	0.02	0	0.02	0.05	0.06	27.83	32.93	2.63	0.34	1.4	0.09	0.49	28.3	9.96	0.06
ENSG00000109321	AREG	amphiregulin [Source:HGNC Symbol;Acc:651]	6.11	0.11	0.19	0.07	0.11	0.08	37.97	1.98	2.14	1.5	3.19	97.46	3.78	6.38	117.12	3.92
ENSG00000167755	KLK6	kallikrein-related peptidase 6 [Source:HGNC Symbol;Acc:6367]	6.1	0	0	0.05	0.07	0.04	6.38	39.71	0.27	0.02	0.44	0	0.44	8.97	5.19	1.98
ENSG00000205595	AREGB	amphiregulin B [Source:HGNC Symbol;Acc:34509]	6.08	0.11	0.19	0.03	0.11	0.08	36.99	1.94	2.11	1.43	3.17	95.51	3.67	6.25	117.03	3.82
ENSG00000163435	ELF3	E74-like factor 3 (ets domain transcription factor, epithelial-specific ) [Source:HGNC Symbol;Acc:3318]	5.98	0.03	0.03	0.02	0.01	0.03	11.52	24.02	3.53	0.11	0.91	0.4	0.47	16.86	2.06	0.67
ENSG00000167644	C19orf33	chromosome 19 open reading frame 33 [Source:HGNC Symbol;Acc:16668]	5.96	0.09	0.26	0.03	0.36	0	24.96	55.1	17.12	0.31	5.17	1.64	1.92	110.6	29.14	3.17
ENSG00000104413	ESRP1	epithelial splicing regulatory protein 1 [Source:HGNC Symbol;Acc:25966]	5.96	0	0	0.03	0.1	0.08	10.52	38.98	2.32	0.05	0.35	0.08	0.2	16.46	2.8	0.29
ENSG00000124212	PTGIS	prostaglandin I2 (prostacyclin) synthase [Source:HGNC Symbol;Acc:9603]	5.96	0	0.01	0.11	0.06	0.04	12.1	2.86	3.26	1.41	0.66	1.51	0.71	0.8	2.06	1.13
ENSG00000170345	FOS	FBJ murine osteosarcoma viral oncogene homolog [Source:HGNC Symbol;Acc:3796]	5.94	5.02	6.52	6.3	5.34	10.69	608.22	265.17	575.7	308.17	279.01	238.73	408.38	328.4	641.89	228.42
ENSG00000163347	CLDN1	claudin 1 [Source:HGNC Symbol;Acc:2032]	5.87	0	0.04	0.05	0.08	0.02	22.05	13.38	13.48	1.5	1.09	1.66	0.7	22.88	2.25	1.08
ENSG00000072952	MRVI1	murine retrovirus integration site 1 homolog [Source:HGNC Symbol;Acc:7237]	5.86	0.05	0	0.06	0.03	0.06	2.68	2.53	4.35	4.36	5.43	2.39	3.59	1.42	2.69	4.32
ENSG00000156966	B3GNT7	UDP-GlcNAc:betaGal beta-1,3-N-acetylglucosaminyltransferase 7 [Source:HGNC Symbol;Acc:18811]	5.86	0.79	0.52	0.06	0.08	0.09	5.37	7.19	8.58	4.06	6.83	2.96	3.53	1.94	1.38	8.91
ENSG00000124257	NEURL2	neuralized homolog 2 (Drosophila) [Source:HGNC Symbol;Acc:16156]	5.81	0.02	0.17	0.06	0.07	0.11	2.3	1.57	2.69	4.37	7.83	2.59	1.06	1.1	7.26	2.95
ENSG00000183853	KIRREL	kin of IRRE like (Drosophila) [Source:HGNC Symbol;Acc:15734]	5.79	0	0	0.06	0.01	0.01	0.9	4.3	1.21	0.08	0.09	0.08	0.1	1.68	0.8	0.06
ENSG00000168874	ATOH8	atonal homolog 8 (Drosophila) [Source:HGNC Symbol;Acc:24126]	5.79	0	0.03	0	0.02	0.04	3.66	0.37	1.21	0.47	0.62	2.06	1.16	0.43	0.9	0.18
ENSG00000111057	KRT18	keratin 18 [Source:HGNC Symbol;Acc:6430]	5.76	0.09	0.27	0.21	0.26	0.15	45.54	68.9	16.54	1.74	3.13	1.82	2.8	193.39	13.29	7.75
ENSG00000170421	KRT8	keratin 8 [Source:HGNC Symbol;Acc:6446]	5.76	0.08	0.14	0.24	0.22	0.16	42.44	49.23	21.94	3.18	3.67	2.41	2.49	138.31	11.88	7
ENSG00000169594	BNC1	basonuclin 1 [Source:HGNC Symbol;Acc:1081]	5.74	0	0	0.07	0.01	0.03	1.61	1.15	0.61	0.43	0.06	0.19	0.06	0.36	0.59	0.14
ENSG00000120129	DUSP1	dual specificity phosphatase 1 [Source:HGNC Symbol;Acc:3064]	5.67	2.39	1.69	2.52	3.69	4.94	321.7	130.85	274.41	149.73	106.91	160.63	134.18	169.08	488.83	128.35
ENSG00000013588	GPRC5A	G protein-coupled receptor, family C, group 5, member A [Source:HGNC Symbol;Acc:9836]	5.66	0.01	0	0.04	0.03	0.06	5.69	33.52	1.19	0.08	0.46	0.23	0.2	3.3	1.4	0.77
ENSG00000058085	LAMC2	laminin, gamma 2 [Source:HGNC Symbol;Acc:6493]	5.65	0.04	0.02	0.11	0.07	0.05	17.37	7.9	3.07	0.08	2.36	0.18	0.41	4.65	1.64	2.96
ENSG00000182809	CRIP2	cysteine-rich protein 2 [Source:HGNC Symbol;Acc:2361]	5.6	0	0.03	0.02	0	0.01	1.37	6.28	1.27	0.02	0.16	0.07	0.08	3.22	0.91	0.23
ENSG00000100918	REC8	REC8 meiotic recombination protein [Source:HGNC Symbol;Acc:16879]	5.59	0.29	1.04	0.08	0.04	0.08	5.14	13.1	2.44	0.92	2.03	1.58	3.28	4.07	5.42	1.61
ENSG00000177374	HIC1	hypermethylated in cancer 1 [Source:HGNC Symbol;Acc:4909]	5.57	0.01	0.12	0.01	0.01	0.01	0.73	0.12	0.34	0.17	0.29	2.05	0.53	0.16	1.1	0.36
ENSG00000019169	MARCO	macrophage receptor with collagenous structure [Source:HGNC Symbol;Acc:6895]	5.54	29.2	34.81	3.91	4.87	7.85	350.99	217.17	731.5	1083.13	438.56	558.39	109.1	283.64	219.71	662.17
ENSG00000240583	AQP1	aquaporin 1 [Source:HGNC Symbol;Acc:633]	5.48	0.01	0.03	0.05	0.04	0.02	7.23	2.6	2.41	1.11	0.25	0.4	0.5	0.84	1.69	0.35
ENSG00000166341	DCHS1	dachsous cadherin-related 1 [Source:HGNC Symbol;Acc:13681]	5.47	0.02	0.11	0.03	0.01	0.03	1.71	0.57	1.39	0.88	1.11	2.34	1.07	0.45	1.68	1.33
ENSG00000142627	EPHA2	EPH receptor A2 [Source:HGNC Symbol;Acc:3386]	5.46	0.03	0.04	0.02	0.01	0.02	1.43	4.81	0.9	0.21	0.18	0.15	0.18	2.52	2.16	0.4
ENSG00000141756	FKBP10	FK506 binding protein 10, 65 kDa [Source:HGNC Symbol;Acc:18169]	5.43	0	0.02	0.01	0	0.01	1.72	9.5	0.74	0.15	0.27	0.15	0.2	5.17	0.22	0.35
ENSG00000144810	COL8A1	collagen, type VIII, alpha 1 [Source:HGNC Symbol;Acc:2215]	5.38	0	0.01	0.01	0.03	0.02	3.94	0.86	1.11	0.79	0.19	0.29	0.22	2.42	0.48	0.45
ENSG00000184363	PKP3	plakophilin 3 [Source:HGNC Symbol;Acc:9025]	5.36	0	0	0	0	0.01	1.22	2.79	0.56	0	0.06	0.01	0.05	2.66	0.63	0.11
ENSG00000029559	IBSP	integrin-binding sialoprotein [Source:HGNC Symbol;Acc:5341]	5.34	0	0	0.11	0.09	0.11	17.35	1.23	2.16	2.75	1.67	1.36	35.18	4.03	2.03	0.27
ENSG00000009950	MLXIPL	MLX interacting protein-like [Source:HGNC Symbol;Acc:12744]	5.31	0	0.04	0.18	0.07	0.19	3.66	2.71	1.58	1.75	3.12	5.81	4.12	1.61	4.9	1.43
ENSG00000169035	KLK7	kallikrein-related peptidase 7 [Source:HGNC Symbol;Acc:6368]	5.31	0.03	0	0.02	0.11	0.05	29.18	28.89	0.99	0.27	1.04	0.03	1.19	10.68	17.14	0.84
ENSG00000101825	MXRA5	matrix-remodelling associated 5 [Source:HGNC Symbol;Acc:7539]	5.31	0	0.01	0.03	0.03	0.05	13.4	5.05	0.76	0.16	0.76	0.51	0.94	3.82	1.44	0.36
ENSG00000052344	PRSS8	protease, serine, 8 [Source:HGNC Symbol;Acc:9491]	5.3	0	0.01	0.11	0.03	0.01	2.49	12.44	2.29	0.18	0.16	0.02	0.05	1.36	1.57	0.49
ENSG00000166741	NNMT	nicotinamide N-methyltransferase [Source:HGNC Symbol;Acc:7861]	5.28	0	0.01	0.03	0	0.06	3.69	0.96	1.51	0.94	0.14	0.62	0.37	13.78	0.75	0.47
ENSG00000167772	ANGPTL4	angiopoietin-like 4 [Source:HGNC Symbol;Acc:16039]	5.27	0.01	0.01	0.02	0.04	0.04	3.55	0.78	0.37	0.86	0.43	2.79	1.94	1.22	0.8	1.14
ENSG00000143416	SELENBP1	selenium binding protein 1 [Source:HGNC Symbol;Acc:10719]	5.25	0	0.01	0.09	0	0.02	0.96	7.82	1.14	1.01	0.06	0.18	0.12	1.12	0.22	0.63
ENSG00000136160	EDNRB	endothelin receptor type B [Source:HGNC Symbol;Acc:3180]	5.25	0.33	0.03	0.16	0.15	0.21	12.9	1.04	13.4	3.48	6.17	7.6	7.67	2	4.14	6.12
ENSG00000087116	ADAMTS2	ADAM metallopeptidase with thrombospondin type 1 motif, 2 [Source:HGNC Symbol;Acc:218]	5.24	0.04	0.05	0.03	0.02	0.09	13.25	1.31	2.17	1.34	7.61	2.67	2.07	1.14	1.71	3.14
ENSG00000135114	OASL	2'-5'-oligoadenylate synthetase-like [Source:HGNC Symbol;Acc:8090]	5.24	0.3	1.75	0.18	0.12	0.06	6.33	16.06	14.83	4.41	2.17	2.1	8.45	5.26	9.31	6.95
ENSG00000142871	CYR61	cysteine-rich, angiogenic inducer, 61 [Source:HGNC Symbol;Acc:2654]	5.23	0.01	0.02	0.02	0.04	0.04	4.81	5.94	3.46	0.43	0.22	0.55	0.38	11.02	1.34	0.24
ENSG00000054598	FOXC1	forkhead box C1 [Source:HGNC Symbol;Acc:3800]	5.22	0.01	0.09	0.12	0.03	0.08	5.46	2.31	2.37	1.92	2.25	3.42	1.02	3.32	1.59	0.94
ENSG00000090920	FCGBP	Fc fragment of IgG binding protein [Source:HGNC Symbol;Acc:13572]	5.21	0.02	0.2	0.02	0.02	0.03	4	0.4	1.05	2.1	0.54	0.74	1.97	2.31	1.14	0.34
ENSG00000203804	ADAMTSL4-AS1	ADAMTSL4 antisense RNA 1 [Source:HGNC Symbol;Acc:32041]	5.2	0.19	0.14	0.19	0	0.19	7.28	4.58	1.67	2.69	8.82	22.19	5.5	3.69	15.64	0.51
ENSG00000130508	PXDN	peroxidasin homolog (Drosophila) [Source:HGNC Symbol;Acc:14966]	5.17	0	0.18	0.04	0.09	0.03	7.88	9.4	3.92	0.06	0.73	0.16	0.17	4.7	1.21	0.15
ENSG00000165390	ANXA8	annexin A8 [Source:HGNC Symbol;Acc:546]	5.17	0	0	0.09	0.15	0.18	11.76	4.6	3.63	1.9	0.63	2.01	0.78	1.97	2.14	1.66
ENSG00000143375	CGN	cingulin [Source:HGNC Symbol;Acc:17429]	5.17	0.01	0.14	0.03	0.02	0.07	2.17	10.53	2.36	0.12	0.2	0.14	0.08	4.26	1.01	0.4
ENSG00000115457	IGFBP2	insulin-like growth factor binding protein 2, 36kDa [Source:HGNC Symbol;Acc:5471]	5.16	0.09	0.08	0.06	0.03	0.11	18.91	59.58	21.89	0.29	1.25	0.72	0.22	10.11	4.45	0.86
ENSG00000172137	CALB2	calbindin 2 [Source:HGNC Symbol;Acc:1435]	5.16	0	0.02	0.02	0.06	0.11	6.43	1.53	1.83	1.43	0.16	1.27	0.37	0.67	1.52	0.93
ENSG00000152952	PLOD2	procollagen-lysine, 2-oxoglutarate 5-dioxygenase 2 [Source:HGNC Symbol;Acc:9082]	5.14	0.16	0.08	0.09	0.2	0.15	26.63	17.39	8.7	2.81	1.66	5.74	2.21	13.28	3.1	5
ENSG00000136826	KLF4	Kruppel-like factor 4 (gut) [Source:HGNC Symbol;Acc:6348]	5.11	1.81	2.64	0.53	0.39	0.59	41.73	19.25	45.9	15.06	24.03	23.21	19.69	25.86	60.94	24.84
ENSG00000121807	CCR2	chemokine (C-C motif) receptor 2 [Source:HGNC Symbol;Acc:1603]	5.11	0.22	3.21	0.25	0.16	0.35	4.95	4.13	12.58	12.05	13.31	3.97	8.66	6.71	17.27	17.25
ENSG00000111341	MGP	matrix Gla protein [Source:HGNC Symbol;Acc:7060]	5.1	0	0	0.06	0.22	0.08	2.18	1.54	2.37	0.84	0.08	1.21	0.43	3.5	1.99	0.54
ENSG00000144668	ITGA9	integrin, alpha 9 [Source:HGNC Symbol;Acc:6145]	5.1	0.03	0.05	0.42	0.2	0.3	11.37	3.58	5.56	6.76	10.39	7.48	8.1	4.44	4.73	10.33
ENSG00000150165	ANXA8L1	annexin A8-like 1 [Source:HGNC Symbol;Acc:23334]	5.09	0	0	0.09	0.11	0.18	10.92	4.49	3.43	1.69	0.63	1.79	0.74	1.87	2.14	1.62
ENSG00000154734	ADAMTS1	ADAM metallopeptidase with thrombospondin type 1 motif, 1 [Source:HGNC Symbol;Acc:217]	5.09	0	0.13	0.07	0.02	0.05	4.15	5.47	2.04	0.61	0.1	0.38	0.52	3.1	4.93	0.61
ENSG00000105357	MYH14	myosin, heavy chain 14, non-muscle [Source:HGNC Symbol;Acc:23212]	5.08	0	0	0.05	0.03	0.05	3.58	6.04	1.03	0	0.4	0.01	0.05	2.54	1.57	0.14
ENSG00000163520	FBLN2	fibulin 2 [Source:HGNC Symbol;Acc:3601]	5.08	0	0.04	0	0	0.01	1.03	2.45	0.53	0.16	0.09	0.07	0.09	0.07	0.34	0.15
ENSG00000043591	ADRB1	adrenoceptor beta 1 [Source:HGNC Symbol;Acc:285]	5.03	0.02	0	0.12	0.05	0.03	0.21	1.58	0.64	0.99	1.33	0.44	0.36	1.32	1.51	0.97
ENSG00000179913	B3GNT3	UDP-GlcNAc:betaGal beta-1,3-N-acetylglucosaminyltransferase 3 [Source:HGNC Symbol;Acc:13528]	5.03	0	0	0	0	0.02	2.32	4.29	1.34	0	0.17	0.03	0.04	0.81	0.58	0.18
ENSG00000154639	CXADR	coxsackie virus and adenovirus receptor [Source:HGNC Symbol;Acc:2559]	5.02	0.01	0.03	0.15	0.11	0.43	5.12	5.36	4.03	2.37	0.35	6.21	1.1	6.94	1.21	0.67
ENSG00000186807	ANXA8L2	annexin A8-like 2 [Source:HGNC Symbol;Acc:23335]	5.02	0	0.01	0.09	0.15	0.19	10.66	4.03	3.34	1.63	0.48	1.79	0.74	2.07	2.01	1.48
ENSG00000088882	CPXM1	carboxypeptidase X (M14 family), member 1 [Source:HGNC Symbol;Acc:15771]	5.01	0	0.23	0.05	0	0.01	1.85	0.6	1.08	0.43	0.18	0.32	0.27	1.57	0.47	0.27
ENSG00000062038	CDH3	cadherin 3, type 1, P-cadherin (placental) [Source:HGNC Symbol;Acc:1762]	5	0	0	0.04	0.02	0.04	3.38	8.17	3.44	0.1	0.16	0.09	0.02	4.36	0.14	0.46
ENSG00000163710	PCOLCE2	procollagen C-endopeptidase enhancer 2 [Source:HGNC Symbol;Acc:8739]	4.99	0.24	0.12	0.13	0.46	0.52	40.95	1.8	16.36	7.01	9.39	10.46	11.75	2.23	2.62	23.24
ENSG00000185897	FFAR3	free fatty acid receptor 3 [Source:HGNC Symbol;Acc:4499]	4.97	0	0	0.03	0	0.01	0.68	0.66	0.58	0.93	0.24	0.56	0.09	0.67	1.27	0.25
ENSG00000105974	CAV1	caveolin 1, caveolae protein, 22kDa [Source:HGNC Symbol;Acc:1527]	4.96	0	0.22	0.03	0.06	0.02	4.09	1.31	0.71	0.2	0.22	0.51	0.35	2.48	0.46	0.44
ENSG00000144476	ACKR3	atypical chemokine receptor 3 [Source:HGNC Symbol;Acc:23692]	4.94	0.06	0.21	0.02	0.02	0.1	9.91	1.66	1.91	2.04	3.23	7.55	1.46	2.64	6.59	2.2
ENSG00000127528	KLF2	Kruppel-like factor 2 (lung) [Source:HGNC Symbol;Acc:6347]	4.94	0.32	3.47	0.31	0.05	0.09	20.19	9.71	10.59	8.51	11.43	9.98	9.68	8.03	20.76	6.6
ENSG00000130635	COL5A1	collagen, type V, alpha 1 [Source:HGNC Symbol;Acc:2209]	4.86	0	0.07	0.03	0.03	0.02	7.1	1.33	0.8	0.29	0.63	0.5	0.53	0.27	0.52	0.66
ENSG00000142549	IGLON5	IgLON family member 5 [Source:HGNC Symbol;Acc:34550]	4.84	0.02	0.01	0	0	0.02	1.23	0.27	0.14	0.41	0.2	1.72	0.8	0.26	0.12	0.5
ENSG00000164736	SOX17	SRY (sex determining region Y)-box 17 [Source:HGNC Symbol;Acc:18122]	4.83	0	0	0.01	0.06	0.02	0.93	12.32	1.34	0.02	0.03	0.02	0.09	3.16	1.07	0.02
ENSG00000074527	NTN4	netrin 4 [Source:HGNC Symbol;Acc:13658]	4.83	0.01	0.15	0.04	0.05	0.07	1.98	5.63	2.97	0.03	0.46	0.22	0.15	16.37	1.19	0.43
ENSG00000114638	UPK1B	uroplakin 1B [Source:HGNC Symbol;Acc:12578]	4.82	0	0	0.08	0.06	0.05	5	2.04	1.88	0.47	0.35	0.24	0.18	3.71	4.78	0.21
ENSG00000148498	PARD3	par-3 family cell polarity regulator [Source:HGNC Symbol;Acc:16051]	4.82	0.01	0.04	0.05	0.11	0.05	4.83	16.18	2.1	0.12	0.44	0.12	0.17	5.74	2.11	0.26
ENSG00000130707	ASS1	argininosuccinate synthase 1 [Source:HGNC Symbol;Acc:758]	4.8	0	0.08	0.06	0.08	0.03	6.92	48.86	1.98	0.07	0.38	0.11	0.15	30.96	4.75	0.14
ENSG00000255874	LINC00346	long intergenic non-protein coding RNA 346 [Source:HGNC Symbol;Acc:27492]	4.8	0	0.15	0.19	0.24	0.32	9.51	1.81	5.65	3.1	0.78	1.35	3.51	8.09	9.37	1.47
ENSG00000129451	KLK10	kallikrein-related peptidase 10 [Source:HGNC Symbol;Acc:6358]	4.79	0	0.1	0.02	0.03	0.04	1.96	17.34	0.3	0.04	0.16	0.03	0.17	1.01	5.43	0.48
ENSG00000047457	CP	ceruloplasmin (ferroxidase) [Source:HGNC Symbol;Acc:2295]	4.79	0.17	0.12	0.25	0.38	0.41	57.36	142.79	72.33	0.88	0.57	0.89	1.76	26.53	16.27	0.54
ENSG00000146674	IGFBP3	insulin-like growth factor binding protein 3 [Source:HGNC Symbol;Acc:5472]	4.77	0.01	0.33	0.13	0.19	0.05	21.24	38.57	9.4	0.57	0.62	1.18	0.4	10.36	5.13	1.6
ENSG00000162337	LRP5	low density lipoprotein receptor-related protein 5 [Source:HGNC Symbol;Acc:6697]	4.76	0	0.09	0.05	0.04	0.04	1.54	3.97	1.12	0.3	0.29	0.33	0.68	1.64	0.9	0.59
ENSG00000179388	EGR3	early growth response 3 [Source:HGNC Symbol;Acc:3240]	4.76	0.1	2.44	0.11	0.02	0.03	19.95	1.33	2.52	2.87	1.73	41.51	6.09	2.62	20.46	1.97
ENSG00000188112	C6orf132	chromosome 6 open reading frame 132 [Source:HGNC Symbol;Acc:21288]	4.75	0.01	0.02	0.04	0.01	0.05	3.09	4.71	1.03	0.06	0.4	0.1	0.14	2.55	1.29	0.23
ENSG00000137962	ARHGAP29	Rho GTPase activating protein 29 [Source:HGNC Symbol;Acc:30207]	4.74	0	0.01	0.15	0.12	0.03	6.71	4.57	2.09	0.15	0.35	0.15	0.31	7.97	1.02	0.21
ENSG00000112782	CLIC5	chloride intracellular channel 5 [Source:HGNC Symbol;Acc:13517]	4.73	0	0.38	0.07	0.04	0.07	3.85	12.87	5.71	0.13	0.38	0.17	0.15	7.55	2.3	0.14
ENSG00000157601	MX1	myxovirus (influenza virus) resistance 1, interferon-inducible protein p78 (mouse) [Source:HGNC Symbol;Acc:7532]	4.73	17.29	15.44	1.24	2.24	1.71	69.3	154.33	180.79	47.2	39.26	16.75	146.22	55.58	93.97	75.92
ENSG00000148204	CRB2	crumbs homolog 2 (Drosophila) [Source:HGNC Symbol;Acc:18688]	4.72	0	0.01	0	0	0	0.22	0.49	0.15	0.07	0.08	0.04	0.04	1.14	0.36	0.01
ENSG00000123243	ITIH5	inter-alpha-trypsin inhibitor heavy chain family, member 5 [Source:HGNC Symbol;Acc:21449]	4.72	0	0	0.01	0.02	0.05	0.73	0.45	0.34	0.07	0.04	0.17	0.06	0.42	0.47	0.12
ENSG00000167767	KRT80	keratin 80 [Source:HGNC Symbol;Acc:27056]	4.71	0	0	0.02	0.02	0	1.24	1.43	0.74	0.04	0.36	0.02	0.09	2.11	0.23	0.13
ENSG00000039068	CDH1	cadherin 1, type 1, E-cadherin (epithelial) [Source:HGNC Symbol;Acc:1748]	4.71	0.09	0.09	0.17	0.1	0.1	11.52	40.61	5.32	0.13	0.89	0.15	0.48	8.65	3.65	1.98
ENSG00000128591	FLNC	filamin C, gamma [Source:HGNC Symbol;Acc:3756]	4.7	0	0.01	0.01	0.06	0.04	2.43	0.7	0.53	0.39	0.31	0.33	0.23	0.46	0.39	0.26
ENSG00000185499	MUC1	mucin 1, cell surface associated [Source:HGNC Symbol;Acc:7508]	4.7	0.09	0.95	0.04	0.14	0.04	18.99	56.41	3.26	0.27	1.72	0.63	0.42	7.43	5.48	1.03
ENSG00000182107	TMEM30B	transmembrane protein 30B [Source:HGNC Symbol;Acc:27254]	4.7	0.01	0.08	0.02	0	0.01	1.31	5.43	0.42	0.02	0.06	0.1	0.07	2.83	0.55	0.25
ENSG00000106772	PRUNE2	prune homolog 2 (Drosophila) [Source:HGNC Symbol;Acc:25209]	4.69	0.04	0.04	0.11	0.07	0.09	2.89	1.83	1.29	2.03	1.68	1.6	0.42	8.38	1.89	0.34
ENSG00000164050	PLXNB1	plexin B1 [Source:HGNC Symbol;Acc:9103]	4.68	0.01	0.07	0.02	0.04	0.03	1.45	8.74	1.32	0.03	0.05	0.06	0.08	6.01	1.45	0.08
ENSG00000066468	FGFR2	fibroblast growth factor receptor 2 [Source:HGNC Symbol;Acc:3689]	4.68	0	0.02	0.03	0.01	0.08	1.76	4.75	1.19	0.03	0.06	0.12	0.05	3.6	1.39	0.04
ENSG00000163638	ADAMTS9	ADAM metallopeptidase with thrombospondin type 1 motif, 9 [Source:HGNC Symbol;Acc:13202]	4.67	0	0	0.04	0.05	0.1	8.4	1.52	0.8	0.34	1.35	0.31	0.25	6.45	1.03	0.26
ENSG00000087510	TFAP2C	transcription factor AP-2 gamma (activating enhancer binding protein 2 gamma) [Source:HGNC Symbol;Acc:11744]	4.66	0	0.01	0.13	0.02	0.12	1.79	16.75	0.85	0.05	0.25	0.02	0.05	3.55	1.22	0.11
ENSG00000269396	AC187652.1	Protein LOC100996433 [Source:UniProtKB/TrEMBL;Acc:M0R295]	4.66	1.71	0.21	0.77	0.65	4.32	10.42	3.59	4.77	17.19	33.73	147.22	32.07	9.82	18.41	14.87
ENSG00000163827	LRRC2	leucine rich repeat containing 2 [Source:HGNC Symbol;Acc:14676]	4.66	0.01	0.03	0.04	0.07	0.09	1.26	0.85	1.47	2.96	3.42	2.21	0.17	0.46	0.69	3.06
ENSG00000197353	LYPD2	LY6/PLAUR domain containing 2 [Source:HGNC Symbol;Acc:25215]	4.65	0	0	0	0	0	0.96	1.51	0.94	0.97	0.31	11.06	0	2.3	1.88	1.97
ENSG00000185630	PBX1	pre-B-cell leukemia homeobox 1 [Source:HGNC Symbol;Acc:8632]	4.65	0	0.02	0.04	0.04	0.05	4.12	11.51	1.79	0.1	0.25	0.15	0.11	5.68	1.35	0.12
ENSG00000113946	CLDN16	claudin 16 [Source:HGNC Symbol;Acc:2037]	4.65	0	0.01	0.08	0.06	0.02	1.14	13.02	0.88	0.09	0.52	0.02	0.27	11.45	4.03	0.05
ENSG00000268852	AC132872.2	CDNA FLJ27256 fis, clone SYN09689; Uncharacterized protein [Source:UniProtKB/TrEMBL;Acc:Q6ZNS0]	4.65	0.04	0.1	0.04	0.05	0.05	1.21	0.9	0.2	0.25	1.86	4.73	1.55	0.49	3.11	0.58
ENSG00000114923	SLC4A3	solute carrier family 4 (anion exchanger), member 3 [Source:HGNC Symbol;Acc:11029]	4.65	0	0	0.04	0.01	0.01	0.52	0.8	0.32	0.02	0.06	0.05	0.09	0.65	0.33	0.02
ENSG00000141738	GRB7	growth factor receptor-bound protein 7 [Source:HGNC Symbol;Acc:4567]	4.61	0	0.06	0	0	0.01	9.02	4.58	0.55	0.02	0.11	0.01	0.05	1.46	0.38	0.11
ENSG00000137648	TMPRSS4	transmembrane protease, serine 4 [Source:HGNC Symbol;Acc:11878]	4.57	0	0	0.05	0.04	0.05	4.42	10.38	1.08	0.1	0.36	0.22	0.14	1.52	0.75	0.44
ENSG00000132470	ITGB4	integrin, beta 4 [Source:HGNC Symbol;Acc:6158]	4.56	0.01	0.03	0.04	0.04	0.03	3.44	6.55	0.33	0.01	0.33	0.06	0.22	2.15	3.35	0.78
ENSG00000169313	P2RY12	purinergic receptor P2Y, G-protein coupled, 12 [Source:HGNC Symbol;Acc:18124]	4.56	0.03	0.09	0.23	0.08	0.15	6.14	1.41	1.26	4.08	1.66	6.36	1.6	1.35	3.99	2.91
ENSG00000163083	INHBB	inhibin, beta B [Source:HGNC Symbol;Acc:6067]	4.56	0	0.01	0.02	0.03	0.04	1.47	3.08	2.67	0.1	0.09	0.04	0.04	3.56	0.71	0.07
ENSG00000134042	MRO	maestro [Source:HGNC Symbol;Acc:24121]	4.56	0.12	0.02	0.37	0.31	0.32	11.71	1.85	9.61	8.7	5.45	1.57	9.34	3.81	2.3	6.82
ENSG00000169908	TM4SF1	transmembrane 4 L six family member 1 [Source:HGNC Symbol;Acc:11853]	4.55	0.16	0.32	0.65	0.69	0.12	26.95	24.62	11.34	1.22	1.37	1.72	0.86	36.3	17.36	3.79
ENSG00000167757	KLK11	kallikrein-related peptidase 11 [Source:HGNC Symbol;Acc:6359]	4.55	0	0	0	0	0.01	1.44	4.18	0.44	0	0.27	0.08	0.1	0.39	0.94	0.26
ENSG00000142910	TINAGL1	tubulointerstitial nephritis antigen-like 1 [Source:HGNC Symbol;Acc:19168]	4.54	0.01	0	0.05	0.05	0.02	4.05	1.12	2.69	0.07	0.11	0.46	0.11	1.84	0.46	0.64
ENSG00000142178	SIK1	salt-inducible kinase 1 [Source:HGNC Symbol;Acc:11142]	4.54	0.18	1.06	0.16	0.15	0.23	9.87	9.34	2.72	1.27	1.22	7.15	4.2	8.05	27.08	1.26
ENSG00000187775	DNAH17	dynein, axonemal, heavy chain 17 [Source:HGNC Symbol;Acc:2946]	4.54	0	0.01	0.02	0.02	0.04	0.44	0.16	0.22	0.3	0.34	0.91	0.26	0.07	0.65	0.45
ENSG00000133110	POSTN	periostin, osteoblast specific factor [Source:HGNC Symbol;Acc:16953]	4.54	0	0.07	0.07	0.06	0.04	3.52	2.03	1	0.2	0.06	0.58	0.87	0.27	0	2.46
ENSG00000102802	MEDAG	mesenteric estrogen-dependent adipogenesis [Source:HGNC Symbol;Acc:25926]	4.51	0	0	0.02	0.02	0.02	2.21	0.83	1.21	0.33	0.01	0.17	0.09	0.27	0.62	0.19
ENSG00000126251	GPR42	G protein-coupled receptor 42 (gene/pseudogene) [Source:HGNC Symbol;Acc:4500]	4.51	0	0.01	0.03	0	0.01	0.77	0.64	0.41	0.6	0.13	0.41	0.18	0.45	0.87	0.22
ENSG00000182795	C1orf116	chromosome 1 open reading frame 116 [Source:HGNC Symbol;Acc:28667]	4.51	0	0	0.03	0.04	0.05	3.15	2.35	1.43	0.03	0.26	0.04	0.11	1.29	0.49	0.28
ENSG00000169397	RNASE3	ribonuclease, RNase A family, 3 [Source:HGNC Symbol;Acc:10046]	4.5	0.13	0.31	0.03	0	0.07	4.68	1.36	4.27	0.74	0.71	3.89	1.36	0.57	0.8	1.04
ENSG00000128510	CPA4	carboxypeptidase A4 [Source:HGNC Symbol;Acc:15740]	4.5	0	0	0.12	0.03	0.04	1.59	0.8	0.64	0.24	0.18	0.38	0.1	3.35	0.28	0.08
ENSG00000175084	DES	desmin [Source:HGNC Symbol;Acc:2770]	4.5	0.04	0.02	0.07	0.08	0.04	6.11	1.56	2.94	1.15	0.61	1.07	0.75	1.07	0.36	1.26
ENSG00000142552	RCN3	reticulocalbin 3, EF-hand calcium binding domain [Source:HGNC Symbol;Acc:21145]	4.48	0.41	1.45	0.4	0.2	0.64	12.35	6.48	13.37	15.23	17.78	11.71	14.71	7.39	10.52	12.98
ENSG00000152661	GJA1	gap junction protein, alpha 1, 43kDa [Source:HGNC Symbol;Acc:4274]	4.48	0.01	0.03	0.09	0.12	0.12	13.72	3.36	3.28	1.45	0.47	1.32	0.83	2.12	1.19	1.12
ENSG00000114771	AADAC	arylacetamide deacetylase [Source:HGNC Symbol;Acc:17]	4.43	0	0	0	0.11	0.03	3.51	0.73	0.61	0.07	0.04	0.32	0.14	0.15	0.35	0.48
ENSG00000136155	SCEL	sciellin [Source:HGNC Symbol;Acc:10573]	4.43	0	0	0.06	0.09	0.09	14.26	6.88	1.08	0.08	0.4	0.02	0.31	4.27	4.07	0.64
ENSG00000104723	TUSC3	tumor suppressor candidate 3 [Source:HGNC Symbol;Acc:30242]	4.43	0	0	0.02	0.04	0.06	2.97	1.11	0.69	0.1	0.04	0.07	0.09	5.63	0.5	0.11
ENSG00000065361	ERBB3	v-erb-b2 avian erythroblastic leukemia viral oncogene homolog 3 [Source:HGNC Symbol;Acc:3431]	4.42	0.02	0.02	0.07	0.02	0.04	5.36	16.55	1.72	0.09	0.29	0.14	0.13	6.32	1.11	0.18
ENSG00000170370	EMX2	empty spiracles homeobox 2 [Source:HGNC Symbol;Acc:3341]	4.4	0.02	0.01	0.15	0.06	0.03	2.01	16.17	1.7	0.04	0.14	0.02	0.05	3.15	1.74	0.04
ENSG00000182580	EPHB3	EPH receptor B3 [Source:HGNC Symbol;Acc:3394]	4.4	0.01	0	0.02	0.01	0.03	0.78	3.25	0.3	0.15	0.34	0.15	0.26	1	0.44	0.07
ENSG00000170893	TRH	thyrotropin-releasing hormone [Source:HGNC Symbol;Acc:12298]	4.38	0	0	0.01	0.05	0.02	0.26	0.33	0.7	0.21	0.79	0.09	0.32	0.19	1.19	0.3
ENSG00000128016	ZFP36	ZFP36 ring finger protein [Source:HGNC Symbol;Acc:12862]	4.36	4.39	12.31	2.39	1.7	3.01	175.96	49.35	81.8	30.48	64.22	76.76	87.03	54.65	339.64	42.66
ENSG00000111319	SCNN1A	sodium channel, non-voltage-gated 1 alpha subunit [Source:HGNC Symbol;Acc:10599]	4.34	0.02	0.03	0.05	0.03	0.04	3.02	22.14	1.53	0.01	0.22	0.06	0.19	5.03	1.08	0.3
ENSG00000128594	LRRC4	leucine rich repeat containing 4 [Source:HGNC Symbol;Acc:15586]	4.34	0.06	0.06	0.24	0.06	0.09	3.17	1.42	2.3	1.87	2.48	0.79	1.3	0.61	1.31	1.93
ENSG00000143878	RHOB	ras homolog family member B [Source:HGNC Symbol;Acc:668]	4.33	2.64	3.51	2.23	2.1	2.64	86.98	38.22	75.59	53.52	25.08	69.75	41.11	55.9	159.28	41.73
ENSG00000185479	KRT6B	keratin 6B [Source:HGNC Symbol;Acc:6444]	4.32	0	0.01	0.02	0.02	0.14	2.79	1.97	0.09	0.14	0.03	0.03	0.1	1.34	0.55	0.49
ENSG00000125872	LRRN4	leucine rich repeat neuronal 4 [Source:HGNC Symbol;Acc:16208]	4.32	0.01	0	0	0	0.03	1.54	0.39	0.39	0.18	0.06	0.17	0.09	0.17	0.22	0.02
ENSG00000080031	PTPRH	protein tyrosine phosphatase, receptor type, H [Source:HGNC Symbol;Acc:9672]	4.31	0.02	0.01	0.03	0	0.04	0.95	0.67	0.19	0.37	0.37	0.84	0.28	1.27	0.47	0.81
ENSG00000083307	GRHL2	grainyhead-like 2 (Drosophila) [Source:HGNC Symbol;Acc:2799]	4.3	0	0	0.04	0.05	0.03	2.45	11.56	1.95	0.01	0.04	0.02	0.03	3.91	0.59	0.12
ENSG00000165457	FOLR2	folate receptor 2 (fetal) [Source:HGNC Symbol;Acc:3793]	4.3	2.8	1.28	1.94	0.33	0.68	25.85	16.85	84.91	54.62	40.36	20.95	24.63	11.89	10.71	83.2
ENSG00000185100	ADSSL1	adenylosuccinate synthase like 1 [Source:HGNC Symbol;Acc:20093]	4.3	0.05	0.12	0.11	0.07	0.23	2.29	2.4	1.14	1.45	1.71	2.68	1.58	1.49	0.44	4.07
ENSG00000106541	AGR2	anterior gradient 2 [Source:HGNC Symbol;Acc:328]	4.28	0	0	0.11	0.04	0.03	1.26	1.63	0.06	0.25	0.01	0.44	0.01	0.66	0.1	0.77
ENSG00000000971	CFH	complement factor H [Source:HGNC Symbol;Acc:4883]	4.27	0.41	2.72	0.2	0.13	0.21	19.15	8.69	4.88	4.3	2.29	3.09	3.16	25.39	3.59	6.1
ENSG00000154096	THY1	Thy-1 cell surface antigen [Source:HGNC Symbol;Acc:11801]	4.26	0	0.06	0.05	0.01	0.02	2.09	0.48	0.48	0.32	0.05	0.16	0.22	0.13	0.18	0.28
ENSG00000122176	FMOD	fibromodulin [Source:HGNC Symbol;Acc:3774]	4.25	0	0.11	0.02	0	0.04	1.28	0.74	0.62	0.12	0.02	0.17	0.14	0.67	0.38	0.2
ENSG00000113645	WWC1	WW and C2 domain containing 1 [Source:HGNC Symbol;Acc:29435]	4.25	0	0.03	0.03	0.05	0.07	5.29	10.78	1.08	0.09	0.25	0.06	0.14	3.26	1.67	0.19
ENSG00000046604	DSG2	desmoglein 2 [Source:HGNC Symbol;Acc:3049]	4.25	0.01	0.4	0.11	0.13	0.1	11.47	17.85	3.86	0.35	0.78	0.67	0.67	6.47	2.37	1.77
ENSG00000224389	C4B	complement component 4B (Chido blood group) [Source:HGNC Symbol;Acc:1324]	4.24	0.08	0.28	0.1	0.03	0.14	11.21	30.34	4.32	1.92	0.54	1.7	0.87	2.9	1.16	0.98
ENSG00000186832	KRT16	keratin 16 [Source:HGNC Symbol;Acc:6423]	4.23	0.02	0	0.08	0.05	0.06	2.15	2.09	0.74	0.04	0.57	0.07	0.02	3.88	0.8	0.7
ENSG00000174807	CD248	CD248 molecule, endosialin [Source:HGNC Symbol;Acc:18219]	4.23	0.02	0.24	0.04	0	0.02	3.16	0.77	0.59	0.48	0.34	0.45	0.36	0.09	0.44	0.28
ENSG00000125266	EFNB2	ephrin-B2 [Source:HGNC Symbol;Acc:3227]	4.23	0	0.03	0.11	0.13	0.03	2.01	10.57	1.8	0.18	0.09	0.27	0.11	3.3	2.86	0.37
ENSG00000105426	PTPRS	protein tyrosine phosphatase, receptor type, S [Source:HGNC Symbol;Acc:9681]	4.23	0.02	0.08	0.02	0.02	0.05	6.16	9.04	1.2	0.04	0.22	0.11	0.26	3.28	2.41	0.09
ENSG00000077942	FBLN1	fibulin 1 [Source:HGNC Symbol;Acc:3600]	4.22	0	0	0.03	0.01	0.05	0.92	2.08	0.18	0.03	0.03	0.05	0.06	0.47	0.25	0.02
ENSG00000173267	SNCG	synuclein, gamma (breast cancer-specific protein 1) [Source:HGNC Symbol;Acc:11141]	4.22	0	0	0.05	0	0	3.77	6.03	0.88	0	0.35	0.09	0.3	9.58	0.46	0.57
ENSG00000143995	MEIS1	Meis homeobox 1 [Source:HGNC Symbol;Acc:7000]	4.22	0.01	0.02	0.08	0.07	0.12	7.42	27.62	3.57	0.13	0.33	0.18	0.35	13.54	2.15	0.34
ENSG00000173578	XCR1	chemokine (C motif) receptor 1 [Source:HGNC Symbol;Acc:1625]	4.21	0.06	0.01	0.02	0.03	0.05	0.36	0.28	0.74	0.37	1	1.32	0.19	0.11	0.39	0.55
ENSG00000115009	CCL20	chemokine (C-C motif) ligand 20 [Source:HGNC Symbol;Acc:10619]	4.21	0.19	3.9	0.04	0.34	0.14	70.31	2.3	5.89	2.07	0.25	11.23	3.27	27.8	160.88	3
ENSG00000186340	THBS2	thrombospondin 2 [Source:HGNC Symbol;Acc:11786]	4.21	0	0.01	0.05	0.05	0.03	3.07	0.91	0.81	0.25	0.15	0.28	0.37	0.29	0.31	0.49
ENSG00000244731	C4A	complement component 4A (Rodgers blood group) [Source:HGNC Symbol;Acc:1323]	4.2	0.08	0.28	0.1	0.03	0.14	11.12	29.99	4.29	1.83	0.54	1.69	0.89	2.86	1.1	0.99
ENSG00000175793	SFN	stratifin [Source:HGNC Symbol;Acc:10773]	4.2	0	0.04	0	0.04	0	5.97	7.61	0.5	0.16	0.16	0.14	0.08	6.3	0.37	0.57
ENSG00000125810	CD93	CD93 molecule [Source:HGNC Symbol;Acc:15855]	4.2	1.19	4.17	2.77	1.29	1.72	36.32	9.68	29.07	16.3	46.49	45.2	51.65	15.4	42.3	40.72
ENSG00000162745	OLFML2B	olfactomedin-like 2B [Source:HGNC Symbol;Acc:24558]	4.2	3.6	14.7	1.3	0.77	0.81	70.3	9.79	34.57	21.89	67.88	25.22	48.24	14.94	17.12	36.1
ENSG00000142621	FHAD1	forkhead-associated (FHA) phosphopeptide binding domain 1 [Source:HGNC Symbol;Acc:29408]	4.19	0.06	0.34	0.08	0.06	0.19	2.05	0.36	1.07	2.29	5.53	3.07	1.11	1.17	1.74	1.6
ENSG00000114251	WNT5A	wingless-type MMTV integration site family, member 5A [Source:HGNC Symbol;Acc:12784]	4.18	0	0.16	0.05	0.08	0.02	3.39	0.64	0.93	0.69	0.3	0.47	0.57	0.94	0.8	0.91
ENSG00000149634	SPATA25	spermatogenesis associated 25 [Source:HGNC Symbol;Acc:16158]	4.18	0.21	0.14	0	0	0.12	1.43	0.81	1.6	2.23	3.51	1.23	0.93	0.92	4.53	1.54
ENSG00000182871	COL18A1	collagen, type XVIII, alpha 1 [Source:HGNC Symbol;Acc:2195]	4.17	0.03	0.29	0.02	0.05	0.05	2.32	5.85	1.97	0.13	0.2	0.24	0.11	4.48	1.23	0.12
ENSG00000162706	CADM3	cell adhesion molecule 3 [Source:HGNC Symbol;Acc:17601]	4.16	0.01	0.04	0.02	0.04	0.05	4.81	1.39	0.71	0.25	0.39	0.31	0.32	0.69	0.23	0.56
ENSG00000079385	CEACAM1	carcinoembryonic antigen-related cell adhesion molecule 1 (biliary glycoprotein) [Source:HGNC Symbol;Acc:1814]	4.16	0.04	0.86	0.05	0.09	0.08	5	2.18	1.34	0.97	0.87	1.27	0.25	1.01	0.69	0.51
ENSG00000150551	LYPD1	LY6/PLAUR domain containing 1 [Source:HGNC Symbol;Acc:28431]	4.16	0.01	0.06	0.06	0.04	0.05	10.23	26.15	0.3	0.04	0.44	0	0.59	14.71	4.22	0.06
ENSG00000101443	WFDC2	WAP four-disulfide core domain 2 [Source:HGNC Symbol;Acc:15939]	4.16	0.02	0.02	0.05	0.08	0.15	4.75	49.81	9.26	0.3	0.24	0.1	0.24	7.76	1.95	0.1
ENSG00000129038	LOXL1	lysyl oxidase-like 1 [Source:HGNC Symbol;Acc:6665]	4.15	0	0.04	0.01	0	0	0.51	1.48	0.39	0.05	0.12	0.06	0.1	0.36	0.15	0.27
ENSG00000125398	SOX9	SRY (sex determining region Y)-box 9 [Source:HGNC Symbol;Acc:11204]	4.15	0	0	0.02	0.05	0.05	3.43	0.79	0.37	0.02	0.06	0.06	0.04	0.87	0.75	0.17
ENSG00000100979	PLTP	phospholipid transfer protein [Source:HGNC Symbol;Acc:9093]	4.14	4.25	16.86	6.85	8.31	7.2	169.51	108.44	304.53	237.95	226.4	161.42	65.77	69.34	83.26	301.52
ENSG00000263155	MYZAP	myocardial zonula adherens protein [Source:HGNC Symbol;Acc:43444]	4.14	1.06	0.15	0.57	0.18	0.12	3.61	0.77	2.79	3.78	3.49	4.68	1.08	4.01	3.53	2.92
ENSG00000064655	EYA2	eyes absent homolog 2 (Drosophila) [Source:HGNC Symbol;Acc:3520]	4.14	0	0.05	0.08	0.05	0.1	1.5	44.93	1.01	1.25	0.79	0.09	0.85	1.89	1.83	0.16
ENSG00000113361	CDH6	cadherin 6, type 2, K-cadherin (fetal kidney) [Source:HGNC Symbol;Acc:1765]	4.13	0	0	0.06	0.08	0.09	21.8	6.5	4.94	0.09	0.12	0.08	0.69	8.85	1.48	0.17
ENSG00000267795	SMIM22	small integral membrane protein 22 [Source:HGNC Symbol;Acc:48329]	4.13	0	0	0	0	0.04	0.71	3.88	0.38	0.03	0.21	0.03	0.05	0.59	0.89	0.26
ENSG00000166592	RRAD	Ras-related associated with diabetes [Source:HGNC Symbol;Acc:10446]	4.13	0	0.07	0.02	0	0	0.9	0.28	0.31	0.16	0.02	0.29	0.11	0.58	1.01	0.21
ENSG00000198734	F5	coagulation factor V (proaccelerin, labile factor) [Source:HGNC Symbol;Acc:3542]	4.13	0.04	0.96	0.08	0.23	0.1	3.38	0.71	0.61	0.95	2.28	4.36	0.78	0.42	3.06	2.43
ENSG00000144655	CSRNP1	cysteine-serine-rich nuclear protein 1 [Source:HGNC Symbol;Acc:14300]	4.12	0.4	1.3	0.51	0.52	0.37	22.48	12.69	11.19	5.02	4.65	13.82	9.26	8.41	36.34	7.93
ENSG00000257017	HP	haptoglobin [Source:HGNC Symbol;Acc:5141]	4.12	0.28	0.01	0.23	0.02	0.16	6.87	37.81	2.14	2.26	2.03	1.08	0.8	3.23	7	1.97
ENSG00000167183	PRR15L	proline rich 15-like [Source:HGNC Symbol;Acc:28149]	4.12	0	0	0.05	0	0.12	3.01	3.74	2.13	0	0.26	0.02	0.09	2.61	0.12	0.16
ENSG00000187079	TEAD1	TEA domain family member 1 (SV40 transcriptional enhancer factor) [Source:HGNC Symbol;Acc:11714]	4.11	0.01	0.02	0.05	0.1	0.09	4.14	5.15	1.75	0.09	0.22	0.11	0.15	3.57	1.63	0.18
ENSG00000183018	SPNS2	spinster homolog 2 (Drosophila) [Source:HGNC Symbol;Acc:26992]	4.1	0	0.04	0.02	0	0.01	0.99	0.54	0.3	0.06	0.04	0.06	0.03	0.31	0.06	0.16
ENSG00000137573	SULF1	sulfatase 1 [Source:HGNC Symbol;Acc:20391]	4.09	0.01	0	0.04	0.06	0.08	2.5	6.51	0.72	0.4	0.05	0.21	0.21	11.47	1.02	0.18
ENSG00000165312	OTUD1	OTU domain containing 1 [Source:HGNC Symbol;Acc:27346]	4.09	3.96	6.26	2.17	1.54	1.47	80.21	33.51	65.45	25.35	19.81	55.93	47.74	46.95	82.71	21.78
ENSG00000128422	KRT17	keratin 17 [Source:HGNC Symbol;Acc:6427]	4.08	0.02	0.02	0.17	0	0.01	7.98	2.61	15.91	0	0.39	0.1	0.14	25.34	0.79	0.88
ENSG00000188910	GJB3	gap junction protein, beta 3, 31kDa [Source:HGNC Symbol;Acc:4285]	4.08	0	0	0.05	0	0	0.91	1.69	0.26	0.02	0	0	0.03	1.24	0.3	0.09
ENSG00000143847	PPFIA4	protein tyrosine phosphatase, receptor type, f polypeptide (PTPRF), interacting protein (liprin), alpha 4 [Source:HGNC Symbol;Acc:9248]	4.08	0.01	0.04	0.03	0.02	0.05	0.49	0.65	0.22	0.14	0.24	0.47	0.22	0.54	0.18	0.32
ENSG00000163430	FSTL1	follistatin-like 1 [Source:HGNC Symbol;Acc:3972]	4.08	0.06	0.81	0.1	0.1	0.09	12.83	3.49	8.2	0.76	0.62	1.16	0.98	9.28	2.01	1.21
ENSG00000178038	ALS2CL	ALS2 C-terminal like [Source:HGNC Symbol;Acc:20605]	4.07	0.06	0.23	0.04	0.11	0.07	1.79	3.69	2.15	1.32	1.2	1.37	1.11	3.01	2	1.05
ENSG00000196739	COL27A1	collagen, type XXVII, alpha 1 [Source:HGNC Symbol;Acc:22986]	4.06	0	0.04	0.03	0.03	0.05	0.95	2.06	0.42	0.33	0.15	0.34	0.08	1.53	0.19	0.19
ENSG00000107968	MAP3K8	mitogen-activated protein kinase kinase kinase 8 [Source:HGNC Symbol;Acc:6860]	4.05	9.12	9.15	1.94	2.23	2.9	64.74	22.34	42.72	46.48	49.19	61.66	46.72	26.4	80.97	62.11
ENSG00000268387	AL590714.1	Uncharacterized protein [Source:UniProtKB/TrEMBL;Acc:M0R2L1]	4.05	0.2	0.07	0.24	0.81	0.2	7.04	4.24	5.81	7.85	2.88	9.32	6.27	4.54	21.41	2.41
ENSG00000103888	KIAA1199	KIAA1199 [Source:HGNC Symbol;Acc:29213]	4.04	0.01	0.06	0.07	0.09	0.15	3.88	2.77	3.32	1.72	0.25	0.43	0.7	1.21	1.38	0.39
ENSG00000162576	MXRA8	matrix-remodelling associated 8 [Source:HGNC Symbol;Acc:7542]	4.03	0	0.01	0	0	0.01	0.73	0.36	0.75	0.09	0.03	0.14	0.1	0.1	0.13	0.14
ENSG00000169291	SHE	Src homology 2 domain containing E [Source:HGNC Symbol;Acc:27004]	4.02	0.01	0.01	0.09	0.04	0.11	0.61	0.19	0.76	1.24	0.38	0.82	0.04	0.13	0.17	0.96
ENSG00000205020	CCL4L1	chemokine (C-C motif) ligand 4-like 1 [Source:HGNC Symbol;Acc:10631]	4.02	0.65	8.47	0.69	0.46	0.48	86.79	3.66	30.17	9.24	2.29	10.47	9	39.86	69.12	13.55
ENSG00000124491	F13A1	coagulation factor XIII, A1 polypeptide [Source:HGNC Symbol;Acc:3531]	4.01	2.83	0.48	14.73	2.22	3.67	59.07	5.26	73.46	30.03	155.25	57.72	54.59	21.81	40.86	330.86
ENSG00000197262	CCL4L2	chemokine (C-C motif) ligand 4-like 2 [Source:HGNC Symbol;Acc:24066]	4	0.74	11.18	0.91	0.6	0.58	97.06	4.51	30.52	9.19	2.38	13.29	9.45	45.14	85.62	16.95
ENSG00000099812	MISP	mitotic spindle positioning [Source:HGNC Symbol;Acc:27000]	4	0	0.01	0.03	0.03	0.02	0.93	4.55	0.83	0.04	0.08	0.01	0.02	1.14	0.54	0.1
ENSG00000117122	MFAP2	microfibrillar-associated protein 2 [Source:HGNC Symbol;Acc:7033]	3.98	0	0	0	0	0.06	1.45	4.7	4.37	0.26	0.22	0.11	0.19	1.46	0.07	0.13
ENSG00000129455	KLK8	kallikrein-related peptidase 8 [Source:HGNC Symbol;Acc:6369]	3.98	0	0	0	0	0.03	2.19	10.15	0.31	0.11	0.21	0.02	0.25	4.85	1.8	0.1
ENSG00000196411	EPHB4	EPH receptor B4 [Source:HGNC Symbol;Acc:3395]	3.98	0.07	0.06	0.01	0.01	0.03	0.59	2.4	1.02	0.09	0.24	0.19	0.05	2.27	0.32	0.12
ENSG00000268470	DNAH17-AS1	DNAH17 antisense RNA 1 [Source:HGNC Symbol;Acc:48594]	3.98	0.01	0	0.02	0	0	0.24	0.06	0.02	0.06	0.07	0.42	0.09	0.09	0.34	0.09
ENSG00000141934	PPAP2C	phosphatidic acid phosphatase type 2C [Source:HGNC Symbol;Acc:9230]	3.97	0	0	0	0.06	0.01	0.71	1.38	0.73	0.1	0.05	0	0.08	0.69	0.43	0.1
ENSG00000196932	TMEM26	transmembrane protein 26 [Source:HGNC Symbol;Acc:28550]	3.97	0.04	0.29	0.06	0.17	0.08	1.42	0.23	2.07	1.1	0.89	0.22	1.52	0.52	0.14	1.56
ENSG00000179403	VWA1	von Willebrand factor A domain containing 1 [Source:HGNC Symbol;Acc:30910]	3.96	0.01	0.01	0	0.03	0	1.07	6	0.47	0	0.03	0.02	0.07	1.11	0.4	0.14
ENSG00000117472	TSPAN1	tetraspanin 1 [Source:HGNC Symbol;Acc:20657]	3.95	0	0	0.14	0.12	0.09	10.46	1.72	7.48	0	0.11	0.09	0.13	5.07	1.02	1.5
ENSG00000146648	EGFR	epidermal growth factor receptor [Source:HGNC Symbol;Acc:3236]	3.95	0	0	0.05	0.03	0.05	2.82	3.5	0.78	0.17	0.13	0.26	0.14	1.22	0.32	0.27
ENSG00000115221	ITGB6	integrin, beta 6 [Source:HGNC Symbol;Acc:6161]	3.93	0	0	0.04	0.07	0.04	47.29	2.56	1.01	0.01	0.09	0.08	0.23	2.93	0.67	0.2
ENSG00000140022	STON2	stonin 2 [Source:HGNC Symbol;Acc:30652]	3.92	0.24	0.08	0.44	0.38	0.27	2.14	9.1	6.93	3.53	1.87	4.73	0.83	5.25	6.89	8.91
ENSG00000173432	SAA1	serum amyloid A1 [Source:HGNC Symbol;Acc:10513]	3.92	0.03	0.13	0.1	0	0.06	1.72	1.12	0.81	1.88	0.83	0.28	0.4	11.33	1.11	2.36
ENSG00000010327	STAB1	stabilin 1 [Source:HGNC Symbol;Acc:18628]	3.89	6.25	7.57	15.52	4.92	13.22	114.07	26.51	102.15	78.17	121.22	61.77	110.22	44.14	60.99	122.98
ENSG00000171236	LRG1	leucine-rich alpha-2-glycoprotein 1 [Source:HGNC Symbol;Acc:29480]	3.89	0.05	0.07	0.23	0.09	0.13	3.73	2.34	1.02	1.14	1.32	1.31	0.57	0.55	1.5	3.95
ENSG00000145287	PLAC8	placenta-specific 8 [Source:HGNC Symbol;Acc:19254]	3.88	0.6	2.15	0.19	0.32	0.28	2.73	4.14	6.19	5.45	8.22	3.58	3.74	1.38	19.56	6.22
ENSG00000106538	RARRES2	retinoic acid receptor responder (tazarotene induced) 2 [Source:HGNC Symbol;Acc:9868]	3.88	0.01	0.1	0.04	0	0.04	1.57	1.09	0.52	0.05	0.13	0.3	0.16	4.23	0.53	0.43
ENSG00000186081	KRT5	keratin 5 [Source:HGNC Symbol;Acc:6442]	3.88	0	0.01	0.11	0.05	0.06	1.62	0.52	0.66	0.62	0.03	0.05	0.14	2.36	0.86	0.22
ENSG00000132514	CLEC10A	C-type lectin domain family 10, member A [Source:HGNC Symbol;Acc:16916]	3.86	1.1	8.99	4.05	0.89	4.05	41.26	20.85	61.89	58.87	83.12	82.89	50.45	28.29	96.49	128.07
ENSG00000137266	SLC22A23	solute carrier family 22, member 23 [Source:HGNC Symbol;Acc:21106]	3.86	0.03	0.2	0.02	0.07	0.02	1.36	0.98	0.79	1.13	1.54	0.56	0.23	0.36	0.32	1.48
ENSG00000144802	NFKBIZ	nuclear factor of kappa light polypeptide gene enhancer in B-cells inhibitor, zeta [Source:HGNC Symbol;Acc:29805]	3.84	6.78	16.56	2.44	1.85	3.5	126.21	48.53	73.41	45.9	44.71	44.21	53.61	100.95	199.23	41.85
ENSG00000102287	GABRE	gamma-aminobutyric acid (GABA) A receptor, epsilon [Source:HGNC Symbol;Acc:4085]	3.84	0.01	0	0.02	0.04	0.09	1.27	2.74	0.42	0.06	0.02	0.03	0.02	4.46	0.65	0.11
ENSG00000106976	DNM1	dynamin 1 [Source:HGNC Symbol;Acc:2972]	3.84	0.2	0.39	0.09	0.11	0.06	1.03	1.69	0.75	1.16	1.59	2.54	0.37	1.67	1.24	1.46
ENSG00000184937	WT1	Wilms tumor 1 [Source:HGNC Symbol;Acc:12796]	3.83	0	0.02	0.06	0.04	0.08	4.01	21.98	0.89	0.14	0.24	0.32	0.21	11.22	3.94	0.17
ENSG00000162366	PDZK1IP1	PDZK1 interacting protein 1 [Source:HGNC Symbol;Acc:16887]	3.83	0	0	0.03	0.04	0.04	1.46	10.08	0.47	0.31	0.2	0.03	0.23	4	0.41	0.37
ENSG00000011465	DCN	decorin [Source:HGNC Symbol;Acc:2705]	3.83	0	0	0.07	0.05	0.05	5.02	2.16	1.62	0.41	0.21	0.6	0.25	0.53	0.44	1.25
ENSG00000107562	CXCL12	chemokine (C-X-C motif) ligand 12 [Source:HGNC Symbol;Acc:10672]	3.82	0	0.03	0.02	0.04	0.03	1.42	0.53	0.61	0.56	0.15	0.23	0.16	0.18	1.06	0.17
ENSG00000180447	GAS1	growth arrest-specific 1 [Source:HGNC Symbol;Acc:4165]	3.82	0.09	0.06	0.1	0.12	0.17	3.18	4.45	1.44	0.26	0.22	1.13	0.26	4.24	1.66	0.57
ENSG00000152137	HSPB8	heat shock 22kDa protein 8 [Source:HGNC Symbol;Acc:30171]	3.81	0.01	0	0.01	0.02	0.04	2.18	0.99	0.32	0.17	0.1	0.1	0.12	0.55	0.2	0.06
ENSG00000125968	ID1	inhibitor of DNA binding 1, domit negative helix-loop-helix protein [Source:HGNC Symbol;Acc:5360]	3.81	0.02	0	0.01	0.3	0.08	3.45	2.58	3.93	0	0.12	0.12	0.11	8.01	1.37	0.16
ENSG00000145113	MUC4	mucin 4, cell surface associated [Source:HGNC Symbol;Acc:7514]	3.81	0	0	0.05	0.02	0.04	4.57	2.09	0.32	0.03	0.08	0.03	0.25	3.28	0.12	0.11
ENSG00000129682	FGF13	fibroblast growth factor 13 [Source:HGNC Symbol;Acc:3670]	3.79	0.01	0	0.06	0.05	0.06	0.65	0.88	1.24	0.22	1.01	0.12	0.42	0.13	0.09	1.41
ENSG00000198910	L1CAM	L1 cell adhesion molecule [Source:HGNC Symbol;Acc:6470]	3.78	0.04	0.09	0.03	0.01	0.03	2.33	3.34	1.59	0.08	0.12	0.02	0.19	2.39	0.52	0.17
ENSG00000116039	ATP6V1B1	ATPase, H+ transporting, lysosomal 56/58kDa, V1 subunit B1 [Source:HGNC Symbol;Acc:853]	3.78	0	0	0.01	0.02	0.06	0.41	11.27	2.32	0	0	0.02	0.09	4.97	1.36	0.01
ENSG00000138449	SLC40A1	solute carrier family 40 (iron-regulated transporter), member 1 [Source:HGNC Symbol;Acc:10909]	3.77	3.61	1.06	1.26	0.25	0.97	46.61	16.06	30.77	10.97	16.34	2.38	4.03	16.95	3.19	51.63
ENSG00000118137	APOA1	apolipoprotein A-I [Source:HGNC Symbol;Acc:600]	3.77	0	0.02	0	0.1	0.02	1.44	6.97	0.94	0.2	0.06	0.15	0.21	0.4	1.31	0.02
ENSG00000120337	TNFSF18	tumor necrosis factor (ligand) superfamily, member 18 [Source:HGNC Symbol;Acc:11932]	3.76	0	0.1	0.26	0.05	0.16	1.25	0.53	3.85	1.37	1.73	17.46	2.65	0.49	1.02	4.83
ENSG00000113083	LOX	lysyl oxidase [Source:HGNC Symbol;Acc:6664]	3.76	0	0.03	0.06	0.12	0.08	7.24	1.94	0.81	0.66	0.3	0.55	0.62	1	0.75	0.33
ENSG00000205710	C17orf107	chromosome 17 open reading frame 107 [Source:HGNC Symbol;Acc:37238]	3.76	0.01	0.19	0.03	0.05	0.05	0.91	0.6	0.18	0.45	0.33	2.92	0.46	0.67	2.72	0.29
ENSG00000158473	CD1D	CD1d molecule [Source:HGNC Symbol;Acc:1637]	3.76	0.42	1.33	0.59	0.23	0.99	6.66	4.82	14.3	10.15	6.79	6.5	10.6	5.44	17.5	17.37
ENSG00000050165	DKK3	dickkopf WNT signaling pathway inhibitor 3 [Source:HGNC Symbol;Acc:2893]	3.75	0	0.06	0.01	0	0.02	1.13	0.22	0.2	0.16	0.08	0	0.08	0.45	0.54	0.09
ENSG00000186007	LEMD1	LEM domain containing 1 [Source:HGNC Symbol;Acc:18725]	3.75	0	0	0.02	0	0	4.51	11.07	0.1	0.04	0.41	0.04	0.13	2.97	0.65	0.11
ENSG00000197496	SLC2A10	solute carrier family 2 (facilitated glucose transporter), member 10 [Source:HGNC Symbol;Acc:13444]	3.75	0	0.01	0.02	0.03	0.07	0.95	2.02	0.49	0.1	0.05	0.08	0.08	1.16	0.42	0.13
ENSG00000161944	ASGR2	asialoglycoprotein receptor 2 [Source:HGNC Symbol;Acc:743]	3.75	0.36	0.54	0.18	0.09	0.28	5.2	1.9	2.21	3.16	6.08	6.83	3.59	1.89	15.02	8.04
ENSG00000261701	HPR	haptoglobin-related protein [Source:HGNC Symbol;Acc:5156]	3.75	0.07	0	0.26	0.1	0.08	2.9	16.97	0.89	0.44	0.37	0.41	0.31	1.39	2.52	0.88
ENSG00000168546	GFRA2	GDNF family receptor alpha 2 [Source:HGNC Symbol;Acc:4244]	3.75	0.02	0.06	0.26	0.04	0.09	1.45	0.19	0.3	0.58	1.92	3.75	0.82	0.54	1.39	4.25
ENSG00000170412	GPRC5C	G protein-coupled receptor, family C, group 5, member C [Source:HGNC Symbol;Acc:13309]	3.74	0.01	0	0.02	0.02	0.03	0.76	1.04	0.34	0.09	0.1	0.03	0.08	1.1	0.47	0.08
ENSG00000184731	FAM110C	family with sequence similarity 110, member C [Source:HGNC Symbol;Acc:33340]	3.73	0	0.01	0.12	0.06	0.05	3.32	0.91	0.84	0.14	0.14	0.36	0.05	2.71	0.68	0.34
ENSG00000126262	FFAR2	free fatty acid receptor 2 [Source:HGNC Symbol;Acc:4501]	3.73	0.17	0.6	0.72	0.33	0.5	6.77	8.9	5.85	11.8	5.06	12.57	8.37	5.11	11.89	13.74
ENSG00000137693	YAP1	Yes-associated protein 1 [Source:HGNC Symbol;Acc:16262]	3.72	0.01	0.02	0.08	0.13	0.13	6.06	26.02	4.08	0.23	0.27	0.41	0.36	14.63	1.49	0.59
ENSG00000105855	ITGB8	integrin, beta 8 [Source:HGNC Symbol;Acc:6163]	3.72	0.15	1.26	0.2	0.28	0.24	22.3	28.73	5.81	0.47	1.54	1.21	0.73	11.81	6.64	0.92
ENSG00000205420	KRT6A	keratin 6A [Source:HGNC Symbol;Acc:6443]	3.72	0	0	0.13	0.06	0.09	9.81	5.69	0.17	0.11	0.13	0.05	0.32	4.1	1.93	0.49
ENSG00000099994	SUSD2	sushi domain containing 2 [Source:HGNC Symbol;Acc:30667]	3.72	0	0.03	0.02	0.01	0.03	0.3	1.92	0.22	0	0.08	0.07	0.12	2.28	0.34	0
ENSG00000204262	COL5A2	collagen, type V, alpha 2 [Source:HGNC Symbol;Acc:2210]	3.71	0.03	0.04	0.06	0.13	0.22	7.62	1.65	1.26	0.53	0.42	0.55	0.83	0.46	0.63	0.91
ENSG00000169242	EFNA1	ephrin-A1 [Source:HGNC Symbol;Acc:3221]	3.71	0.02	0.04	0	0.07	0.02	3.48	6.08	1.34	0.02	0.08	0.04	0.03	1.68	1.16	0.06
ENSG00000129277	CCL4	chemokine (C-C motif) ligand 4 [Source:HGNC Symbol;Acc:10630]	3.7	1.31	18.25	3.2	2.28	1.35	128.7	7.63	56.97	15.22	6.92	24.14	16.73	66.74	112.49	38.94
ENSG00000183844	FAM3B	family with sequence similarity 3, member B [Source:HGNC Symbol;Acc:1253]	3.69	0	0.03	0.07	0.07	0.05	0.31	0.41	0.55	1.48	0.07	1.95	0.8	5.41	0.75	0.3
ENSG00000121933	ADORA3	adenosine A3 receptor [Source:HGNC Symbol;Acc:268]	3.69	1.19	0.66	2.95	1.43	1.13	33.48	9.11	27.52	27.88	17.08	4.79	18.91	5.72	4.17	32.22
ENSG00000085552	IGSF9	immunoglobulin superfamily, member 9 [Source:HGNC Symbol;Acc:18132]	3.68	0	0	0.02	0.01	0.01	0.3	1.21	0.18	0	0.01	0.02	0.01	0.68	0.2	0.01
ENSG00000057294	PKP2	plakophilin 2 [Source:HGNC Symbol;Acc:9024]	3.68	0.07	0.02	0.02	0.06	0.07	2.05	19.54	0.88	0.12	0.19	0.32	0.21	5.83	1.81	0.18
ENSG00000116741	RGS2	regulator of G-protein signaling 2, 24kDa [Source:HGNC Symbol;Acc:9998]	3.67	3.76	14.22	7.08	6.24	10.62	217.86	89.75	132.46	84.26	63.95	238.71	103.89	123.55	209.51	57.39
ENSG00000161640	SIGLEC11	sialic acid binding Ig-like lectin 11 [Source:HGNC Symbol;Acc:15622]	3.67	0.65	3.31	1.01	0.31	0.73	7.28	5.45	13.13	12.05	13.57	5.73	14.38	6.55	10.9	10.99
ENSG00000175745	NR2F1	nuclear receptor subfamily 2, group F, member 1 [Source:HGNC Symbol;Acc:7975]	3.66	0	0.02	0.02	0.04	0.01	0.96	0.8	0.41	0.09	0.06	0.17	0.05	0.6	0.16	0.02
ENSG00000099864	PALM	paralemmin [Source:HGNC Symbol;Acc:8594]	3.65	0	0.02	0	0.03	0	0.58	1.11	0.18	0	0.12	0.04	0.02	0.1	0.12	0.09
ENSG00000229183	PGA4	pepsinogen 4, group I (pepsinogen A) [Source:HGNC Symbol;Acc:8886]	3.65	0.16	0.09	0.24	0.06	0.1	2.74	0.41	1.36	3.23	1.46	7.65	0.32	0.99	0.45	1.85
ENSG00000179178	TMEM125	transmembrane protein 125 [Source:HGNC Symbol;Acc:28275]	3.63	0	0.02	0.03	0	0	0.26	4.2	0.34	0.06	0.01	0.03	0	1.72	0.21	0.09
ENSG00000256713	PGA5	pepsinogen 5, group I (pepsinogen A) [Source:HGNC Symbol;Acc:8887]	3.62	0.2	0.11	0.28	0.09	0.13	3.41	0.59	1.66	3.91	1.88	9.66	0.39	1.11	0.39	2.47
ENSG00000269741	KLK9	Homo sapiens kallikrein-related peptidase 9 (KLK9), mRNA. [Source:RefSeq mRNA;Acc:NM_012315]	3.62	0.01	0	0.01	0	0.02	1.42	6.44	0.24	0.09	0.08	0.04	0.16	3.1	1.2	0.07
ENSG00000152583	SPARCL1	SPARC-like 1 (hevin) [Source:HGNC Symbol;Acc:11220]	3.61	0.01	0	0.05	0.01	0.05	0.89	0.72	0.24	0.13	0.17	0.07	0.23	0.68	0.41	0.18
ENSG00000132698	RAB25	RAB25, member RAS oncogene family [Source:HGNC Symbol;Acc:18238]	3.6	0.02	0.02	0	0	0.04	5.89	10.06	3.21	0.15	0.3	0.03	0.12	4.21	0.12	0.3
ENSG00000243649	CFB	complement factor B [Source:HGNC Symbol;Acc:1037]	3.6	8.9	18.72	2.19	1.76	3.27	79.38	71.22	48.15	37.51	21.64	29.22	15.14	42.36	15.2	47.25
ENSG00000124249	KCNK15	potassium channel, subfamily K, member 15 [Source:HGNC Symbol;Acc:13814]	3.6	0	0	0	0	0.04	0.58	5.07	0.5	0	0.07	0	0.03	1.49	0.47	0.02
ENSG00000244255	CFB	Complement factor B; Uncharacterized protein; cDNA FLJ55673, highly similar to Complement factor B [Source:UniProtKB/TrEMBL;Acc:B4E1Z4]	3.59	11	22.58	2.39	2	3.93	92.55	83.6	57.88	45.33	25.66	34.84	17.99	49.72	17.91	57.35
ENSG00000196872	KIAA1211L	KIAA1211-like [Source:HGNC Symbol;Acc:33454]	3.59	0.16	0.11	0.07	0.06	0.08	2.28	1.59	1.05	0.34	1.07	0.24	0.77	1.14	0.66	0.55
ENSG00000176907	C8orf4	chromosome 8 open reading frame 4 [Source:HGNC Symbol;Acc:1357]	3.59	0	0	0.07	0.2	0.08	17.62	1.67	0.46	0.02	0.58	0.06	0.15	4.38	1.53	0.09
ENSG00000168140	VASN	vasorin [Source:HGNC Symbol;Acc:18517]	3.58	0	0.02	0.03	0.02	0.04	0.76	2.98	0.99	0	0.12	0.1	0.07	0.85	0.33	0.02
ENSG00000185745	IFIT1	interferon-induced protein with tetratricopeptide repeats 1 [Source:HGNC Symbol;Acc:5407]	3.58	4.1	2.1	1.37	1.37	1.05	15.9	115.86	69.47	13.55	6.87	4.07	39.87	19.61	24.2	24.68
ENSG00000145623	OSMR	oncostatin M receptor [Source:HGNC Symbol;Acc:8507]	3.57	0.01	0	0.05	0.05	0.06	3.91	6.42	0.45	0.11	0.21	0.17	0.12	2.71	0.58	0.42
ENSG00000250424	AQP1	Uncharacterized protein [Source:UniProtKB/TrEMBL;Acc:K7N7A8]	3.56	0	0.05	0.13	0.06	0.05	3.07	2.41	1.53	0.46	0.18	0.19	0.2	0.52	0.64	0.11
ENSG00000267748	CTB-102L5.4		3.56	5.39	11.47	0.97	0.69	1.64	33.71	119.02	38.31	9.05	9.14	7.82	10.18	115.27	39.26	15.53
ENSG00000162692	VCAM1	vascular cell adhesion molecule 1 [Source:HGNC Symbol;Acc:12663]	3.56	0.03	0.33	0.66	0.06	0.2	11.01	3.67	4.92	3.81	0.62	4.16	1.37	1.65	2.62	2.26
ENSG00000105835	NAMPT	nicotinamide phosphoribosyltransferase [Source:HGNC Symbol;Acc:30092]	3.55	26.98	49.05	6.74	7.57	7.1	194.54	86.36	64.92	62.79	64.93	333.68	88.71	129.32	378.63	105.84
ENSG00000169071	ROR2	receptor tyrosine kinase-like orphan receptor 2 [Source:HGNC Symbol;Acc:10257]	3.54	0	0.02	0.02	0.01	0.05	0.72	0.29	0.22	0.12	0.04	0.16	0.01	0.06	0.28	0.2
ENSG00000155659	VSIG4	V-set and immunoglobulin domain containing 4 [Source:HGNC Symbol;Acc:17032]	3.54	57.88	97.4	32.88	18.02	40.98	490.63	213.45	778.21	768.78	537.18	352.39	415.56	276.02	203.17	627.26
ENSG00000117643	MAN1C1	mannosidase, alpha, class 1C, member 1 [Source:HGNC Symbol;Acc:19080]	3.54	0.38	2.1	0.38	0.44	0.55	7.68	1.41	5.58	6.25	5.53	3.76	5.99	1.9	3.66	6.44
ENSG00000229859	PGA3	pepsinogen 3, group I (pepsinogen A) [Source:HGNC Symbol;Acc:8885]	3.53	0.08	0.06	0.27	0.09	0.13	2.46	0.38	1.27	2.95	1.33	6.69	0.31	0.81	0.38	1.73
ENSG00000157514	TSC22D3	TSC22 domain family, member 3 [Source:HGNC Symbol;Acc:3051]	3.52	7.31	5.19	1.13	1.54	1.56	28.48	15.01	24.9	24.78	12.88	24.45	10.97	11.53	78.95	17.22
ENSG00000197702	PARVA	parvin, alpha [Source:HGNC Symbol;Acc:14652]	3.52	0	0.01	0.06	0.04	0.04	1.91	2.49	1.1	0.15	0.11	0.14	0.11	2.67	0.46	0.19
ENSG00000074590	NUAK1	NUAK family, SNF1-like kinase, 1 [Source:HGNC Symbol;Acc:14311]	3.52	0.01	0.01	0.09	0.02	0.07	0.94	0.84	0.58	0.28	0.16	0.04	0.25	0.63	0.13	0.09
ENSG00000197093	GAL3ST4	galactose-3-O-sulfotransferase 4 [Source:HGNC Symbol;Acc:24145]	3.5	1.3	0.68	0.35	0.13	0.3	10.69	2.91	8.1	4.07	7.49	0.89	9.01	3.04	4.16	1.57
ENSG00000152104	PTPN14	protein tyrosine phosphatase, non-receptor type 14 [Source:HGNC Symbol;Acc:9647]	3.49	0	0.02	0.05	0.04	0.07	1.8	4.62	1.33	0.13	0.16	0.15	0.17	2.25	0.6	0.13
ENSG00000086548	CEACAM6	carcinoembryonic antigen-related cell adhesion molecule 6 (non-specific cross reacting antigen) [Source:HGNC Symbol;Acc:1818]	3.49	0	0.04	0.08	0.08	0.09	1.04	2.15	1.03	0.18	0.17	1.23	0.04	1.4	0.29	0.52
ENSG00000130768	SMPDL3B	sphingomyelin phosphodiesterase, acid-like 3B [Source:HGNC Symbol;Acc:21416]	3.48	0	0.04	0	0.04	0.03	0.6	0.64	0.69	0.05	0.03	0.02	0	0.62	0.51	0.04
ENSG00000182197	EXT1	exostosin glycosyltransferase 1 [Source:HGNC Symbol;Acc:3512]	3.47	0.31	1.15	0.3	0.2	0.3	5.26	8.42	5.42	6.03	2.92	2.76	1.95	4.39	4.11	2.66
ENSG00000070526	ST6GALNAC1	ST6 (alpha-N-acetyl-neuraminyl-2,3-beta-galactosyl-1,3)-N-acetylgalactosaminide alpha-2,6-sialyltransferase 1 [Source:HGNC Symbol;Acc:23614]	3.47	0	0.02	0.06	0.02	0.06	2.77	9.86	1.73	0.04	0.04	0.06	0.2	1.04	1.23	0.18
ENSG00000160888	IER2	immediate early response 2 [Source:HGNC Symbol;Acc:28871]	3.47	2.11	8.2	2.38	2.35	2.17	46.55	33.39	29.94	14.44	19.98	13.24	29.37	33.71	46.27	9.76
ENSG00000212743	DKFZP667F0711		3.46	0.21	0.13	0.13	0.17	0.11	2.16	1.02	1.3	1.33	1.5	1.51	0.72	0.64	1.93	1.27
ENSG00000189001	SBSN	suprabasin [Source:HGNC Symbol;Acc:24950]	3.45	0	0.03	0.01	0.02	0.11	0.93	0.82	0.25	0.12	0.11	0.22	0.17	0.03	0.04	0.43
ENSG00000187980	PLA2G2C	phospholipase A2, group IIC [Source:HGNC Symbol;Acc:9032]	3.45	0.01	0.03	0.08	0.01	0.13	0.61	0.31	0.48	0.66	1.02	1.58	0.87	0.18	0.53	0.78
ENSG00000113108	APBB3	amyloid beta (A4) precursor protein-binding, family B, member 3 [Source:HGNC Symbol;Acc:20708]	3.45	0.42	1.36	0.2	0.36	0.31	4.71	3.7	6.74	3.07	3.45	6.58	5.71	4.17	6.02	3.11
ENSG00000174348	PODN	podocan [Source:HGNC Symbol;Acc:23174]	3.45	0.01	0.02	0.01	0.03	0.07	1.35	0.52	0.39	0.23	0.11	0.26	0.08	0.08	0.23	0.11
ENSG00000145632	PLK2	polo-like kinase 2 [Source:HGNC Symbol;Acc:19699]	3.44	0.49	0.48	0.35	0.49	0.37	12.26	8.8	6.98	2.87	2.3	2.85	1.58	20.54	10.43	2.37
ENSG00000186212	SOWAHB	sosondowah ankyrin repeat domain family member B [Source:HGNC Symbol;Acc:32958]	3.42	0	0	0.02	0	0.06	0.43	0.8	0.08	0	0.04	0.04	0.02	0.35	0.2	0.08
ENSG00000144063	MALL	mal, T-cell differentiation protein-like [Source:HGNC Symbol;Acc:6818]	3.42	0.01	0.02	0.11	0.11	0.08	12.31	4.01	1.12	0.2	0.46	0.2	0.32	1.38	0.92	0.55
ENSG00000272636	DOC2B	double C2-like domains, beta [Source:HGNC Symbol;Acc:2986]	3.42	0	0.03	0	0	0	1.14	0.96	0.49	0.03	0.26	0.03	0.08	0.12	0.21	0.17
ENSG00000111335	OAS2	2'-5'-oligoadenylate synthetase 2, 69/71kDa [Source:HGNC Symbol;Acc:8087]	3.42	4.57	10.73	1.26	1.44	1.52	19.77	46.44	41.91	17.02	8.37	5.88	29.44	13.75	26.92	14.79
ENSG00000131941	RHPN2	rhophilin, Rho GTPase binding protein 2 [Source:HGNC Symbol;Acc:19974]	3.42	0.03	0.09	0.08	0.08	0.07	4.73	10.18	1.18	0.06	0.18	0.08	0.13	6.49	2.38	0.2
ENSG00000204580	DDR1	discoidin domain receptor tyrosine kinase 1 [Source:HGNC Symbol;Acc:2730]	3.41	0.04	0.44	0.06	0.08	0.1	3.76	5.89	2.16	0.12	0.42	0.23	0.43	3.52	1.11	0.32
ENSG00000227184	EPPK1	epiplakin 1 [Source:HGNC Symbol;Acc:15577]	3.41	0.05	0.22	0.08	0.09	0.09	5.21	14.84	1.1	0.22	0.67	0.31	0.63	2.75	2.01	0.27
ENSG00000112769	LAMA4	laminin, alpha 4 [Source:HGNC Symbol;Acc:6484]	3.4	0	0.01	0.06	0.06	0.07	2.38	0.97	0.84	0.33	0.09	0.4	0.24	1.64	0.44	0.62
ENSG00000102265	TIMP1	TIMP metallopeptidase inhibitor 1 [Source:HGNC Symbol;Acc:11820]	3.4	7.54	31.13	8.06	6.94	6.45	190.41	61.87	85.17	57.47	110.14	330.78	77.33	37.82	107.1	106.91
ENSG00000077092	RARB	retinoic acid receptor, beta [Source:HGNC Symbol;Acc:9865]	3.39	0	0	0.04	0	0.05	1.09	2.55	0.15	0.05	0.03	0.04	0.01	3.85	0.09	0.06
ENSG00000060656	PTPRU	protein tyrosine phosphatase, receptor type, U [Source:HGNC Symbol;Acc:9683]	3.37	0.02	0.02	0.06	0.04	0.03	1.57	10.67	1.16	0.08	0.13	0.04	0.05	3.01	0.62	0.15
ENSG00000167874	TMEM88	transmembrane protein 88 [Source:HGNC Symbol;Acc:32371]	3.37	0	0.14	0.1	0.05	0.08	1.43	0.51	0.37	0.28	0.41	3.45	0.58	0.58	12.43	0.38
ENSG00000117114	LPHN2	latrophilin 2 [Source:HGNC Symbol;Acc:18582]	3.37	0	0.02	0.05	0.08	0.08	0.94	8.51	2.52	0.09	0.05	0.12	0.05	4.94	2.09	0.13
ENSG00000161249	DMKN	dermokine [Source:HGNC Symbol;Acc:25063]	3.36	0	0.04	0.03	0.07	0.07	3.41	10.53	1.06	0.06	0.04	0.23	0.28	7.13	0.7	0.14
ENSG00000157557	ETS2	v-ets avian erythroblastosis virus E26 oncogene homolog 2 [Source:HGNC Symbol;Acc:3489]	3.36	3.09	9.04	2.02	1.07	1.82	50.73	13.56	21.06	21.64	26.11	67.25	16.93	14.19	82.2	45.69
ENSG00000155066	PROM2	prominin 2 [Source:HGNC Symbol;Acc:20685]	3.36	0	0.02	0.02	0.06	0.04	5.02	7.51	0.35	0.01	0.25	0.03	0.22	2.27	0.41	0.09
ENSG00000138771	SHROOM3	shroom family member 3 [Source:HGNC Symbol;Acc:30422]	3.36	0	0	0.04	0.03	0.03	0.78	3.2	0.35	0.01	0.06	0.06	0.01	1.5	0.99	0.13
ENSG00000179071	CCDC89	coiled-coil domain containing 89 [Source:HGNC Symbol;Acc:26762]	3.36	0.01	0	0.05	0.02	0.06	0.21	0.67	0.34	0.56	0.24	0.04	0.19	0.81	0.28	0.55
ENSG00000167754	KLK5	kallikrein-related peptidase 5 [Source:HGNC Symbol;Acc:6366]	3.36	0	0	0	0	0.01	0.33	0.81	0.02	0.05	0.04	0.07	0.43	12.17	0.71	0.07
ENSG00000107731	UNC5B	unc-5 homolog B (C. elegans) [Source:HGNC Symbol;Acc:12568]	3.34	0.05	0.05	0.12	0.06	0.1	0.76	4.16	1.06	1.18	0.27	0.54	0.52	2.87	1.02	0.34
ENSG00000149573	MPZL2	myelin protein zero-like 2 [Source:HGNC Symbol;Acc:3496]	3.34	0.6	0.56	0.22	0.19	0.18	3.96	12.13	3.86	1.57	1.02	1.08	0.41	9.26	1.98	2.47
ENSG00000169604	ANTXR1	anthrax toxin receptor 1 [Source:HGNC Symbol;Acc:21014]	3.34	0.02	0.02	0.12	0.08	0.09	4.01	3.9	1.01	0.56	0.27	0.18	0.7	3.8	0.81	0.1
ENSG00000126759	CFP	complement factor properdin [Source:HGNC Symbol;Acc:8864]	3.34	1.69	8.35	1.29	0.51	0.66	11.28	7.28	15.45	14.92	16.77	23.62	6.67	5.85	22.17	38.45
ENSG00000204385	SLC44A4	solute carrier family 44, member 4 [Source:HGNC Symbol;Acc:13941]	3.33	0.01	0.02	0.03	0.02	0.03	6.19	4.06	2.26	0.02	0.06	0.04	0.04	2.96	0.21	0.22
ENSG00000112562	SMOC2	SPARC related modular calcium binding 2 [Source:HGNC Symbol;Acc:20323]	3.33	0	0	0.03	0.01	0.05	1.58	1.63	0.39	0.07	0.16	0.06	0.04	0.09	0.34	0.09
ENSG00000105825	TFPI2	tissue factor pathway inhibitor 2 [Source:HGNC Symbol;Acc:11761]	3.32	0.04	0.52	0.11	0.13	0.05	4.09	10.05	0.96	0.08	0.79	0.32	0.17	85.92	2.7	0.33
ENSG00000253368	TRNP1	TMF1-regulated nuclear protein 1 [Source:HGNC Symbol;Acc:34348]	3.32	0	0.04	0.09	0.02	0.05	0.45	8.57	0.46	0.29	0.14	0.13	0.1	0.53	0.32	1.22
ENSG00000019549	SNAI2	snail family zinc finger 2 [Source:HGNC Symbol;Acc:11094]	3.31	0	0	0.1	0.06	0.03	1.85	0.5	0.46	0.16	0.13	0.03	0.1	0.03	0.27	0.13
ENSG00000163814	CDCP1	CUB domain containing protein 1 [Source:HGNC Symbol;Acc:24357]	3.31	0.58	0.26	0.68	0.4	0.26	8.34	9.37	5.6	3.95	2.46	7.32	3.5	5.03	4.05	4.16
ENSG00000147862	NFIB	nuclear factor I/B [Source:HGNC Symbol;Acc:7785]	3.3	0.01	0	0.04	0.08	0.08	4.29	5.19	0.95	0.11	0.15	0.1	0.12	6.87	0.67	0.05
ENSG00000182752	PAPPA	pregcy-associated plasma protein A, pappalysin 1 [Source:HGNC Symbol;Acc:8602]	3.3	0	0	0.04	0.04	0.06	1.94	0.35	0.43	0.29	0.09	0.28	0.11	0.48	0.31	0.24
ENSG00000165655	ZNF503	zinc finger protein 503 [Source:HGNC Symbol;Acc:23589]	3.3	0.3	0.5	0.43	0.28	0.41	5.73	13.1	4.9	2.86	4.15	2.22	5.24	6.64	3.79	3.13
ENSG00000183486	MX2	myxovirus (influenza virus) resistance 2 (mouse) [Source:HGNC Symbol;Acc:7533]	3.29	4.19	6.61	2.39	1.42	2.77	33.75	61.57	70.32	19.21	17.9	17.64	60.27	20.57	58.24	31.53
ENSG00000137709	POU2F3	POU class 2 homeobox 3 [Source:HGNC Symbol;Acc:19864]	3.29	0	0	0.05	0.02	0.04	0.82	0.64	0.16	0.11	0.07	0.01	0.07	1.05	0.12	0.02
ENSG00000140937	CDH11	cadherin 11, type 2, OB-cadherin (osteoblast) [Source:HGNC Symbol;Acc:1750]	3.29	0	0	0.05	0.05	0.07	2.37	1.38	0.92	0.33	0.11	0.32	0.13	0.17	0.28	0.32
ENSG00000182585	EPGN	epithelial mitogen [Source:HGNC Symbol;Acc:17470]	3.28	0.03	0.03	0	0.06	0.1	3.14	1.26	0.91	0.43	0.09	0.29	0.52	0.43	0.97	0.52
ENSG00000176920	FUT2	fucosyltransferase 2 (secretor status included) [Source:HGNC Symbol;Acc:4013]	3.27	0.04	0	0.04	0.02	0.02	0.78	1.32	0.13	0.03	0.15	0.02	0.04	0.46	0.13	0.12
ENSG00000169851	PCDH7	protocadherin 7 [Source:HGNC Symbol;Acc:8659]	3.27	0	0	0.05	0.07	0.04	4.44	2.85	1.68	0.04	0.18	0.04	0.05	4.73	0.42	0.14
ENSG00000182175	RGMA	RGM domain family, member A [Source:HGNC Symbol;Acc:30308]	3.27	0	0.02	0.01	0.02	0.03	0.22	0.51	0.17	0.05	0.18	0.05	0.09	0.35	0.14	0.03
ENSG00000130147	SH3BP4	SH3-domain binding protein 4 [Source:HGNC Symbol;Acc:10826]	3.26	0.07	0.29	0.07	0.07	0.13	1.79	6.17	2.48	0.13	0.49	0.35	0.44	4.14	1.92	0.3
ENSG00000187479	C11orf96	chromosome 11 open reading frame 96 [Source:HGNC Symbol;Acc:38675]	3.26	0	0	0	0.04	0.05	0.83	0.07	0.08	0.07	0.08	0.12	0.07	0.05	0.45	0.18
ENSG00000177575	CD163	CD163 molecule [Source:HGNC Symbol;Acc:1631]	3.25	140.38	117.73	61.06	29.21	53.23	892.93	359.9	814.75	802.95	953.39	625.1	824.56	398.58	557.7	879.94
ENSG00000173918	C1QTNF1	C1q and tumor necrosis factor related protein 1 [Source:HGNC Symbol;Acc:14324]	3.24	0.01	0.08	0.02	0.01	0.05	1.45	0.24	0.34	0.07	0.13	0.09	0.09	0.09	0.23	0.18
ENSG00000171124	FUT3	fucosyltransferase 3 (galactoside 3(4)-L-fucosyltransferase, Lewis blood group) [Source:HGNC Symbol;Acc:4014]	3.23	0.03	0	0.02	0.02	0.03	1.58	0.49	0.15	0.04	0.13	0.03	0.01	0.49	0.06	0.1
ENSG00000185650	ZFP36L1	ZFP36 ring finger protein-like 1 [Source:HGNC Symbol;Acc:1107]	3.23	8.1	20.25	8.5	8.15	7.5	131.59	72.34	69.34	67.39	144.79	109.61	122.05	44.66	97.81	58.53
ENSG00000229644	NAMPTL	nicotinamide phosphoribosyltransferase-like [Source:HGNC Symbol;Acc:17633]	3.23	40.06	78.88	11.02	12.47	11.77	241.39	113.22	80.04	79.28	86.34	459.82	100.38	144.12	482.06	150.88
ENSG00000109625	CPZ	carboxypeptidase Z [Source:HGNC Symbol;Acc:2333]	3.23	0	0	0.01	0	0.03	0.31	0.11	0.08	0.04	0.03	0.03	0	0.61	0.05	0.02
ENSG00000138207	RBP4	retinol binding protein 4, plasma [Source:HGNC Symbol;Acc:9922]	3.22	0.14	0	0.11	0.19	0.24	2.34	0.45	1.74	3.01	0.94	3.27	0.49	0.59	0.89	3.44
ENSG00000137699	TRIM29	tripartite motif containing 29 [Source:HGNC Symbol;Acc:17274]	3.21	0	0.01	0.03	0.01	0.03	2	3.19	0.24	0.01	0.04	0	0.03	0.8	0.49	0.11
ENSG00000179094	PER1	period circadian clock 1 [Source:HGNC Symbol;Acc:8845]	3.21	0.25	0.97	0.25	0.39	0.34	8.41	3.09	3.17	3.52	5.19	9.51	3.62	1.68	20.9	2.9
ENSG00000008056	SYN1	synapsin I [Source:HGNC Symbol;Acc:11494]	3.2	0	0.05	0.03	0.01	0.03	0.57	0.19	0.08	0.05	0.39	0.91	0.14	0.08	0.58	0.15
ENSG00000122786	CALD1	caldesmon 1 [Source:HGNC Symbol;Acc:1441]	3.2	0	0.05	0.09	0.13	0.12	6.1	3.18	4.63	0.52	0.33	0.55	0.4	22.11	1.16	0.4
ENSG00000147697	GSDMC	gasdermin C [Source:HGNC Symbol;Acc:7151]	3.19	0.02	0.01	0.11	0.1	0.13	3.43	1.58	1.27	0.29	0.48	0.37	0.19	3.32	0.57	0.64
ENSG00000162512	SDC3	syndecan 3 [Source:HGNC Symbol;Acc:10660]	3.19	1.86	15.77	1.12	1.87	2.61	25.35	17.65	37.11	52.61	38.93	13.72	18.52	14.27	16.48	28.72
ENSG00000141448	GATA6	GATA binding protein 6 [Source:HGNC Symbol;Acc:4174]	3.19	0	0.02	0.05	0.05	0.07	1.76	3.47	0.37	0.1	0.19	0.25	0.1	2.74	0.62	0.19
ENSG00000188257	PLA2G2A	phospholipase A2, group IIA (platelets, synovial fluid) [Source:HGNC Symbol;Acc:9031]	3.19	0	0	0.06	0.05	0.02	2.4	0.57	0.98	0.58	0.12	0.04	0.17	0.1	1.34	0.11
ENSG00000130762	ARHGEF16	Rho guanine nucleotide exchange factor (GEF) 16 [Source:HGNC Symbol;Acc:15515]	3.18	0.02	0.04	0.01	0.02	0	0.26	0.65	0.23	0.07	0.05	0.03	0.03	0.69	0.18	0.08
ENSG00000140092	FBLN5	fibulin 5 [Source:HGNC Symbol;Acc:3602]	3.18	0.07	0.25	0.35	0.21	0.42	15.4	1.84	8.52	2.39	8.77	0.88	7.35	2.58	1.96	1.29
ENSG00000204219	TCEA3	transcription elongation factor A (SII), 3 [Source:HGNC Symbol;Acc:11615]	3.18	0.11	0.32	0.06	0.05	0.1	2.52	6.63	0.69	0.32	0.37	1.16	0.42	16.83	1.07	0.44
ENSG00000106484	MEST	mesoderm specific transcript [Source:HGNC Symbol;Acc:7028]	3.18	0.07	0.14	0.09	0.11	0.09	3.3	5.18	3.54	0.45	0.37	0.48	0.7	4.21	0.98	0.49
ENSG00000164107	HAND2	heart and neural crest derivatives expressed 2 [Source:HGNC Symbol;Acc:4808]	3.17	0	0	0.01	0.02	0.05	0.57	0.19	0.14	0.07	0.14	0.05	0.06	0.06	0.16	0.08
ENSG00000187720	THSD4	thrombospondin, type I, domain containing 4 [Source:HGNC Symbol;Acc:25835]	3.17	0	0	0.06	0.03	0.05	0.78	2.23	0.19	0.03	0.19	0.05	0.08	11.6	2.54	0.19
ENSG00000108511	HOXB6	homeobox B6 [Source:HGNC Symbol;Acc:5117]	3.16	0.01	0	0.04	0.04	0.05	0.41	0.14	0.22	0.19	0.09	0.29	0.03	1.29	0.05	0.2
ENSG00000177707	PVRL3	poliovirus receptor-related 3 [Source:HGNC Symbol;Acc:17664]	3.16	0.05	0.3	0.07	0.06	0.09	1.46	8.94	1.46	0.1	0.15	0.12	0.2	5.33	2.4	0.15
ENSG00000173334	TRIB1	tribbles pseudokinase 1 [Source:HGNC Symbol;Acc:16891]	3.16	4.7	7.48	3.85	3.28	4.99	73.49	31.78	61.17	39.27	35.52	70.11	50.66	32.7	61.16	44.85
ENSG00000109089	CDR2L	cerebellar degeneration-related protein 2-like [Source:HGNC Symbol;Acc:29999]	3.15	0.02	0.07	0.08	0.08	0.11	1.83	7.71	0.81	0.22	0.15	0.12	0.18	3.83	5.14	0.36
ENSG00000099860	GADD45B	growth arrest and DNA-damage-inducible, beta [Source:HGNC Symbol;Acc:4096]	3.15	9.4	12.28	3.7	2.78	5.57	90.42	31.15	52.39	45.21	51.86	84.8	38.2	52.8	180.65	73.81
ENSG00000215020	AL591684.1	Protein LOC100996760 [Source:UniProtKB/TrEMBL;Acc:A6NLY1]	3.15	0	0	0.07	0.07	0.06	1.65	1.53	0.66	0.21	0.11	0.2	0.07	1.77	0.5	0.24
ENSG00000167880	EVPL	envoplakin [Source:HGNC Symbol;Acc:3503]	3.14	0	0.01	0.04	0.01	0.03	0.9	2.88	0.31	0.01	0.04	0.05	0.04	1.82	0.78	0.09
ENSG00000109047	RCVRN	recoverin [Source:HGNC Symbol;Acc:9937]	3.14	0.01	0	0.07	0.05	0.04	0.23	0.04	0.16	0.47	0.78	0.19	0.53	0.18	0.33	0.29
ENSG00000135048	TMEM2	transmembrane protein 2 [Source:HGNC Symbol;Acc:11869]	3.12	11.87	6.75	2.88	3.09	3.39	44.27	13.09	28.26	28.3	34.55	46.64	24.29	16.33	33.49	43.37
ENSG00000204020	LIPN	lipase, family member N [Source:HGNC Symbol;Acc:23452]	3.12	0.62	0.88	0.14	0.16	0.84	16	5.29	5.09	4.68	8.28	31.54	4	4.14	36.56	8.46
ENSG00000205364	MT1M	metallothionein 1M [Source:HGNC Symbol;Acc:14296]	3.11	0.05	0.02	0.14	0.25	0.2	1.21	2.6	2.36	0.83	0.13	0.15	0.18	4.42	2.79	0.06
ENSG00000123843	C4BPB	complement component 4 binding protein, beta [Source:HGNC Symbol;Acc:1328]	3.11	0	0.11	0.09	0	0.08	0.48	0.09	0.81	0.89	0.83	0.47	0.31	0.5	0.29	1.38
ENSG00000108950	FAM20A	family with sequence similarity 20, member A [Source:HGNC Symbol;Acc:23015]	3.11	2.97	6.55	1.64	1.57	2.9	37.42	20.22	23.4	22.79	63.85	38.03	30.42	13.43	27.94	49.67
ENSG00000134326	CMPK2	cytidine monophosphate (UMP-CMP) kinase 2, mitochondrial [Source:HGNC Symbol;Acc:27015]	3.1	1.04	3.86	0.54	0.48	0.33	5.35	19.91	19.55	5.59	2.84	1.32	9.59	5.53	11.11	4.72
ENSG00000183876	ARSI	arylsulfatase family, member I [Source:HGNC Symbol;Acc:32521]	3.09	0	0	0.04	0	0.04	0.62	0.21	0.17	0.05	0.02	0.04	0.02	0.08	0.07	0.07
ENSG00000117519	CNN3	calponin 3, acidic [Source:HGNC Symbol;Acc:2157]	3.09	0.13	1	0.09	0.18	0.08	14.27	8.5	4.36	0.55	0.38	0.4	0.69	17.47	1.91	0.54
ENSG00000148926	ADM	adrenomedullin [Source:HGNC Symbol;Acc:259]	3.08	1.88	10.34	2.93	2.38	1.78	28.96	9.07	21.8	25.84	22.42	24.64	14.97	10.28	18.95	45.41
ENSG00000164251	F2RL1	coagulation factor II (thrombin) receptor-like 1 [Source:HGNC Symbol;Acc:3538]	3.08	0.04	0.18	0.08	0.02	0.06	2.58	1.01	0.73	0.18	0.25	0.21	0.14	1.46	0.6	1.16
ENSG00000189334	S100A14	S100 calcium binding protein A14 [Source:HGNC Symbol;Acc:18901]	3.08	0	0.07	0.14	0.07	0.09	4.4	26.21	0.79	0.03	0.12	0.03	0.34	12.56	0.35	2.44
ENSG00000106537	TSPAN13	tetraspanin 13 [Source:HGNC Symbol;Acc:21643]	3.07	0.23	2.02	1.97	1.28	0.78	31.84	8.82	21.52	19.51	3.65	17.27	6.08	4.86	6.73	16.9
ENSG00000196562	SULF2	sulfatase 2 [Source:HGNC Symbol;Acc:20392]	3.07	1.82	5.87	0.77	1.08	2.61	26.04	14.69	9.49	17.08	22.42	37.56	10.8	12.57	18.38	38.29
ENSG00000169515	CCDC8	coiled-coil domain containing 8 [Source:HGNC Symbol;Acc:25367]	3.06	0	0	0.07	0.03	0.05	0.45	5.51	0.64	0.09	0.03	0.04	0.05	0.89	0.21	0
ENSG00000170458	CD14	CD14 molecule [Source:HGNC Symbol;Acc:1628]	3.06	64.41	61.33	17.69	6.53	13.64	220.74	100.04	302.32	198.47	151.75	148.47	194.5	98.97	92.24	260.23
ENSG00000134508	CABLES1	Cdk5 and Abl enzyme substrate 1 [Source:HGNC Symbol;Acc:25097]	3.06	0.3	0.28	0.15	0.09	0.15	1.77	5.28	1.63	1.29	0.96	0.89	1.35	1.45	0.72	1.27
ENSG00000134321	RSAD2	radical S-adenosyl methionine domain containing 2 [Source:HGNC Symbol;Acc:30908]	3.05	1.16	3.39	0.88	1.25	0.5	9.93	75.88	54.25	8.64	3.52	1.95	29.4	14.65	29.2	8.9
ENSG00000099260	PALMD	palmdelphin [Source:HGNC Symbol;Acc:15846]	3.04	0	0	0.06	0.03	0.09	1.69	0.18	1.21	0.17	0.03	0.03	0.05	12.34	0.62	0.06
ENSG00000221869	CEBPD	CCAAT/enhancer binding protein (C/EBP), delta [Source:HGNC Symbol;Acc:1835]	3.04	3.77	5.82	3.28	2.26	3.77	55.89	24.91	42.27	18.01	38.17	31.21	24.03	28.68	49.41	38.44
ENSG00000182742	HOXB4	homeobox B4 [Source:HGNC Symbol;Acc:5115]	3.03	0.02	0.2	0.04	0.07	0.06	0.89	0.98	0.78	0.35	0.18	0.13	0.2	1.16	0.32	0.13
ENSG00000104415	WISP1	WNT1 inducible signaling pathway protein 1 [Source:HGNC Symbol;Acc:12769]	3.01	0	0	0.01	0.01	0.05	0.65	0.31	0.13	0	0.02	0.07	0.11	0.07	0.07	0.03
ENSG00000110492	MDK	midkine (neurite growth-promoting factor 2) [Source:HGNC Symbol;Acc:6972]	3.01	0.36	1.19	0.14	0.24	0.18	12.23	34.83	2.37	0.6	0.91	0.44	0.49	14.91	4.39	0.79
ENSG00000112715	VEGFA	vascular endothelial growth factor A [Source:HGNC Symbol;Acc:12680]	3	1.37	7.76	1.77	2.01	2.1	50.15	36.56	10.4	7.88	7.78	51.89	10.05	26.72	43.31	10.66
ENSG00000142973	CYP4B1	cytochrome P450, family 4, subfamily B, polypeptide 1 [Source:HGNC Symbol;Acc:2644]	3	0	0	0.03	0	0.01	0.26	4.53	0.1	0.05	0.01	0	0.03	1.73	1.41	0
ENSG00000067141	NEO1	neogenin 1 [Source:HGNC Symbol;Acc:7754]	3	0.04	0.56	0.09	0.09	0.13	3.22	12	1.22	0.32	0.16	0.27	0.23	1.87	1.9	0.14
ENSG00000166482	MFAP4	microfibrillar-associated protein 4 [Source:HGNC Symbol;Acc:7035]	2.99	0	0	0.05	0.05	0.09	0.27	0.1	1.81	0.16	0.16	0.52	0.06	0.09	0.26	0.21
ENSG00000166173	LARP6	La ribonucleoprotein domain family, member 6 [Source:HGNC Symbol;Acc:24012]	2.99	0	0	0.02	0.06	0.08	0.52	0.9	0.23	0.01	0.1	0.07	0.07	1.86	0.16	0.07
ENSG00000129521	EGLN3	egl-9 family hypoxia-inducible factor 3 [Source:HGNC Symbol;Acc:14661]	2.98	0	0.1	0.06	0.12	0.1	1.6	6.44	0.75	0.21	0.26	3.06	0.34	1.14	0.84	1.25
ENSG00000149591	TAGLN	transgelin [Source:HGNC Symbol;Acc:11553]	2.98	0.59	1.28	0.23	0.58	0.47	6.43	6.4	8.47	3.54	3.09	1.33	4.08	7.76	7.83	5.39
ENSG00000092850	TEKT2	tektin 2 (testicular) [Source:HGNC Symbol;Acc:11725]	2.97	0	0	0.03	0	0.03	0.39	0.34	0.14	0	0.02	0.02	0	1.25	0.19	0.07
ENSG00000112655	PTK7	protein tyrosine kinase 7 [Source:HGNC Symbol;Acc:9618]	2.97	0	0.07	0.06	0.08	0.05	2.29	4.09	3.52	0.08	0.1	0.11	0.15	2.53	0.63	0.06
ENSG00000090924	PLEKHG2	pleckstrin homology domain containing, family G (with RhoGef domain) member 2 [Source:HGNC Symbol;Acc:29515]	2.96	0.14	1.75	0.22	0.23	0.27	4.55	1.87	1.65	1.06	2.28	3.15	3.28	1.69	8.68	0.91
ENSG00000225485	ARHGAP23	Rho GTPase activating protein 23 [Source:HGNC Symbol;Acc:29293]	2.96	0.02	0.14	0.06	0.03	0.04	0.84	3.06	0.39	0.14	0.22	0.19	0.13	1.72	0.5	0.15
ENSG00000198590	C3orf35	chromosome 3 open reading frame 35 [Source:HGNC Symbol;Acc:24082]	2.96	0.24	0.1	0.11	0.12	0.23	1.56	2.25	0.5	0.68	1.83	0.63	1.32	1.06	1.28	0.62
ENSG00000115339	GALNT3	UDP-N-acetyl-alpha-D-galactosamine:polypeptide N-acetylgalactosaminyltransferase 3 (GalNAc-T3) [Source:HGNC Symbol;Acc:4125]	2.96	0.71	1.25	0.18	0.25	0.36	4.32	8.74	5.15	1.28	0.95	1.69	2.01	5.8	3.81	2.92
ENSG00000185551	NR2F2	nuclear receptor subfamily 2, group F, member 2 [Source:HGNC Symbol;Acc:7976]	2.94	0	0	0.03	0.02	0.01	0.24	0.17	0.28	0	0.06	0.02	0.02	1.07	0.16	0.02
ENSG00000167306	MYO5B	myosin VB [Source:HGNC Symbol;Acc:7603]	2.94	0.01	0.01	0.07	0.08	0.1	3.93	5.68	1.07	0.06	0.42	0.11	0.1	2.58	0.59	0.5
ENSG00000075426	FOSL2	FOS-like antigen 2 [Source:HGNC Symbol;Acc:3798]	2.94	4.71	10.95	1.47	1.69	1.45	30.33	18.81	10.09	6.88	9.4	40.66	10.58	17.6	42.7	11.69
ENSG00000161835	GRASP	GRP1 (general receptor for phosphoinositides 1)-associated scaffold protein [Source:HGNC Symbol;Acc:18707]	2.93	0.1	1.33	0.28	0.27	0.18	5.5	3.07	1.52	1	1.76	5.86	1.53	2.52	23.27	1.17
ENSG00000170485	NPAS2	neuronal PAS domain protein 2 [Source:HGNC Symbol;Acc:7895]	2.93	0.01	0.05	0.05	0.02	0.12	2.94	8.36	0.23	0.13	0.25	0.1	0.23	0.58	1.12	0.05
ENSG00000087303	NID2	nidogen 2 (osteonidogen) [Source:HGNC Symbol;Acc:13389]	2.93	0.02	0.05	0.06	0.12	0.06	2.16	0.69	0.71	0.34	0.12	0.31	0.32	1.04	0.48	0.4
ENSG00000185507	IRF7	interferon regulatory factor 7 [Source:HGNC Symbol;Acc:6122]	2.93	0.59	1.94	0.26	0.44	0.35	4.03	8.02	8.62	2.72	2.17	2.02	4.51	2.95	6.71	3.32
ENSG00000251180	CU459201.1		2.92	0	0.01	0.06	0.05	0.05	1.32	1.93	0.21	0.07	0.12	0.08	0.09	1.5	0.39	0.27
ENSG00000205021	CCL3L1	chemokine (C-C motif) ligand 3-like 1 [Source:HGNC Symbol;Acc:10628]	2.92	1.89	8.38	1.26	2.27	0.96	193.2	20.93	51.91	14.87	7.29	16.07	18.51	66.39	163.64	7.13
ENSG00000132561	MATN2	matrilin 2 [Source:HGNC Symbol;Acc:6908]	2.92	0.01	0.08	0.07	0.06	0.05	1.45	1.88	0.34	0.12	0.2	0.28	0.13	3.31	0.41	0.13
ENSG00000129654	FOXJ1	forkhead box J1 [Source:HGNC Symbol;Acc:3816]	2.92	0	0.01	0.01	0	0.01	0.11	1.78	0.09	0	0.02	0.01	0.01	2.1	0.19	0.09
ENSG00000008441	NFIX	nuclear factor I/X (CCAAT-binding transcription factor) [Source:HGNC Symbol;Acc:7788]	2.9	0.06	0.43	0.08	0.11	0.06	1.3	4.55	0.79	0.34	0.53	0.43	0.42	2.32	1.17	0.1
ENSG00000204116	CHIC1	cysteine-rich hydrophobic domain 1 [Source:HGNC Symbol;Acc:1934]	2.9	0.2	1.07	0.15	0.11	0.13	1.96	2.37	1.97	0.87	0.84	0.69	1.3	1.39	1.26	1.71
ENSG00000137672	TRPC6	transient receptor potential cation channel, subfamily C, member 6 [Source:HGNC Symbol;Acc:12338]	2.9	0.01	0	0.06	0.04	0.06	0.28	0.25	0.26	0.06	0.06	0.26	0.31	0.43	0.82	0.09
ENSG00000260027	HOXB7	homeobox B7 [Source:HGNC Symbol;Acc:5118]	2.9	0	0.08	0.19	0.24	0.07	1.74	0.6	2.81	1.48	0.71	0.87	0.42	5.29	0.16	0.86
ENSG00000170873	MTSS1	metastasis suppressor 1 [Source:HGNC Symbol;Acc:20443]	2.9	2.18	5.57	2.71	3.15	2.19	46.2	11.67	27.24	23.76	47.25	24.89	20.79	15.44	25.97	26.84
ENSG00000137331	IER3	immediate early response 3 [Source:HGNC Symbol;Acc:5392]	2.89	21.37	57.85	8.87	7.53	11.39	200.15	40.28	92.61	40.77	60.82	123.71	110.08	92.1	249.92	63.49
ENSG00000130589	HELZ2	helicase with zinc finger 2, transcriptional coactivator [Source:HGNC Symbol;Acc:30021]	2.89	0.11	1.15	0.14	0.16	0.14	1.86	5.64	2.26	0.67	0.74	0.56	2.14	1.06	3.38	0.84
ENSG00000151208	DLG5	discs, large homolog 5 (Drosophila) [Source:HGNC Symbol;Acc:2904]	2.89	0.06	0.5	0.13	0.07	0.15	2.45	11.13	1.51	0.44	0.61	0.49	0.66	3.6	1.69	0.62
ENSG00000111331	OAS3	2'-5'-oligoadenylate synthetase 3, 100kDa [Source:HGNC Symbol;Acc:8088]	2.88	3.38	6.89	2.14	2.09	2.54	21.43	48.72	42.37	20.64	12.58	8.98	27.41	17.38	25.63	11.14
ENSG00000214456	PLIN5	perilipin 5 [Source:HGNC Symbol;Acc:33196]	2.88	0.01	0.01	0.02	0	0.02	0.45	0.19	0.01	0.02	0.13	0.54	0.06	0.06	0.18	0.42
ENSG00000066629	EML1	echinoderm microtubule associated protein like 1 [Source:HGNC Symbol;Acc:3330]	2.87	0	0	0.06	0.03	0.03	0.85	2.66	0.32	0.17	0.04	0.04	0	0.31	0.2	0.01
ENSG00000006453	BAIAP2L1	BAI1-associated protein 2-like 1 [Source:HGNC Symbol;Acc:21649]	2.86	0.05	0.14	0.13	0.12	0.09	3.16	12.45	1.1	0.15	0.15	0.12	0.05	6.29	0.96	0.44
ENSG00000136859	ANGPTL2	angiopoietin-like 2 [Source:HGNC Symbol;Acc:490]	2.86	0	0	0.02	0.03	0.03	0.8	0.32	0.12	0.06	0.01	0.12	0.05	0.21	0.11	0.05
ENSG00000164379	FOXQ1	forkhead box Q1 [Source:HGNC Symbol;Acc:20951]	2.85	0	0	0.04	0	0.01	0.42	1.76	0.08	0	0.05	0.03	0	2.81	0.31	0.02
ENSG00000256515	CCL3L3	chemokine (C-C motif) ligand 3-like 3 [Source:HGNC Symbol;Acc:30554]	2.85	2.01	8.64	1.66	2.51	1.2	193.75	21.04	52.45	15.71	7.37	16.11	18.77	66.51	164.32	7.63
ENSG00000178726	THBD	thrombomodulin [Source:HGNC Symbol;Acc:11784]	2.85	1.02	2.86	4.31	1.96	2.42	43.94	6.47	12.02	9.71	6.67	82.39	31.22	11.51	42.24	21.58
ENSG00000173597	SULT1B1	sulfotransferase family, cytosolic, 1B, member 1 [Source:HGNC Symbol;Acc:17845]	2.85	0.14	0.19	0.35	0.18	0.13	2.86	0.31	1.86	0.99	2.38	2.71	0.76	0.34	1.29	1.22
ENSG00000125384	PTGER2	prostaglandin E receptor 2 (subtype EP2), 53kDa [Source:HGNC Symbol;Acc:9594]	2.84	2.34	7.52	1.19	1.17	1.02	17.72	7.94	15.97	8.71	4.44	10.75	9.18	7.56	15.14	17.7
ENSG00000138759	FRAS1	Fraser syndrome 1 [Source:HGNC Symbol;Acc:19185]	2.84	0.01	0.01	0.06	0.05	0.07	2.16	0.64	0.71	0.17	0.12	0.15	0.1	0.77	0.55	0.11
ENSG00000213853	EMP2	epithelial membrane protein 2 [Source:HGNC Symbol;Acc:3334]	2.84	0.03	0.18	0.22	0.15	0.1	2.26	6.82	2.31	0.84	0.12	0.12	0.21	4.23	1.15	0.36
ENSG00000135406	PRPH	peripherin [Source:HGNC Symbol;Acc:9461]	2.84	0	0.01	0.02	0	0.01	0.48	0.92	0.6	0	0.05	0	0.03	0.87	0.07	0.07
ENSG00000215033	AL603965.1	Protein LOC100996760 [Source:UniProtKB/TrEMBL;Acc:A6NF06]	2.84	0	0	0.07	0.07	0.07	1.39	1.37	0.52	0.08	0.08	0.18	0.07	2.03	0.5	0.17
ENSG00000116117	PARD3B	par-3 family cell polarity regulator beta [Source:HGNC Symbol;Acc:14446]	2.83	0.02	0.02	0.06	0.1	0.13	0.92	1.99	0.86	0.06	0.18	0.05	0.06	1.39	0.63	0.19
ENSG00000125775	SDCBP2	syndecan binding protein (syntenin) 2 [Source:HGNC Symbol;Acc:15756]	2.83	0.04	0.07	0.01	0.08	0.03	2.74	0.46	0.39	0.27	0.1	0.19	0.07	0.55	0.43	0.66
ENSG00000166949	SMAD3	SMAD family member 3 [Source:HGNC Symbol;Acc:6769]	2.83	0.1	1.85	0.33	0.25	0.56	4.34	4.83	1.34	0.76	1.27	4.96	2.78	3.29	6.42	1.09
ENSG00000134762	DSC3	desmocollin 3 [Source:HGNC Symbol;Acc:3037]	2.82	0.18	0.05	0.11	0.06	0.16	3.98	1.01	1.37	0.79	0.3	0.89	0.51	2.86	0.83	0.59
ENSG00000143867	OSR1	odd-skipped related 1 (Drosophila) [Source:HGNC Symbol;Acc:8111]	2.82	0	0	0.03	0.06	0.05	1.17	0.38	0.4	0.19	0.12	0.1	0.11	0.06	0.12	0.14
ENSG00000215298	FP15737		2.82	0.58	1.28	0.21	0.33	0.28	4.05	2.62	1.81	1.71	2.03	5.6	2.08	3.5	7.87	1.61
ENSG00000010818	HIVEP2	human immunodeficiency virus type I enhancer binding protein 2 [Source:HGNC Symbol;Acc:4921]	2.82	1.08	4.32	0.5	0.53	1.04	10.34	14.13	5.1	5.22	6.96	12.98	8.61	7.09	11.69	7.29
ENSG00000065320	NTN1	netrin 1 [Source:HGNC Symbol;Acc:8029]	2.82	0	0.02	0.03	0.02	0.03	0.99	1.52	0.97	0.01	0.16	0.02	0.02	1.05	0.07	0
ENSG00000269089	AP003733.1	Uncharacterized protein; cDNA FLJ36460 fis, clone THYMU2014801 [Source:UniProtKB/TrEMBL;Acc:Q8N204]	2.8	0.3	0.08	0.35	0.11	0.4	3.55	1.38	1.98	2.12	3.02	2.09	2.07	2	4.14	1.15
ENSG00000104611	SH2D4A	SH2 domain containing 4A [Source:HGNC Symbol;Acc:26102]	2.79	0.07	0.18	0.26	0.19	0.12	5.03	11.1	1.68	0.73	0.52	1.17	0.27	4.25	1.11	0.51
ENSG00000113555	PCDH12	protocadherin 12 [Source:HGNC Symbol;Acc:8657]	2.79	0.01	0.08	0.14	0.21	0.21	1.33	0.98	2.24	1.48	2.06	0.97	0.52	0.41	1.06	2.56
ENSG00000073756	PTGS2	prostaglandin-endoperoxide synthase 2 (prostaglandin G/H synthase and cyclooxygenase) [Source:HGNC Symbol;Acc:9605]	2.79	0.85	2.22	1.18	1.1	0.91	41.8	2.46	10.15	4.7	2.42	8.91	7.92	21.36	92.49	3.73
ENSG00000205129	C4orf47	chromosome 4 open reading frame 47 [Source:HGNC Symbol;Acc:34346]	2.78	0.02	0.05	0.11	0.1	0.05	1.15	2.12	0.46	0.45	0.31	0.87	0.32	0.72	0.29	0.31
ENSG00000109072	VTN	vitronectin [Source:HGNC Symbol;Acc:12724]	2.78	0.03	0.1	0.02	0.02	0.07	1.57	0.28	0.85	0.19	0.42	0.5	0.07	0.08	0.25	0.77
ENSG00000175920	DOK7	docking protein 7 [Source:HGNC Symbol;Acc:26594]	2.78	0	0.02	0	0	0.01	0.29	0.86	0.05	0.01	0.05	0	0	0.44	0.37	0.01
ENSG00000109846	CRYAB	crystallin, alpha B [Source:HGNC Symbol;Acc:2389]	2.78	0	0.01	0.04	0.11	0.08	3.3	1.31	0.78	0.03	0.16	0.08	0.18	1.71	0.16	0.01
ENSG00000135636	DYSF	dysferlin [Source:HGNC Symbol;Acc:3097]	2.77	4.83	4.83	0.75	0.68	1.59	20.39	9.81	17.23	23.47	23.27	8.34	12.03	9.42	9.24	11.98
ENSG00000174233	ADCY6	adenylate cyclase 6 [Source:HGNC Symbol;Acc:237]	2.77	0.02	0.06	0.03	0.05	0.06	0.71	1.24	0.46	0.14	0.16	0.1	0.42	0.96	0.2	0.15
ENSG00000165659	DACH1	dachshund homolog 1 (Drosophila) [Source:HGNC Symbol;Acc:2663]	2.76	0.01	0.01	0.02	0.06	0.03	0.31	0.46	0.56	0	0.08	0.13	0.06	1.2	0.26	0.07
ENSG00000175906	ARL4D	ADP-ribosylation factor-like 4D [Source:HGNC Symbol;Acc:656]	2.76	0.04	0.34	0.11	0.2	0.1	0.97	0.94	0.67	0.59	0.54	0.53	0.15	0.69	0.55	0.79
ENSG00000002587	HS3ST1	heparan sulfate (glucosamine) 3-O-sulfotransferase 1 [Source:HGNC Symbol;Acc:5194]	2.75	0.14	0.07	0.43	0.2	0.22	3.52	0.67	1.68	1.45	1.11	1.12	3.26	1.84	1.46	0.89
ENSG00000087074	PPP1R15A	protein phosphatase 1, regulatory subunit 15A [Source:HGNC Symbol;Acc:14375]	2.75	11.47	22.75	13.34	16.8	26.19	180.8	72.55	147.8	57.15	120.32	124.39	109.12	158.24	483.39	102.87
ENSG00000188042	ARL4C	ADP-ribosylation factor-like 4C [Source:HGNC Symbol;Acc:698]	2.75	3.8	13.86	2.42	1.68	5.13	39.67	29.23	70.09	34.29	21.62	20.7	21.51	31.62	30.11	46.81
ENSG00000133639	BTG1	B-cell translocation gene 1, anti-proliferative [Source:HGNC Symbol;Acc:1130]	2.75	19.13	56.81	9.35	5.99	9.77	173.52	55.47	76.04	32.41	33.08	108.69	95.14	78.31	153.13	38.06
ENSG00000065054	SLC9A3R2	solute carrier family 9, subfamily A (NHE3, cation proton antiporter 3), member 3 regulator 2 [Source:HGNC Symbol;Acc:11076]	2.75	0.06	0.11	0.06	0.12	0.16	0.98	3.17	0.77	0.4	1.27	0.47	0.42	2.3	0.45	0.66
ENSG00000055955	ITIH4	inter-alpha-trypsin inhibitor heavy chain family, member 4 [Source:HGNC Symbol;Acc:6169]	2.74	0.17	0.84	0.08	0.15	0.17	1.02	1.93	1.11	0.6	1.32	1.02	1.61	1.13	2.29	1.19
ENSG00000164292	RHOBTB3	Rho-related BTB domain containing 3 [Source:HGNC Symbol;Acc:18757]	2.74	1.64	1.82	0.72	0.67	0.88	8.54	3.17	9.98	10.52	3.07	6.16	7.87	7.23	4.26	3.96
ENSG00000165030	NFIL3	nuclear factor, interleukin 3 regulated [Source:HGNC Symbol;Acc:7787]	2.74	4.15	7.11	3.88	2.43	4.24	75.37	35.95	32.44	24.54	23.9	76.89	33.16	23.65	85.1	26.79
ENSG00000073754	CD5L	CD5 molecule-like [Source:HGNC Symbol;Acc:1690]	2.74	0.02	0.02	0.11	0.02	0.05	0.13	0.09	0.46	1.73	0.76	0.16	0.51	0.14	0.18	0.69
ENSG00000144642	RBMS3	RNA binding motif, single stranded interacting protein 3 [Source:HGNC Symbol;Acc:13427]	2.74	0.01	0.01	0.03	0.08	0.08	1.02	0.3	0.54	0.17	0.05	0.1	0.06	0.71	0.17	0.19
ENSG00000119922	IFIT2	interferon-induced protein with tetratricopeptide repeats 2 [Source:HGNC Symbol;Acc:5409]	2.73	3.91	6.87	1.95	2.44	2.29	18.12	68.94	48.42	16.09	7.24	4.75	29.49	17.8	28.24	18.66
ENSG00000068078	FGFR3	fibroblast growth factor receptor 3 [Source:HGNC Symbol;Acc:3690]	2.71	0.01	0.01	0.02	0.02	0.04	0.18	0.24	0.74	0.01	0.05	0.02	0.02	0.4	0.67	0.06
ENSG00000105971	CAV2	caveolin 2 [Source:HGNC Symbol;Acc:1528]	2.71	0.02	0.06	0.09	0.24	0.06	1.44	1	0.8	0.22	0.07	0.38	0.2	3.08	0.43	0.48
ENSG00000126016	AMOT	angiomotin [Source:HGNC Symbol;Acc:17810]	2.71	0.04	0.17	0.03	0.1	0.06	0.79	4.32	0.76	0.12	0.13	0.09	0.17	6.35	0.66	0.12
ENSG00000162543	UBXN10	UBX domain protein 10 [Source:HGNC Symbol;Acc:26354]	2.7	0.01	0.12	0.04	0.07	0.06	1.21	3.14	0.23	0.1	0.08	0.46	0.08	0.9	0.15	0.42
ENSG00000176105	YES1	v-yes-1 Yamaguchi sarcoma viral oncogene homolog 1 [Source:HGNC Symbol;Acc:12841]	2.7	0.19	1.39	0.34	0.24	0.14	5.4	21.82	2.53	0.29	0.61	0.47	0.63	16.91	2.12	1.14
ENSG00000177570	SAMD12	sterile alpha motif domain containing 12 [Source:HGNC Symbol;Acc:31750]	2.7	0.05	0.06	0.07	0.08	0.13	4.67	9.91	0.78	0.04	0.12	0.1	0.28	4.5	0.9	0.11
ENSG00000146592	CREB5	cAMP responsive element binding protein 5 [Source:HGNC Symbol;Acc:16844]	2.69	1.26	1.25	0.36	0.16	0.32	4.15	2.13	3.09	2.31	4.51	2.65	3.34	2.15	5.75	2.53
ENSG00000173391	OLR1	oxidized low density lipoprotein (lectin-like) receptor 1 [Source:HGNC Symbol;Acc:8133]	2.69	13.72	10.92	4.64	3	12	81.79	52.96	30.45	27.47	23.55	144.32	71.44	102.88	311.22	19.94
ENSG00000124216	SNAI1	snail family zinc finger 1 [Source:HGNC Symbol;Acc:11128]	2.69	0	0.02	0.02	0.03	0.01	0.66	0.27	0.12	0.15	0.07	0.32	0.08	0.09	2.22	0.07
ENSG00000113749	HRH2	histamine receptor H2 [Source:HGNC Symbol;Acc:5183]	2.69	0.21	0.49	0.13	0.1	0.19	2.86	0.77	1.43	0.84	2.86	0.98	1.93	0.81	2.02	1.29
ENSG00000003989	SLC7A2	solute carrier family 7 (cationic amino acid transporter, y+ system), member 2 [Source:HGNC Symbol;Acc:11060]	2.68	0	0.01	0.04	0.04	0.1	3.54	4.5	0.08	0.07	0.07	0.08	0.29	2.17	0.73	0.03
ENSG00000124882	EREG	epiregulin [Source:HGNC Symbol;Acc:3443]	2.68	0.32	1.08	0.32	0.42	0.17	46.16	3.09	2.15	0.59	1.24	32.39	1.8	15.08	96.19	2.75
ENSG00000144648	ACKR2	atypical chemokine receptor 2 [Source:HGNC Symbol;Acc:1565]	2.68	0	0.09	0.08	0.03	0.07	1.1	7.86	1.51	0.01	0.12	0.15	0.23	1.34	0.6	0.15
ENSG00000213022	KLK9	kallikrein-related peptidase 9 [Source:HGNC Symbol;Acc:6370]	2.66	0.01	0	0.01	0	0.03	0.57	3.01	0.06	0	0.04	0.02	0.11	1.63	0.67	0.07
ENSG00000164761	TNFRSF11B	tumor necrosis factor receptor superfamily, member 11b [Source:HGNC Symbol;Acc:11909]	2.65	0	0.24	0.09	0.12	0.04	1.59	1.14	1.13	0.36	0.33	0.28	0.15	8.2	0.32	0.19
ENSG00000172348	RCAN2	regulator of calcineurin 2 [Source:HGNC Symbol;Acc:3041]	2.64	0	0.06	0.03	0.04	0.01	1.02	0.37	0.9	0.26	0.09	0.1	0.08	0.09	0.2	0.1
ENSG00000135750	KCNK1	potassium channel, subfamily K, member 1 [Source:HGNC Symbol;Acc:6272]	2.64	0	0.01	0.07	0.03	0.09	2.53	3.24	0.2	0.18	0.05	0.11	0.07	2.14	0.55	0.11
ENSG00000143384	MCL1	myeloid cell leukemia sequence 1 (BCL2-related) [Source:HGNC Symbol;Acc:6943]	2.64	46.35	105.31	28.92	34.48	35.81	348.44	195.42	246.28	166.17	82	329.45	176.78	196.11	464.38	196.4
ENSG00000147689	FAM83A	family with sequence similarity 83, member A [Source:HGNC Symbol;Acc:28210]	2.62	0	0	0.03	0.04	0.02	7.73	1.16	0.01	0.01	0.05	0.01	0.05	0.23	0.36	0.3
ENSG00000113070	HBEGF	heparin-binding EGF-like growth factor [Source:HGNC Symbol;Acc:3059]	2.62	3.19	10.99	3.21	2.18	4.23	70.86	16.22	17.99	19.75	9.39	110.91	26.99	18.15	77.97	34.04
ENSG00000134339	SAA2	serum amyloid A2 [Source:HGNC Symbol;Acc:10514]	2.62	0	0.05	0.11	0.04	0.07	0.64	0.29	0.18	0.3	0.29	0.1	0.09	3.09	0.38	0.49
ENSG00000197580	BCO2	beta-carotene oxygenase 2 [Source:HGNC Symbol;Acc:18503]	2.61	0.05	0.08	0.1	0.28	0.16	0.81	0.46	0.65	0.58	0.68	0.66	0.54	0.73	0.74	0.74
ENSG00000144893	MED12L	mediator complex subunit 12-like [Source:HGNC Symbol;Acc:16050]	2.61	0.01	0.05	0.08	0.04	0.03	0.44	0.36	0.14	0.19	0.2	0.29	0.17	0.21	0.42	0.2
ENSG00000134369	NAV1	neuron navigator 1 [Source:HGNC Symbol;Acc:15989]	2.61	0.78	0.72	0.38	0.3	0.35	6.17	1.54	2.76	1.83	3.64	3.39	2.89	2.16	3.5	1.78
ENSG00000006042	TMEM98	transmembrane protein 98 [Source:HGNC Symbol;Acc:24529]	2.61	0.01	0.01	0.07	0.04	0.08	0.65	0.29	1.14	0.22	0.05	0.08	0.02	1.52	0.1	0.11
ENSG00000076351	SLC46A1	solute carrier family 46 (folate transporter), member 1 [Source:HGNC Symbol;Acc:30521]	2.6	0.73	1.76	1.11	0.56	0.94	7.16	2.63	8.73	10.13	10.89	4.68	6.63	3.95	3.77	8.16
ENSG00000081320	STK17B	serine/threonine kinase 17b [Source:HGNC Symbol;Acc:11396]	2.6	7.72	18.31	4.33	3.28	3.48	42.26	19.08	30.54	26.28	25.38	57.05	32.01	32.19	75.94	44.2
ENSG00000167741	GGT6	gamma-glutamyltransferase 6 [Source:HGNC Symbol;Acc:26891]	2.6	0	0.01	0.04	0.03	0.01	1.4	2.81	0.61	0.03	0.05	0.04	0.01	1.71	0.19	0.03
ENSG00000251139	RP11-701P16.2	Uncharacterized protein [Source:UniProtKB/TrEMBL;Acc:D6RF06]	2.59	0.04	0	0.3	0.23	0.23	1.29	0.66	1.49	1.34	0.64	3.2	0.55	0.46	6.07	0.5
ENSG00000181722	ZBTB20	zinc finger and BTB domain containing 20 [Source:HGNC Symbol;Acc:13503]	2.59	1.12	0.11	0.51	0.52	0.6	5.77	2.56	2.52	2.71	4.7	3.29	4.08	4.39	4.88	2.28
ENSG00000214787	MS4A4E	membrane-spanning 4-domains, subfamily A, member 4E [Source:HGNC Symbol;Acc:14284]	2.58	2.44	0.8	1.23	0.79	1.43	6.75	6.86	11.19	7.67	9.12	7.55	8	3.27	15.82	9.14
ENSG00000116690	PRG4	proteoglycan 4 [Source:HGNC Symbol;Acc:9364]	2.57	0.07	0.07	0.11	0.19	0.07	4.07	1.79	0.66	1.66	0.51	0.37	0.09	0.71	5.11	0.29
ENSG00000164684	ZNF704	zinc finger protein 704 [Source:HGNC Symbol;Acc:32291]	2.57	0.08	0.12	0.26	0.13	0.45	2.21	3.92	1.04	0.15	0.24	0.36	0.44	4.62	1.04	0.6
ENSG00000182324	KCNJ14	potassium inwardly-rectifying channel, subfamily J, member 14 [Source:HGNC Symbol;Acc:6260]	2.57	0.08	0.08	0.05	0.04	0.06	0.32	0.79	0.19	0.27	0.34	0.32	0.44	0.34	0.24	0.09
ENSG00000162722	TRIM58	tripartite motif containing 58 [Source:HGNC Symbol;Acc:24150]	2.57	0.14	0.2	0.73	0.32	0.28	1.59	1.9	3.63	0.55	1.91	1.08	1.91	2.29	3.61	2.35
ENSG00000168672	FAM84B	family with sequence similarity 84, member B [Source:HGNC Symbol;Acc:24166]	2.57	0.09	0.95	0.3	0.29	0.26	9.96	17.79	3.45	0.47	0.38	0.34	0.52	6.35	2.91	0.83
ENSG00000118596	SLC16A7	solute carrier family 16 (monocarboxylate transporter), member 7 [Source:HGNC Symbol;Acc:10928]	2.56	0.78	0.71	0.7	0.62	0.92	7.17	1.23	5.01	3.95	4.85	5.23	3.83	2.68	5.76	6.36
ENSG00000100906	NFKBIA	nuclear factor of kappa light polypeptide gene enhancer in B-cells inhibitor, alpha [Source:HGNC Symbol;Acc:7797]	2.56	40.64	104.39	20.21	20.32	21.13	371.84	136.69	205.8	76.71	91.19	118.59	111.23	233.59	758.74	159.13
ENSG00000121653	MAPK8IP1	mitogen-activated protein kinase 8 interacting protein 1 [Source:HGNC Symbol;Acc:6882]	2.55	0.01	0.05	0.07	0.01	0.07	0.57	0.69	0.33	0.13	0.44	0.12	0.01	1.45	0.49	0.02
ENSG00000137642	SORL1	sortilin-related receptor, L(DLR class) A repeats containing [Source:HGNC Symbol;Acc:11185]	2.55	4.1	6.96	3.32	1.4	4.83	41.56	18.06	18	15.36	21.2	33.77	32.51	27.1	31.56	9.51
ENSG00000134571	MYBPC3	myosin binding protein C, cardiac [Source:HGNC Symbol;Acc:7551]	2.54	0.06	0.25	0.09	0.09	0.09	0.37	0.36	0.24	0.37	0.82	1.04	0.49	0.24	0.63	0.43
ENSG00000176532	PRR15	proline rich 15 [Source:HGNC Symbol;Acc:22310]	2.54	0.05	0.01	0.06	0.05	0.11	0.48	3.67	0.41	0.04	0.09	0.07	0.05	1.41	0.7	0.01
ENSG00000167191	GPRC5B	G protein-coupled receptor, family C, group 5, member B [Source:HGNC Symbol;Acc:13308]	2.54	0.11	0.1	0.05	0.06	0.07	2.29	6.38	0.55	0.25	0.2	0.3	0.11	1.34	0.57	0.24
ENSG00000135338	LCA5	Leber congenital amaurosis 5 [Source:HGNC Symbol;Acc:31923]	2.51	0.06	0.12	0.12	0.15	0.36	1.09	1.1	0.71	0.66	0.87	0.24	0.68	1.23	0.47	0.63
ENSG00000154553	PDLIM3	PDZ and LIM domain 3 [Source:HGNC Symbol;Acc:20767]	2.5	0.02	0.01	0	0.05	0.05	2.52	0.14	0.7	0	0.12	0.09	0.2	0.28	0.19	0.16
ENSG00000109452	INPP4B	inositol polyphosphate-4-phosphatase, type II, 105kDa [Source:HGNC Symbol;Acc:6075]	2.5	0.23	0.97	0.22	0.17	0.14	2.46	2.59	0.58	0.43	0.61	0.71	1.61	2.46	2.53	1.24
ENSG00000257242	C12orf79	chromosome 12 open reading frame 79 [Source:HGNC Symbol;Acc:27409]	2.5	0.15	0.4	0.23	0.2	0.14	5.05	1.36	1.17	0.57	0.65	2.61	2.89	1.89	4.14	0.99
ENSG00000167173	C15orf39	chromosome 15 open reading frame 39 [Source:HGNC Symbol;Acc:24497]	2.49	0.49	1.43	0.28	0.31	0.25	2.74	3.61	1.34	1.18	1.61	2.87	1.72	1.34	2.33	1.28
ENSG00000154479	CCDC173	coiled-coil domain containing 173 [Source:HGNC Symbol;Acc:25064]	2.48	0.01	0	0.1	0.1	0.07	0.32	0.6	0.51	0	0.15	0.22	0.14	1.45	0.68	0.37
ENSG00000165621	OXGR1	oxoglutarate (alpha-ketoglutarate) receptor 1 [Source:HGNC Symbol;Acc:4531]	2.48	0	0	0.02	0.05	0.06	0.27	0.78	0.09	0	0.05	0.07	0.06	1.11	0.15	0.04
ENSG00000160188	RSPH1	radial spoke head 1 homolog (Chlamydomonas) [Source:HGNC Symbol;Acc:12371]	2.48	0	0.01	0	0.13	0.07	0.34	1.83	0.82	0.14	0.19	0.05	0.07	3	0.47	0.08
ENSG00000170379	FAM115C	family with sequence similarity 115, member C [Source:HGNC Symbol;Acc:26878]	2.48	0.15	0.64	0.14	0.14	0.16	1.3	1.11	1.11	0.94	0.68	0.98	1.59	0.61	1.93	0.93
ENSG00000141905	NFIC	nuclear factor I/C (CCAAT-binding transcription factor) [Source:HGNC Symbol;Acc:7786]	2.47	1.89	4.79	0.71	0.65	0.84	9.31	5.83	3.13	4.49	18.12	6.75	7.34	2.78	5.47	3.4
ENSG00000154380	ENAH	enabled homolog (Drosophila) [Source:HGNC Symbol;Acc:18271]	2.47	0.02	0.03	0.11	0.11	0.1	2.76	8.97	1.21	0.19	0.41	0.17	0.22	3.76	0.84	0.31
ENSG00000067082	KLF6	Kruppel-like factor 6 [Source:HGNC Symbol;Acc:2235]	2.47	30.52	26.23	15.68	18.67	23.6	244.77	102.95	188.42	105.72	76.33	113.93	136.91	117.83	265.84	96.89
ENSG00000024422	EHD2	EH-domain containing 2 [Source:HGNC Symbol;Acc:3243]	2.47	0.02	0.03	0.09	0.08	0.04	1.63	1.34	0.48	0.11	0.31	0.17	0.07	0.78	0.27	0.1
ENSG00000164920	OSR2	odd-skipped related 2 (Drosophila) [Source:HGNC Symbol;Acc:15830]	2.47	0	0	0.02	0.04	0.04	0.61	0.08	0.78	0.05	0.02	0.01	0.09	1.79	0.44	0.04
ENSG00000165124	SVEP1	sushi, von Willebrand factor type A, EGF and pentraxin domain containing 1 [Source:HGNC Symbol;Acc:15985]	2.46	0.01	0.01	0.06	0.06	0.03	0.98	0.34	0.42	0.1	0.02	0.14	0.06	0.64	0.27	0.12
ENSG00000129538	RNASE1	ribonuclease, RNase A family, 1 (pancreatic) [Source:HGNC Symbol;Acc:10044]	2.45	31.25	42.13	67.64	26.88	14.04	107.38	139.62	319.88	317.7	107.22	278.41	227.81	122.78	52.85	261.04
ENSG00000183742	MACC1	metastasis associated in colon cancer 1 [Source:HGNC Symbol;Acc:30215]	2.45	0.39	0.8	0.61	0.9	0.85	8.39	5.4	4.58	3.89	1.15	2	3.67	6.67	1.84	1.37
ENSG00000272333	KMT2B	Histone-lysine N-methyltransferase 2B [Source:UniProtKB/Swiss-Prot;Acc:Q9UMN6]	2.43	0.57	2.78	0.4	0.46	0.39	2.59	5.03	1.23	1.63	5.49	3.57	3.52	1.72	3.58	1.18
ENSG00000137965	IFI44	interferon-induced protein 44 [Source:HGNC Symbol;Acc:16938]	2.43	9.25	15.45	7.9	9.61	7.96	52.89	98.97	98.85	43.33	29.71	18.26	85.33	55.08	82.24	57.86
ENSG00000255423	EBLN2	endogenous Bornavirus-like nucleoprotein 2 [Source:HGNC Symbol;Acc:25493]	2.43	1.27	0.54	0.58	0.5	0.99	4.76	4.94	2.73	2.4	2.11	3.78	3.91	4.6	4.8	3.28
ENSG00000176771	NCKAP5	NCK-associated protein 5 [Source:HGNC Symbol;Acc:29847]	2.42	0	0.01	0.02	0.03	0.04	0.16	0.18	0.15	0.19	0.02	0.03	0.02	0.37	0.26	0.03
ENSG00000091136	LAMB1	laminin, beta 1 [Source:HGNC Symbol;Acc:6486]	2.41	0.07	0.04	0.12	0.09	0.09	2.87	0.91	2.02	0.4	0.12	0.36	0.23	2.46	0.42	0.43
ENSG00000074657	ZNF532	zinc finger protein 532 [Source:HGNC Symbol;Acc:30940]	2.41	1.21	1.23	0.66	0.66	0.54	5.43	7.36	5.71	2.41	3.87	2.94	4.08	3.25	4.8	3.85
ENSG00000269190	FBXO17	F-box protein 17 [Source:HGNC Symbol;Acc:18754]	2.4	0	0.01	0.02	0.05	0.02	0.11	0.45	0.13	0	0.06	0.01	0.05	1.65	0.18	0.03
ENSG00000100600	LGMN	legumain [Source:HGNC Symbol;Acc:9472]	2.4	105.04	22.91	38.69	10.05	37.43	248.39	55.6	307.08	217.21	395.58	133.54	203.81	80.93	94.61	197.26
ENSG00000159314	ARHGAP27	Rho GTPase activating protein 27 [Source:HGNC Symbol;Acc:31813]	2.4	1.17	4.36	0.84	0.79	0.98	6.28	4.59	6.2	5.37	6.04	4.43	6.04	4.44	7.78	5.24
ENSG00000267848	AL118506.1	Uncharacterized protein [Source:UniProtKB/TrEMBL;Acc:M0R1J9]	2.4	0.05	0.04	0.19	0	0.38	0.64	0.92	0.4	0.08	3.34	1.61	1.17	0.97	2.28	0.57
ENSG00000170558	CDH2	cadherin 2, type 1, N-cadherin (neuronal) [Source:HGNC Symbol;Acc:1759]	2.39	0.01	0.04	0.06	0.03	0.09	2.33	17.41	4.08	0.08	0.23	0.15	0.12	2.73	0.3	0.04
ENSG00000054690	PLEKHH1	pleckstrin homology domain containing, family H (with MyTH4 domain) member 1 [Source:HGNC Symbol;Acc:17733]	2.38	0.04	0.05	0.07	0.1	0.06	1.27	3.04	0.37	0.52	0.23	0.3	0.24	0.78	0.16	0.11
ENSG00000136634	IL10	interleukin 10 [Source:HGNC Symbol;Acc:5962]	2.38	6.5	2.85	4.21	2.27	3.56	35.99	12.4	17.92	20.17	9.35	20.63	20.02	14.01	70.45	19.84
ENSG00000102243	VGLL1	vestigial like 1 (Drosophila) [Source:HGNC Symbol;Acc:20985]	2.37	0	0	0.06	0.08	0	0.61	2.92	0.75	0	0.05	0.06	0	3.71	0.15	0.02
ENSG00000157064	NMNAT2	nicotinamide nucleotide adenylyltransferase 2 [Source:HGNC Symbol;Acc:16789]	2.37	0.05	0.02	0.04	0.03	0.05	0.31	0.39	0.24	0.1	0.42	0.07	0.12	2.16	0.32	0.28
ENSG00000182240	BACE2	beta-site APP-cleaving enzyme 2 [Source:HGNC Symbol;Acc:934]	2.36	0.03	0.07	0.08	0.03	0.09	3.04	3.83	0.54	0.09	0.13	0.07	0.1	2.46	0.57	0.31
ENSG00000007944	MYLIP	myosin regulatory light chain interacting protein [Source:HGNC Symbol;Acc:21155]	2.36	1.96	8.53	1.41	1.39	2.47	15.07	13.57	21.36	13.39	9.12	11.34	9.39	10.53	14.77	13.84
ENSG00000138439	FAM117B	family with sequence similarity 117, member B [Source:HGNC Symbol;Acc:14440]	2.35	0.92	1.36	0.24	0.32	0.38	2.49	3.92	2.29	2.06	2.11	2.08	2.16	2.58	4.2	0.85
ENSG00000162599	NFIA	nuclear factor I/A [Source:HGNC Symbol;Acc:7784]	2.35	0.41	0.2	0.33	0.36	0.42	3.34	4.33	2.6	1.1	2.31	1.05	1.67	3.86	1.23	1.22
ENSG00000197256	KANK2	KN motif and ankyrin repeat domains 2 [Source:HGNC Symbol;Acc:29300]	2.35	0.43	0.71	0.28	0.21	0.29	3.77	1.68	1.85	1.28	3.26	1.13	1.12	4.09	1.85	2.5
ENSG00000154122	ANKH	ANKH inorganic pyrophosphate transport regulator [Source:HGNC Symbol;Acc:15492]	2.35	1.23	1.61	2.16	1.62	1.64	19.27	3.19	9.86	6.75	14.61	18.59	21.35	6.92	6.96	8.18
ENSG00000162711	NLRP3	NLR family, pyrin domain containing 3 [Source:HGNC Symbol;Acc:16400]	2.34	3.41	5.93	2.51	1.19	4.66	38.67	14.85	19.68	17.31	10.19	29.94	14.56	17.92	188.06	22.83
ENSG00000205726	ITSN1	intersectin 1 (SH3 domain protein) [Source:HGNC Symbol;Acc:6183]	2.34	1.8	1.19	2.23	1.63	3.21	11.9	4.33	9.62	10.37	17.77	8.13	13.15	6.63	6.77	10.22
ENSG00000064309	CDON	cell adhesion associated, oncogene regulated [Source:HGNC Symbol;Acc:17104]	2.34	0.02	0.03	0.06	0.04	0.09	0.94	1.16	0.55	0.17	0.05	0.14	0.04	0.65	0.23	0.09
ENSG00000140090	SLC24A4	solute carrier family 24 (sodium/potassium/calcium exchanger), member 4 [Source:HGNC Symbol;Acc:10978]	2.33	0.51	0.29	0.19	0.14	0.42	1.95	0.58	1.43	1.5	2.8	0.85	0.93	1.07	4.02	1.6
ENSG00000112559	MDFI	MyoD family inhibitor [Source:HGNC Symbol;Acc:6967]	2.33	0	0	0	0	0	0.91	0.43	0	0	0.04	0.03	0.03	0.35	0.02	0.1
ENSG00000196352	CD55	CD55 molecule, decay accelerating factor for complement (Cromer blood group) [Source:HGNC Symbol;Acc:2665]	2.33	10.64	14.05	6.33	7.2	8.95	62.77	40.13	41.21	36.89	84.37	78.03	30.71	26.3	89.65	107.3
ENSG00000165029	ABCA1	ATP-binding cassette, sub-family A (ABC1), member 1 [Source:HGNC Symbol;Acc:29]	2.33	12.57	17.51	10.73	26.33	24.61	91.78	49.18	105.59	99.41	70.28	87.3	82.12	47.87	42.31	70.3
ENSG00000142798	HSPG2	heparan sulfate proteoglycan 2 [Source:HGNC Symbol;Acc:5273]	2.32	0.01	0.02	0.09	0.1	0.1	2.28	3	0.84	0.08	0.16	0.14	0.16	0.91	0.77	0.23
ENSG00000142224	IL19	interleukin 19 [Source:HGNC Symbol;Acc:5990]	2.32	0.02	0	0.11	0.12	0.1	0.94	0.12	0.25	0.34	0.25	0.27	0.7	0.27	0.86	0.31
ENSG00000148671	ADIRF	adipogenesis regulatory factor [Source:HGNC Symbol;Acc:24043]	2.32	0	0.02	0.16	0.1	0.03	0.31	1.91	0.5	0.13	0.16	0	0.18	4.4	1.07	0.24
ENSG00000148680	HTR7	5-hydroxytryptamine (serotonin) receptor 7, adenylate cyclase-coupled [Source:HGNC Symbol;Acc:5302]	2.32	0.34	0.42	1.19	0.35	0.83	2.98	0.7	2.5	1.83	1.75	3.31	3.14	2.25	3.35	1.69
ENSG00000255103	KIAA0754	KIAA0754 [Source:HGNC Symbol;Acc:29111]	2.31	0.66	0.2	0.75	0.53	0.76	5.28	6.51	1.35	1.54	4.1	3.59	4.07	2.95	5.78	1.5
ENSG00000158270	COLEC12	collectin sub-family member 12 [Source:HGNC Symbol;Acc:16016]	2.31	12.98	31.69	11.39	3.66	14.55	78.67	28.38	127.03	60.61	182.37	114.57	65.74	27.8	16.63	149.31
ENSG00000137474	MYO7A	myosin VIIA [Source:HGNC Symbol;Acc:7606]	2.3	2.49	2.4	1.19	0.73	1.59	10.64	3.9	9.62	9.05	11.42	8.47	8.48	3.93	6.22	8.67
ENSG00000105509	HAS1	hyaluro synthase 1 [Source:HGNC Symbol;Acc:4818]	2.29	0	0.01	0.05	0	0.04	0.97	0.11	0.13	0.11	0	0.34	0.06	0.03	0.46	0.12
ENSG00000023892	DEF6	differentially expressed in FDCP 6 homolog (mouse) [Source:HGNC Symbol;Acc:2760]	2.29	5.93	14.16	5.52	4.15	6.67	32.62	18.6	35.26	26.01	40.28	34.24	44.96	26.25	36.81	39.32
ENSG00000137460	FHDC1	FH2 domain containing 1 [Source:HGNC Symbol;Acc:29363]	2.29	0.04	0.09	0.03	0.06	0.05	0.77	1.54	0.37	0.02	0.07	0.13	0.16	1.15	0.41	0.09
ENSG00000184985	SORCS2	sortilin-related VPS10 domain containing receptor 2 [Source:HGNC Symbol;Acc:16698]	2.28	0.01	0.01	0.01	0.06	0.02	0.52	0.33	0.15	0.07	0.07	0.18	0.04	0.03	0.16	0.09
ENSG00000011347	SYT7	synaptotagmin VII [Source:HGNC Symbol;Acc:11514]	2.28	0	0	0.03	0.03	0.02	0.34	0.53	0.17	0.03	0.07	0.01	0.01	1.7	0.03	0.05
ENSG00000105339	DENND3	DENN/MADD domain containing 3 [Source:HGNC Symbol;Acc:29134]	2.28	3.71	4.93	1.01	1	1.53	9.95	7.54	9.37	8.25	8.43	6.74	8.08	6.62	13.16	6.16
ENSG00000116991	SIPA1L2	signal-induced proliferation-associated 1 like 2 [Source:HGNC Symbol;Acc:23800]	2.28	5.28	3.22	1.96	2.97	4.53	20.87	12.36	13.55	14.28	16.05	21.16	17.12	13.25	16.76	26.08
ENSG00000113209	PCDHB5	protocadherin beta 5 [Source:HGNC Symbol;Acc:8690]	2.27	0	0	0.04	0.03	0.06	0.28	1.79	0.1	0.06	0.06	0.01	0	1.86	0.28	0.04
ENSG00000178401	DNAJC22	DnaJ (Hsp40) homolog, subfamily C, member 22 [Source:HGNC Symbol;Acc:25802]	2.27	0	0.01	0.03	0.05	0.06	1.03	0.24	0.34	0.16	0.04	0.07	0.05	0.63	0.12	0.06
ENSG00000169508	GPR183	G protein-coupled receptor 183 [Source:HGNC Symbol;Acc:3128]	2.26	19.7	16.72	15.22	13.17	14.76	165.81	44.64	79.92	19.65	21.52	143.67	72.13	150.61	617.52	45.16
ENSG00000171346	KRT15	keratin 15 [Source:HGNC Symbol;Acc:6421]	2.26	0	0.02	0.04	0.04	0.03	0.32	0.8	0.59	0.02	0.1	0.06	0.03	0.8	0.13	0.08
ENSG00000183098	GPC6	glypican 6 [Source:HGNC Symbol;Acc:4454]	2.26	0	0	0.04	0.04	0.04	0.82	0.26	0.56	0.01	0.07	0.08	0.14	1.55	0.1	0.12
ENSG00000139668	WDFY2	WD repeat and FYVE domain containing 2 [Source:HGNC Symbol;Acc:20482]	2.25	2.32	3.46	1.4	1.39	1.54	10.24	6.77	8.34	7.46	7.8	6.49	9.2	4.01	10.75	6.61
ENSG00000182621	PLCB1	phospholipase C, beta 1 (phosphoinositide-specific) [Source:HGNC Symbol;Acc:15917]	2.25	0.18	0.25	0.22	0.16	0.27	2.95	2.58	0.76	0.18	1.47	1.01	0.92	1.24	2.47	0.72
ENSG00000108798	ABI3	ABI family, member 3 [Source:HGNC Symbol;Acc:29859]	2.25	4.1	5.24	3.47	2.02	4.05	23.95	12.95	25.51	33.75	23.88	20.87	18.44	15.83	22.46	18.23
ENSG00000118690	ARMC2	armadillo repeat containing 2 [Source:HGNC Symbol;Acc:23045]	2.24	0.82	0.57	0.42	0.54	0.74	2.8	2.72	2.96	2.93	3.4	3.12	2.38	1.7	3.03	3.31
ENSG00000104808	DHDH	dihydrodiol dehydrogenase (dimeric) [Source:HGNC Symbol;Acc:17887]	2.24	0.09	0.02	0.08	0.09	0.17	0.24	0.49	0.36	1.56	0.56	0.63	0.06	0.26	0.04	1.47
ENSG00000102038	SMARCA1	SWI/SNF related, matrix associated, actin dependent regulator of chromatin, subfamily a, member 1 [Source:HGNC Symbol;Acc:11097]	2.24	0.18	0.19	0.23	0.18	0.16	5.5	8.11	1.52	0.47	0.43	0.35	0.36	2.67	2.01	0.28
ENSG00000140481	CCDC33	coiled-coil domain containing 33 [Source:HGNC Symbol;Acc:26552]	2.24	0	0	0.01	0	0.01	0.05	0.75	0.05	0.01	0.03	0.06	0.01	0.22	0.08	0
ENSG00000132849	INADL	InaD-like (Drosophila) [Source:HGNC Symbol;Acc:28881]	2.23	0.18	0.53	0.26	0.22	0.65	4.69	17.22	1.67	0.47	0.52	0.42	1.28	14.5	3.77	0.63
ENSG00000187608	ISG15	ISG15 ubiquitin-like modifier [Source:HGNC Symbol;Acc:4053]	2.23	7.37	11.9	5.93	5.6	5.36	20.03	159.49	104.29	25.96	12.5	7.98	54.43	34.12	41.99	37.19
ENSG00000159216	RUNX1	runt-related transcription factor 1 [Source:HGNC Symbol;Acc:10471]	2.23	4	6.79	1.82	1.9	2.29	16.84	8.12	10.02	8.6	10.56	17.13	15.88	7.74	17.65	12.1
ENSG00000179241	LDLRAD3	low density lipoprotein receptor class A domain containing 3 [Source:HGNC Symbol;Acc:27046]	2.22	1.21	0.33	0.5	0.42	0.55	4.19	1.31	3.35	1.77	2.37	2.31	3.09	2	4.01	2.38
ENSG00000137269	LRRC1	leucine rich repeat containing 1 [Source:HGNC Symbol;Acc:14307]	2.22	0.21	0.63	0.1	0.15	0.17	3.7	4.35	1.4	0.29	0.46	0.36	0.52	3.53	1.24	0.45
ENSG00000243696	RP5-966M1.6	Musculoskeletal embryonic nuclear protein 1 [Source:UniProtKB/TrEMBL;Acc:D6R8Y8]	2.22	0.19	0.63	0.09	0.14	0.17	0.86	1.56	0.89	0.43	0.94	0.68	1.27	0.9	1.74	0.91
ENSG00000167994	RAB3IL1	RAB3A interacting protein (rabin3)-like 1 [Source:HGNC Symbol;Acc:9780]	2.22	0.89	2.44	0.65	0.77	0.7	6.31	2.93	6.16	6.73	13.12	2.1	3.55	2.39	2.88	3.85
ENSG00000197822	OCLN	occludin [Source:HGNC Symbol;Acc:8104]	2.21	0.12	0.06	0.29	0.28	0.43	3.31	5.88	1.59	0.23	0.35	0.2	0.83	4.09	1.37	1.64
ENSG00000162496	DHRS3	dehydrogenase/reductase (SDR family) member 3 [Source:HGNC Symbol;Acc:17693]	2.2	10.48	8.37	13.17	9.87	17.89	52.18	55.98	80.26	49.11	39.81	39.28	58.14	57.09	33.91	56.36
ENSG00000171368	TPPP	tubulin polymerization promoting protein [Source:HGNC Symbol;Acc:24164]	2.19	0	0.03	0.03	0.04	0.03	0.33	0.32	0.12	0.02	0.05	0.04	0.01	0.29	0.25	0.02
ENSG00000100095	SEZ6L	seizure related 6 homolog (mouse)-like [Source:HGNC Symbol;Acc:10763]	2.19	0	0.01	0.04	0.02	0.06	0.08	0.08	0.14	0.09	0.13	0.41	0.1	0.1	0.4	0.29
ENSG00000053747	LAMA3	laminin, alpha 3 [Source:HGNC Symbol;Acc:6483]	2.19	0.07	0.09	0.24	0.17	0.27	3.74	1.22	1.89	0.13	0.65	0.34	1.5	0.91	0.58	1.16
ENSG00000117713	ARID1A	AT rich interactive domain 1A (SWI-like) [Source:HGNC Symbol;Acc:11110]	2.19	3.92	9.04	2.11	1.82	2.34	15.76	16.02	8.08	7.79	19.49	11.33	15.27	7.14	15.92	6.95
ENSG00000164764	SBSPON	somatomedin B and thrombospondin, type 1 domain containing [Source:HGNC Symbol;Acc:30362]	2.17	0.02	0	0.04	0.06	0.04	2.35	1.93	0.33	0.01	0.06	0.1	0.07	5.15	0.14	0.02
ENSG00000130176	CNN1	calponin 1, basic, smooth muscle [Source:HGNC Symbol;Acc:2155]	2.17	0	0	0	0	0.03	0.22	0.02	0.06	0	0.02	0.01	0.06	1.12	0.05	0
ENSG00000167548	KMT2D	lysine (K)-specific methyltransferase 2D [Source:HGNC Symbol;Acc:7133]	2.17	1.39	4.24	0.97	0.84	1.05	6.51	6.03	2.82	3.35	7.77	5.77	7.44	3.05	6.96	2.58
ENSG00000107554	DNMBP	dynamin binding protein [Source:HGNC Symbol;Acc:30373]	2.17	0.68	0.99	0.72	0.49	0.98	5.19	2.98	3.19	2.48	3.9	7.44	4.96	2.17	8.72	2.82
ENSG00000061273	HDAC7	histone deacetylase 7 [Source:HGNC Symbol;Acc:14067]	2.17	0.78	3.82	0.85	0.81	1.04	7.4	11.22	4.35	2.95	4.54	2.48	3.73	6.22	5.6	2.36
ENSG00000198064	RP11-347C12.1	Putative NPIP-like protein LOC613037 [Source:UniProtKB/Swiss-Prot;Acc:A6NJU9]	2.17	10.4	17.71	4.6	3.71	4.7	31.67	27.09	10.41	15.17	32.3	32.26	31.27	14.37	40.63	14.56
ENSG00000164867	NOS3	nitric oxide synthase 3 (endothelial cell) [Source:HGNC Symbol;Acc:7876]	2.16	0.01	0.02	0.03	0.02	0.06	0.23	1.15	0.07	0.09	0.18	0.07	0.07	0.18	0.1	0.14
ENSG00000162951	LRRTM1	leucine rich repeat transmembrane neuronal 1 [Source:HGNC Symbol;Acc:19408]	2.16	0	0	0.05	0.02	0.01	0.13	2.41	0.83	0.02	0.03	0	0.01	1.13	0.03	0.01
ENSG00000198682	PAPSS2	3'-phosphoadenosine 5'-phosphosulfate synthase 2 [Source:HGNC Symbol;Acc:8604]	2.16	6.83	6.94	2.77	1.54	2.29	22.72	6.56	20.85	15.41	11.98	25.91	12.8	11.82	11.99	21.65
ENSG00000222009	BTBD19	BTB (POZ) domain containing 19 [Source:HGNC Symbol;Acc:27145]	2.15	0.27	0.44	0.17	0.34	0.19	2.75	1.35	1.08	0.88	1.31	3	1.93	1.26	4.03	0.83
ENSG00000142583	SLC2A5	solute carrier family 2 (facilitated glucose/fructose transporter), member 5 [Source:HGNC Symbol;Acc:11010]	2.15	2.8	0.64	1.69	0.63	2.51	20.75	8.69	22.68	19.99	4.65	16.17	8.63	10.66	2.77	8.44
ENSG00000171017	LRRC8E	leucine rich repeat containing 8 family, member E [Source:HGNC Symbol;Acc:26272]	2.15	0.02	0.01	0.06	0.03	0.04	0.32	0.53	0.26	0.11	0.03	0.07	0.11	0.54	0.19	0.06
ENSG00000215346	AF131215.5		2.15	0.16	0.03	0.18	0.22	0.3	1.15	1.91	0.39	0.23	1.15	0.97	0.83	1.28	1.39	0.2
ENSG00000134755	DSC2	desmocollin 2 [Source:HGNC Symbol;Acc:3036]	2.15	17.95	6.01	5.21	3.43	4.39	39.42	24.12	23.13	19.82	29.01	23.75	17.4	13.09	15.26	39.17
ENSG00000014257	ACPP	acid phosphatase, prostate [Source:HGNC Symbol;Acc:125]	2.15	2.49	1.31	2.31	2.56	2.88	13.47	9.44	13.88	11.06	12.78	24.18	12.04	9.72	13.85	18.68
ENSG00000140836	ZFHX3	zinc finger homeobox 3 [Source:HGNC Symbol;Acc:777]	2.14	1.86	1	1.25	0.98	1.56	8.78	7.01	4.72	4.42	10.47	7.97	8.05	3.77	7.78	3.99
ENSG00000205038	PKHD1L1	polycystic kidney and hepatic disease 1 (autosomal recessive)-like 1 [Source:HGNC Symbol;Acc:20313]	2.14	0.01	0.03	0.07	0.07	0.07	0.86	1.85	0.39	0.23	0.04	0.27	0.05	0.72	0.46	0.09
ENSG00000185864	NPIPB4	nuclear pore complex interacting protein family, member B4 [Source:HGNC Symbol;Acc:41985]	2.14	10.66	15.37	4.78	4.27	4.55	30.82	27.9	9.76	13.95	27.62	30.66	27.81	14.22	37.67	13.87
ENSG00000121297	TSHZ3	teashirt zinc finger homeobox 3 [Source:HGNC Symbol;Acc:30700]	2.13	0.75	2.17	0.75	0.32	0.5	5.96	2.43	2.94	2.75	9.49	4.63	6.28	2.24	2.73	4.71
ENSG00000141298	SSH2	slingshot protein phosphatase 2 [Source:HGNC Symbol;Acc:30580]	2.13	5.3	5.42	3.02	2.86	3.92	26.56	9.39	18.5	18.69	26.76	15.8	17.94	10.13	26.12	12.13
ENSG00000110046	ATG2A	autophagy related 2A [Source:HGNC Symbol;Acc:29028]	2.12	0.33	1.1	0.18	0.17	0.24	1.9	1.74	0.99	0.73	1.49	2.21	1.21	0.8	2.57	0.74
ENSG00000171223	JUNB	jun B proto-oncogene [Source:HGNC Symbol;Acc:6205]	2.12	14.14	19.34	13.01	13.34	10.18	149.08	85.83	93.42	44.96	67.43	68.97	62.09	64.82	126.39	58.83
ENSG00000237683	AL627309.1	Uncharacterized protein [Source:UniProtKB/TrEMBL;Acc:R4GN28]	2.12	0.46	2.02	0.25	0.21	0.41	2.7	2.53	1.96	1.56	5.08	4.48	3.49	1.17	5.11	1.81
ENSG00000150687	PRSS23	protease, serine, 23 [Source:HGNC Symbol;Acc:14370]	2.11	0.12	0.23	0.29	0.35	0.3	2.98	2.19	2.11	0.61	0.48	1.31	0.39	3.89	1.19	1.32
ENSG00000119681	LTBP2	latent transforming growth factor beta binding protein 2 [Source:HGNC Symbol;Acc:6715]	2.11	0.2	0.65	0.53	0.25	0.21	3.1	3.68	1.25	0.68	0.99	0.45	1.3	3.76	1.21	0.26
ENSG00000005379	BZRAP1	benzodiazapine receptor (peripheral) associated protein 1 [Source:HGNC Symbol;Acc:16831]	2.1	0.22	0.97	0.18	0.16	0.28	1.47	1.28	0.63	0.92	2.04	1.44	1.74	1.55	3.26	0.78
ENSG00000167978	SRRM2	serine/arginine repetitive matrix 2 [Source:HGNC Symbol;Acc:16639]	2.1	11.4	38.57	9.34	9.02	10.97	54.78	47.51	17.26	20.33	76.71	57.53	52.74	20.36	65.81	20.64
ENSG00000138646	HERC5	HECT and RLD domain containing E3 ubiquitin protein ligase 5 [Source:HGNC Symbol;Acc:24368]	2.09	3.96	6.01	1.21	1.17	1.59	9.24	28.27	16.06	6.49	4.15	2.32	13.59	6.41	13.48	7.12
ENSG00000173821	RNF213	ring finger protein 213 [Source:HGNC Symbol;Acc:14539]	2.09	15.04	20.47	6.2	6.6	11.29	50.13	56.52	54.15	39.87	37.36	21.66	60.96	38.32	57.57	26.68
ENSG00000114698	PLSCR4	phospholipid scramblase 4 [Source:HGNC Symbol;Acc:16497]	2.09	0.05	0.05	0.07	0.14	0.11	1.08	1.02	0.99	0.31	0.13	0.11	0.08	1.52	0.32	0.13
ENSG00000139263	LRIG3	leucine-rich repeats and immunoglobulin-like domains 3 [Source:HGNC Symbol;Acc:30991]	2.08	0	0	0.06	0.08	0.06	1.46	4.6	3.64	0.15	0.02	0.13	0.03	3.2	0.29	0.1
ENSG00000236882	C5orf27	chromosome 5 open reading frame 27 [Source:HGNC Symbol;Acc:24687]	2.07	0.07	0.06	0.09	0.14	0.16	1.56	0.06	0.7	0.16	0.34	0.21	0.54	0.74	1.95	0.28
ENSG00000123360	PDE1B	phosphodiesterase 1B, calmodulin-dependent [Source:HGNC Symbol;Acc:8775]	2.06	0.56	0.48	0.74	0.45	0.57	4.87	1.21	2.37	2.86	3.26	2.12	3.91	1.39	3.01	2.42
ENSG00000113369	ARRDC3	arrestin domain containing 3 [Source:HGNC Symbol;Acc:29263]	2.06	19.96	7.5	12.87	11.07	14.72	85.85	39.9	73.46	55.29	55.27	69.43	70.34	50.54	51.01	109.77
ENSG00000140470	ADAMTS17	ADAM metallopeptidase with thrombospondin type 1 motif, 17 [Source:HGNC Symbol;Acc:17109]	2.06	0.01	0.01	0.01	0.01	0.03	0.18	0.36	0.07	0.04	0.01	0.04	0.11	0.24	0.21	0.04
ENSG00000154175	ABI3BP	ABI family, member 3 (NESH) binding protein [Source:HGNC Symbol;Acc:17265]	2.06	0.02	0.04	0.1	0.16	0.08	2.82	1.05	0.42	0.16	0.17	0.96	0.27	0.18	0.44	0.34
ENSG00000119699	TGFB3	transforming growth factor, beta 3 [Source:HGNC Symbol;Acc:11769]	2.05	0.1	0.18	0.18	0.17	0.12	1.46	1.31	0.8	0.36	0.23	0.3	0.28	1.53	0.75	0.72
ENSG00000131398	KCNC3	potassium voltage-gated channel, Shaw-related subfamily, member 3 [Source:HGNC Symbol;Acc:6235]	2.04	0.2	1.01	0.13	0.14	0.19	1.07	1.27	0.6	0.77	1.77	1.1	1.63	0.42	2.34	0.79
ENSG00000145103	ILDR1	immunoglobulin-like domain containing receptor 1 [Source:HGNC Symbol;Acc:28741]	2.04	0.08	0.09	0.06	0.05	0.06	0.45	1.84	0.23	0.14	0.16	0.13	0.08	1.34	0.24	0.1
ENSG00000163486	SRGAP2	SLIT-ROBO Rho GTPase activating protein 2 [Source:HGNC Symbol;Acc:19751]	2.04	4.71	5.94	3.86	4.09	5.65	31.9	20.37	20.31	18.74	26.88	22.3	27.37	14.99	31.7	15.09
ENSG00000133216	EPHB2	EPH receptor B2 [Source:HGNC Symbol;Acc:3393]	2.04	0.41	1.47	1.15	1.66	2.35	7.96	7.47	6.9	2.88	2.42	1.24	8.08	8.5	5.38	3.38
ENSG00000105656	ELL	elongation factor RNA polymerase II [Source:HGNC Symbol;Acc:23114]	2.04	1.67	3.42	0.96	0.92	1.16	6.23	3.72	4.58	4.08	8.46	7.68	6.59	4.07	7.16	5.33
ENSG00000005339	CREBBP	CREB binding protein [Source:HGNC Symbol;Acc:2348]	2.03	2.62	5.51	1.9	1.74	1.87	11.78	10.99	5.64	4.54	14.38	10.09	10.33	4.1	13.61	5.2
ENSG00000112137	PHACTR1	phosphatase and actin regulator 1 [Source:HGNC Symbol;Acc:20990]	2.03	2	0.5	0.88	0.59	0.91	7.31	4.84	3.45	1.9	3.45	14.15	6	1.95	18.84	3.97
ENSG00000158055	GRHL3	grainyhead-like 3 (Drosophila) [Source:HGNC Symbol;Acc:25839]	2.03	0.01	0	0.03	0.01	0.07	0.28	0.69	0.08	0.05	0.04	0.02	0.03	0.95	0.29	0.05
ENSG00000136541	ERMN	ermin, ERM-like protein [Source:HGNC Symbol;Acc:29208]	2.02	0.18	0.38	0.1	0.17	0.27	0.88	0.69	0.7	0.44	1.22	1.95	1.31	0.69	3.12	1.21
ENSG00000106829	TLE4	transducin-like enhancer of split 4 (E(sp1) homolog, Drosophila) [Source:HGNC Symbol;Acc:11840]	2.02	3.61	6.65	1.44	1.47	2.08	10.28	7.16	9.03	6.58	10.3	11.73	9.47	5.25	13.14	10.78
ENSG00000140406	MESDC1	mesoderm development candidate 1 [Source:HGNC Symbol;Acc:13519]	2.02	1.53	6.31	1.7	1.55	1.29	11.64	6.15	8.7	4.77	7.87	9.73	5.72	4.05	7.22	7.58
ENSG00000240053	LY6G5B	lymphocyte antigen 6 complex, locus G5B [Source:HGNC Symbol;Acc:13931]	2.02	0.48	1.27	0.47	0.57	0.47	2.99	2.87	2.68	2.22	1.63	2.74	2.85	1.37	2.96	3
ENSG00000157985	AGAP1	ArfGAP with GTPase domain, ankyrin repeat and PH domain 1 [Source:HGNC Symbol;Acc:16922]	2.02	0.02	0.1	0.06	0.04	0.06	0.81	1.86	0.41	0.12	0.08	0.05	0.09	0.96	0.38	0.11
ENSG00000171174	RBKS	ribokinase [Source:HGNC Symbol;Acc:30325]	2.02	0.43	0.37	0.4	0.31	0.34	2.53	1.13	1.89	1.01	1.17	1.48	1.34	2.51	7.86	1.18
ENSG00000173848	NET1	neuroepithelial cell transforming 1 [Source:HGNC Symbol;Acc:14592]	2.01	1.71	5.51	1.34	1.25	1.79	16.3	28.81	7.99	3.25	5.08	3.03	3.86	29.53	14.34	8.02
ENSG00000197077	KIAA1671	KIAA1671 [Source:HGNC Symbol;Acc:29345]	2.01	0.02	0.43	0.08	0.11	0.07	1.98	3.3	0.37	0.19	0.17	0.1	0.27	2.01	1.12	0.38
ENSG00000109686	SH3D19	SH3 domain containing 19 [Source:HGNC Symbol;Acc:30418]	2.01	0	0.01	0.1	0.12	0.13	2.84	6.32	0.68	0.16	0.2	0.21	0.18	1.45	0.97	0.19
ENSG00000187605	TET3	tet methylcytosine dioxygenase 3 [Source:HGNC Symbol;Acc:28313]	2	2.95	3.69	1.71	1.33	1.84	10.98	7.81	7.93	6.22	10.8	9.56	10.83	5.38	13.11	6.8
ENSG00000116285	ERRFI1	ERBB receptor feedback inhibitor 1 [Source:HGNC Symbol;Acc:18185]	2	1.17	1.27	0.52	0.73	0.31	5.56	9.29	2.87	0.96	0.83	3.49	0.98	5.82	3.52	2.86
ENSG00000119917	IFIT3	interferon-induced protein with tetratricopeptide repeats 3 [Source:HGNC Symbol;Acc:5411]	2	11.8	27.09	8.33	14.85	11.52	47.19	150.56	105.17	43.01	22.81	12.93	100.05	52.49	64.99	50.92
ENSG00000243716	NPIPB5	nuclear pore complex interacting protein family, member B5 [Source:HGNC Symbol;Acc:37233]	2	14.9	18.78	7.03	6.42	6.35	39.97	36.42	13.3	17.35	32.65	38.05	36.24	18.31	47.93	17.45
ENSG00000182095	TNRC18	trinucleotide repeat containing 18 [Source:HGNC Symbol;Acc:11962]	2	0.85	2.98	0.65	0.61	0.9	4.21	6.57	2.52	2.75	7.35	4.29	4.96	2.24	6.39	2.2
ENSG00000119522	DENND1A	DENN/MADD domain containing 1A [Source:HGNC Symbol;Acc:29324]	1.99	1.15	2.6	0.76	0.73	0.7	3.95	4.48	3.08	2.71	4.87	3.5	4.82	2.78	5.57	4.09
ENSG00000100065	CARD10	caspase recruitment domain family, member 10 [Source:HGNC Symbol;Acc:16422]	1.98	0	0.01	0.03	0.01	0.04	0.41	0.95	0.12	0.03	0.01	0.05	0.01	0.42	0.09	0.08
ENSG00000169255	B3GALNT1	beta-1,3-N-acetylgalactosaminyltransferase 1 (globoside blood group) [Source:HGNC Symbol;Acc:918]	1.98	1.46	1.56	0.63	0.5	0.55	5.1	3.82	5.59	2.46	1.34	2.66	7.13	5.98	3.04	2.71
ENSG00000109787	KLF3	Kruppel-like factor 3 (basic) [Source:HGNC Symbol;Acc:16516]	1.98	6.82	6.89	5.47	4.83	6.63	33.55	16.9	28.58	22.01	23.56	33.59	28	22.45	32.58	26.73
ENSG00000163251	FZD5	frizzled family receptor 5 [Source:HGNC Symbol;Acc:4043]	1.98	2.02	1.21	1.45	1.25	1.09	6.17	7.41	6.84	6.09	5.72	2.04	5.91	5.58	3.55	3.97
ENSG00000171643	S100Z	S100 calcium binding protein Z [Source:HGNC Symbol;Acc:30367]	1.98	0.29	0.13	0.55	0.19	0.36	1.17	0.44	1.68	1.88	2.06	0.9	2.19	0.5	1.87	1.45
ENSG00000079819	EPB41L2	erythrocyte membrane protein band 4.1-like 2 [Source:HGNC Symbol;Acc:3379]	1.98	4.08	7.8	4.81	5.39	9.48	28.54	12.33	29.98	50.03	32.31	35.4	23.3	15.83	23.7	21.1
ENSG00000138829	FBN2	fibrillin 2 [Source:HGNC Symbol;Acc:3604]	1.97	0.23	1.21	0.32	0.24	0.34	1.9	0.63	7	2.67	4.43	0.92	2.25	0.6	1.13	1.37
ENSG00000180900	SCRIB	scribbled planar cell polarity protein [Source:HGNC Symbol;Acc:30377]	1.96	0.52	2.24	0.41	0.4	0.51	3.08	9.83	2.18	1.4	2.87	1.54	2.02	4.47	2.99	1.14
ENSG00000080603	SRCAP	Snf2-related CREBBP activator protein [Source:HGNC Symbol;Acc:16974]	1.96	1.97	6.46	1.51	1.32	1.72	9.01	8.3	3.73	4.61	9.61	7.51	9.33	4.29	10.41	3.36
ENSG00000186105	LRRC70	leucine rich repeat containing 70 [Source:HGNC Symbol;Acc:35155]	1.96	0.2	0.07	0.17	0.17	0.19	1.03	0.78	0.38	0.37	0.5	0.83	0.64	0.55	1.11	0.52
ENSG00000181031	RPH3AL	rabphilin 3A-like (without C2 domains) [Source:HGNC Symbol;Acc:10296]	1.95	0.11	0.28	0.08	0.07	0.16	0.95	0.78	0.63	0.46	0.49	0.65	0.65	0.36	0.38	0.92
ENSG00000178209	PLEC	plectin [Source:HGNC Symbol;Acc:9069]	1.94	4.38	9.42	3.48	3.87	4.06	20.11	20.45	7.34	7.64	25.11	14.18	19.5	14.67	27.21	9.08
ENSG00000072422	RHOBTB1	Rho-related BTB domain containing 1 [Source:HGNC Symbol;Acc:18738]	1.94	2	0.91	1.46	0.84	1.55	7.36	2.79	7.26	7.43	8.57	3.57	8.19	4.38	4.88	9.02
ENSG00000173706	HEG1	heart development protein with EGF-like domains 1 [Source:HGNC Symbol;Acc:29227]	1.94	2.6	5.01	0.83	1.72	1.66	12.16	7.15	10.34	6.41	7.67	6.21	4.57	7.19	11.38	7.44
ENSG00000118503	TNFAIP3	tumor necrosis factor, alpha-induced protein 3 [Source:HGNC Symbol;Acc:11896]	1.93	3.96	23.74	3.84	5.62	5.3	91.34	28.29	24.79	14.74	10.9	18.85	13.55	44.94	345.02	13.05
ENSG00000159388	BTG2	BTG family, member 2 [Source:HGNC Symbol;Acc:1131]	1.93	22.27	33.71	11.92	16.03	16.06	106.64	24.79	65.49	44.48	64.23	100.71	89.61	54.13	113.39	52.44
ENSG00000147394	ZNF185	zinc finger protein 185 (LIM domain) [Source:HGNC Symbol;Acc:12976]	1.92	2.1	6.35	1.48	1.44	2.4	6.16	16.64	10.53	10.03	11.29	7.81	8.88	6.32	6.84	9.28
ENSG00000197329	PELI1	pellino E3 ubiquitin protein ligase 1 [Source:HGNC Symbol;Acc:8827]	1.91	6.48	7.22	3.66	4.22	4.63	46.45	15.05	20.3	14.49	16.22	26.07	14.48	16.65	80.28	23.23
ENSG00000006075	CCL3	chemokine (C-C motif) ligand 3 [Source:HGNC Symbol;Acc:10627]	1.91	13.23	39.89	22.27	19.99	10.73	247.29	35.1	139.66	54.7	49.47	58.13	98.74	146.21	236.21	70.55
ENSG00000196782	MAML3	mastermind-like 3 (Drosophila) [Source:HGNC Symbol;Acc:16272]	1.9	0.92	0.67	0.47	0.37	0.63	2.83	4.69	2.1	1.4	2.22	2.71	1.99	1.47	4.16	1.22
ENSG00000089127	OAS1	2'-5'-oligoadenylate synthetase 1, 40/46kDa [Source:HGNC Symbol;Acc:8086]	1.9	11	13.45	4.31	3.8	5.71	17.71	43.62	55.15	28.15	14.98	13.38	24.62	20.36	25.44	22.82
ENSG00000086619	ERO1LB	ERO1-like beta (S. cerevisiae) [Source:HGNC Symbol;Acc:14355]	1.9	1.34	1.45	0.58	0.74	0.75	3.86	2.02	4.24	2.99	2.1	1.81	3.13	1.7	4.07	3.28
ENSG00000068971	PPP2R5B	protein phosphatase 2, regulatory subunit B', beta [Source:HGNC Symbol;Acc:9310]	1.9	0.76	2.32	0.41	0.74	0.52	3.62	2.18	3.51	3.31	3.25	2.79	2.45	2.45	2.81	2.97
ENSG00000205085	FAM71F2	family with sequence similarity 71, member F2 [Source:HGNC Symbol;Acc:27998]	1.9	0.11	0.18	0.14	0.13	0.2	1.14	1.39	0.35	0.27	0.97	0.45	0.88	0.98	0.83	0.35
ENSG00000167693	NXN	nucleoredoxin [Source:HGNC Symbol;Acc:18008]	1.89	0.06	0.01	0.06	0.11	0.18	1.17	1.8	0.47	0.11	0.29	0.15	0.09	2.57	0.44	0.12
ENSG00000166578	IQCD	IQ motif containing D [Source:HGNC Symbol;Acc:25168]	1.89	0.25	1.1	0.3	0.29	0.24	1.57	1.03	1.44	1.07	1.31	0.92	0.94	1.9	1.54	0.98
ENSG00000204103	MAFB	v-maf avian musculoaponeurotic fibrosarcoma oncogene homolog B [Source:HGNC Symbol;Acc:6408]	1.89	20.16	30.83	16.34	10.71	14.22	86.37	44.12	72.14	55.38	97.59	112.21	90.15	42.46	82.56	53.82
ENSG00000123384	LRP1	low density lipoprotein receptor-related protein 1 [Source:HGNC Symbol;Acc:6692]	1.89	20.81	18.45	12.78	14.32	18.25	93.16	26.71	39.58	52.45	110.83	73.65	101.84	29.34	67.31	42.56
ENSG00000148120	C9orf3	chromosome 9 open reading frame 3 [Source:HGNC Symbol;Acc:1361]	1.88	0.91	0.38	0.57	0.63	0.9	3.29	3.25	2.24	1.91	3.1	2.23	2.92	6.5	3.34	2.04
ENSG00000272916	RP11-574K11.31	Bifunctional heparan sulfate N-deacetylase/N-sulfotransferase 2 [Source:UniProtKB/TrEMBL;Acc:S4R438]	1.88	1.1	3.96	1.48	1.41	1.35	5.42	4.48	6.18	5.09	6.01	6.22	7.97	4.44	6.27	5.48
ENSG00000173166	RAPH1	Ras association (RalGDS/AF-6) and pleckstrin homology domains 1 [Source:HGNC Symbol;Acc:14436]	1.87	2.82	1.67	3.79	2.89	3.56	15.18	7.2	7.5	6.69	12.18	30.73	20.65	11.01	18.79	9.82
ENSG00000115109	EPB41L5	erythrocyte membrane protein band 4.1 like 5 [Source:HGNC Symbol;Acc:19819]	1.87	0.14	0.24	0.15	0.16	0.22	2.48	2.49	1.52	0.3	0.42	0.26	0.29	1.07	1.31	0.28
ENSG00000206190	ATP10A	ATPase, class V, type 10A [Source:HGNC Symbol;Acc:13542]	1.87	0.14	0.75	0.17	0.4	0.27	0.93	2	2.04	0.52	0.62	0.8	2.64	1.73	3.41	0.85
ENSG00000107201	DDX58	DEAD (Asp-Glu-Ala-Asp) box polypeptide 58 [Source:HGNC Symbol;Acc:19102]	1.87	5.99	8.79	2.89	3.28	3.53	14.21	42.92	23.43	10.4	5.32	6.08	18.41	17.03	20.29	10.94
ENSG00000010322	NISCH	nischarin [Source:HGNC Symbol;Acc:18006]	1.86	1.4	3.11	1.42	0.88	1.49	7.18	6.91	5.65	4.26	7.6	4.7	8.05	4.99	7.1	6.51
ENSG00000166507	NDST2	N-deacetylase/N-sulfotransferase (heparan glucosaminyl) 2 [Source:HGNC Symbol;Acc:7681]	1.86	1.52	5.47	2.07	1.78	1.87	7.14	5.93	8.63	7.34	6.79	7.29	10.04	5.74	7.07	7.19
ENSG00000184349	EFNA5	ephrin-A5 [Source:HGNC Symbol;Acc:3225]	1.86	0	0.01	0.07	0.08	0.05	2.72	2.62	0.78	0.07	0.1	0.08	0.07	4.64	0.21	0.15
ENSG00000122862	SRGN	serglycin [Source:HGNC Symbol;Acc:9361]	1.86	221.44	535.62	222.73	222.15	165.4	944.13	546.66	1473.2	1052.44	303.47	969.77	731.09	513.74	794.43	1424.88
ENSG00000224730	AC009892.10	Uncharacterized protein [Source:UniProtKB/TrEMBL;Acc:F2Z374]	1.86	0.04	0.22	0.23	0.17	0.17	0.62	0.52	0.47	0.37	3.06	1.49	0.43	0.34	1.61	0.15
ENSG00000114841	DNAH1	dynein, axonemal, heavy chain 1 [Source:HGNC Symbol;Acc:2940]	1.86	0.51	0.79	0.24	0.34	0.39	2.04	1.86	1.23	1	2.63	2.63	2.15	0.99	2.76	1.11
ENSG00000136153	LMO7	LIM domain 7 [Source:HGNC Symbol;Acc:6646]	1.85	0.21	0.6	0.35	0.46	0.58	3.95	6.96	1.97	0.56	0.79	1.08	1.07	5.73	2.78	1.61
ENSG00000138834	MAPK8IP3	mitogen-activated protein kinase 8 interacting protein 3 [Source:HGNC Symbol;Acc:6884]	1.85	1.37	3.71	0.68	0.83	1.1	5.44	3.14	2.85	2.75	5.76	5.87	4.59	3.86	7.87	4.07
ENSG00000183020	AP2A2	adaptor-related protein complex 2, alpha 2 subunit [Source:HGNC Symbol;Acc:562]	1.85	4.77	5.39	3.93	3.7	5.39	25.27	8.01	15.97	17.57	31.54	14.09	20.15	8.56	13.1	19.37
ENSG00000174718	KIAA1551	KIAA1551 [Source:HGNC Symbol;Acc:25559]	1.85	18.93	27.6	14.63	9.77	12.46	76.49	75.16	39.34	26.69	61.5	90.39	92.22	59.27	57.3	35.46
ENSG00000137628	DDX60	DEAD (Asp-Glu-Ala-Asp) box polypeptide 60 [Source:HGNC Symbol;Acc:25942]	1.85	7.15	13.79	3.6	3.33	4.25	17.96	52.2	17.7	12.4	9.29	9.22	25.27	19.97	24.2	12.53
ENSG00000138496	PARP9	poly (ADP-ribose) polymerase family, member 9 [Source:HGNC Symbol;Acc:24118]	1.85	12.26	23.66	5.47	7.34	6.79	27.64	41.58	44.31	29.79	18.19	13.33	31.75	32.95	29.43	26.61
ENSG00000079308	TNS1	tensin 1 [Source:HGNC Symbol;Acc:11973]	1.85	6.12	2.6	1.98	2.33	3.18	11.87	9.78	5.39	8.33	11.39	12.22	11.24	8.5	8.31	6.94
ENSG00000162931	TRIM17	tripartite motif containing 17 [Source:HGNC Symbol;Acc:13430]	1.85	0.03	0.04	0.01	0.04	0.05	3.68	3.77	0.2	0.07	0.07	0.17	0.04	3.68	0.16	0.09
ENSG00000159588	CCDC17	coiled-coil domain containing 17 [Source:HGNC Symbol;Acc:26574]	1.84	0.14	0.15	0.13	0.27	0.12	0.71	1.49	0.54	0.48	1.05	0.8	1.06	0.61	1.03	0.41
ENSG00000181218	HIST3H2A	histone cluster 3, H2a [Source:HGNC Symbol;Acc:20507]	1.84	2.01	1.21	2	0.94	5.69	9.84	31.93	10.16	6.23	3.41	11.58	5.98	23.88	6.92	12.95
ENSG00000134871	COL4A2	collagen, type IV, alpha 2 [Source:HGNC Symbol;Acc:2203]	1.84	0.09	0.21	0.08	0.1	0.17	2.02	5.61	3.88	0.13	0.16	0.18	0.16	5.4	0.75	0.16
ENSG00000172534	HCFC1	host cell factor C1 (VP16-accessory protein) [Source:HGNC Symbol;Acc:4839]	1.84	1.57	4.88	1.22	1.2	1.39	6.76	7.71	4.03	3.77	7.28	5.07	6.11	3.05	8.03	3.37
ENSG00000151693	ASAP2	ArfGAP with SH3 domain, ankyrin repeat and PH domain 2 [Source:HGNC Symbol;Acc:2721]	1.84	1.37	3.83	1.65	1.54	2.4	9.35	19.52	6.91	5.85	8.23	10.1	2.51	6.8	6.84	7.52
ENSG00000125378	BMP4	bone morphogenetic protein 4 [Source:HGNC Symbol;Acc:1071]	1.83	0	0.01	0.11	0.04	0.05	0.29	0.36	0.37	0.1	0.06	0.06	0.05	1.55	0.09	0.1
ENSG00000166484	MAPK7	mitogen-activated protein kinase 7 [Source:HGNC Symbol;Acc:6880]	1.83	0.49	1.73	0.42	0.46	0.45	2.35	1.31	1.26	1.57	3.37	2.34	1.93	1.14	2.95	1.7
ENSG00000081189	MEF2C	myocyte enhancer factor 2C [Source:HGNC Symbol;Acc:6996]	1.83	6.03	5.3	8	3.93	8.31	21.74	9.47	24.49	20.13	28.1	32.15	29.5	19.92	25.25	22.34
ENSG00000142599	RERE	arginine-glutamic acid dipeptide (RE) repeats [Source:HGNC Symbol;Acc:9965]	1.82	2.14	4.68	1.28	0.99	1.41	6.52	10.35	4.06	3.2	9.64	4.15	7.62	6.2	9.35	3.33
ENSG00000171316	CHD7	chromodomain helicase DNA binding protein 7 [Source:HGNC Symbol;Acc:20626]	1.82	1.74	1.84	1.82	2.17	3.69	10.39	23.47	4.07	2.96	7.36	10.89	5.87	12.28	8.92	4.87
ENSG00000165338	HECTD2	HECT domain containing E3 ubiquitin protein ligase 2 [Source:HGNC Symbol;Acc:26736]	1.82	0.57	0.61	0.74	0.7	0.78	3.7	2.28	3.54	3.28	1.95	2.3	2.96	3.37	2.25	2.42
ENSG00000148734	NPFFR1	neuropeptide FF receptor 1 [Source:HGNC Symbol;Acc:17425]	1.81	0.01	0.03	0.03	0.07	0.04	0.17	1.2	0.15	0.04	0.1	0.06	0.11	0.28	0.4	0.02
ENSG00000124920	MYRF	myelin regulatory factor [Source:HGNC Symbol;Acc:1181]	1.81	0.02	0.06	0.06	0.07	0.05	1.57	1.88	0.25	0.07	0.18	0.12	0.07	0.39	0.67	0.14
ENSG00000136603	SKIL	SKI-like oncogene [Source:HGNC Symbol;Acc:10897]	1.81	15.56	13.55	7.95	6.95	8.5	44.89	60.34	26.84	17.86	28.85	40.85	30.7	40.31	46.07	21.68
ENSG00000090776	EFNB1	ephrin-B1 [Source:HGNC Symbol;Acc:3226]	1.81	0.7	0.83	0.54	0.66	0.87	2.33	8.43	2.99	2.41	1.68	1.47	1.46	4.75	2.42	3.58
ENSG00000077420	APBB1IP	amyloid beta (A4) precursor protein-binding, family B, member 1 interacting protein [Source:HGNC Symbol;Acc:17379]	1.81	7.33	17.16	8.75	7.07	8.54	36.76	21.25	22.02	29.09	51.81	54.88	44.66	19.79	45.6	23.53
ENSG00000175727	MLXIP	MLX interacting protein [Source:HGNC Symbol;Acc:17055]	1.81	1.18	2.73	0.64	0.62	0.66	4.9	3.19	2.1	2.3	5.93	2.69	4.05	2.08	4.47	2.29
ENSG00000115165	CYTIP	cytohesin 1 interacting protein [Source:HGNC Symbol;Acc:9506]	1.8	13.94	24.37	7.36	7.39	9.42	44.03	23.97	32.17	30.74	24.59	77.29	36.38	33.38	93.3	47.65
ENSG00000108771	DHX58	DEXH (Asp-Glu-X-His) box polypeptide 58 [Source:HGNC Symbol;Acc:29517]	1.8	2.94	5.68	1.82	1.84	1.94	5.59	11.42	13.06	7.83	4.16	3.24	7.51	5.34	8.16	7.79
ENSG00000185950	IRS2	insulin receptor substrate 2 [Source:HGNC Symbol;Acc:6126]	1.8	1.95	1.22	0.83	0.76	0.69	6.98	4.37	1.99	1.84	3.61	6.04	1.88	3.75	13.96	2.19
ENSG00000163629	PTPN13	protein tyrosine phosphatase, non-receptor type 13 (APO-1/CD95 (Fas)-associated phosphatase) [Source:HGNC Symbol;Acc:9646]	1.79	0.6	1.16	1.1	0.9	1.47	4.88	1.79	1.79	3.49	2.71	6.01	3.05	23.3	5.66	2.98
ENSG00000169925	BRD3	bromodomain containing 3 [Source:HGNC Symbol;Acc:1104]	1.79	0.85	2.42	0.54	0.61	0.6	2.96	3.89	1.53	2.04	4.04	1.8	2.88	2.22	3.65	1.1
ENSG00000143344	RGL1	ral guanine nucleotide dissociation stimulator-like 1 [Source:HGNC Symbol;Acc:30281]	1.78	19.06	22.44	12.12	5.33	10.16	60.16	33.09	62.62	41.37	63.5	43	73.13	29.52	40.78	69.21
ENSG00000092295	TGM1	transglutaminase 1 [Source:HGNC Symbol;Acc:11777]	1.78	0.07	0.19	0.15	0.13	0.14	4.05	3.22	0.53	0.41	0.32	0.13	0.47	7.21	0.93	0.04
ENSG00000136848	DAB2IP	DAB2 interacting protein [Source:HGNC Symbol;Acc:17294]	1.78	0.04	0.04	0.06	0.02	0.01	1.05	3.04	0.23	0.06	0.14	0.11	0.06	1.31	0.46	0.05
ENSG00000130723	PRRC2B	proline-rich coiled-coil 2B [Source:HGNC Symbol;Acc:28121]	1.77	2.66	5.36	1.71	1.7	2.12	9.49	9.87	5.52	5.14	8.88	7.22	9.43	8.06	10.5	4.89
ENSG00000180530	NRIP1	nuclear receptor interacting protein 1 [Source:HGNC Symbol;Acc:8001]	1.77	14.99	10.64	7.84	8.51	11.95	39.4	34.5	24.4	23.47	25.54	51.18	34.25	25.72	34.91	36
ENSG00000095015	MAP3K1	mitogen-activated protein kinase kinase kinase 1, E3 ubiquitin protein ligase [Source:HGNC Symbol;Acc:6848]	1.76	19.66	8.89	7.95	6.21	9.16	31.49	21.69	35.04	27.66	33.76	35.55	32.46	21.64	30.06	35.98
ENSG00000110090	CPT1A	carnitine palmitoyltransferase 1A (liver) [Source:HGNC Symbol;Acc:2328]	1.76	3.26	5.8	2.44	3.4	2.96	16.08	10.94	10.95	11.62	12.69	10.58	16.54	11.02	15.84	11.51
ENSG00000180448	HMHA1	histocompatibility (minor) HA-1 [Source:HGNC Symbol;Acc:17102]	1.76	3.21	9.39	2.08	2.06	3.28	11.34	5.69	13.76	11.04	13.72	11.76	12.01	7.68	16.54	12.82
ENSG00000205147	AC016586.1		1.76	0.07	0.08	0.09	0.09	0.09	0.24	0.24	0.15	0.16	1.27	1.03	0.46	0.33	0.35	0.26
ENSG00000149300	C11orf52	chromosome 11 open reading frame 52 [Source:HGNC Symbol;Acc:30531]	1.76	0	0.01	0.08	0.1	0.03	0.47	1.45	0.58	0	0.1	0.02	0.02	1.34	0.12	0.11
ENSG00000198478	SH3BGRL2	SH3 domain binding glutamic acid-rich protein like 2 [Source:HGNC Symbol;Acc:15567]	1.75	0.05	0.06	0.16	0.18	0.12	1.01	1.76	0.7	0.11	0.14	0.27	0.17	1.83	0.49	0.38
ENSG00000134013	LOXL2	lysyl oxidase-like 2 [Source:HGNC Symbol;Acc:6666]	1.75	0.05	0.12	0.1	0.06	0.06	0.91	0.87	0.17	0.12	0.23	0.25	0.25	0.52	0.34	0.19
ENSG00000077044	DGKD	diacylglycerol kinase, delta 130kDa [Source:HGNC Symbol;Acc:2851]	1.75	0.6	2.68	0.63	0.51	0.66	3.25	2.15	2.27	1.81	3.23	3.82	3.79	2.24	5.1	2.19
ENSG00000179134	SAMD4B	sterile alpha motif domain containing 4B [Source:HGNC Symbol;Acc:25492]	1.75	1.01	2.4	0.94	0.97	1	4.98	5.93	2.15	1.85	3.95	4.05	3.67	3.44	5.2	2.29
ENSG00000055609	KMT2C	lysine (K)-specific methyltransferase 2C [Source:HGNC Symbol;Acc:13726]	1.75	7.65	4.88	5.66	5.43	7.29	25.9	24.02	9.66	10.33	20.61	24.4	23.23	15.39	29.42	12.58
ENSG00000156510	HKDC1	hexokinase domain containing 1 [Source:HGNC Symbol;Acc:23302]	1.74	0.01	0.02	0.05	0.05	0.1	1.11	0.62	0.09	0.09	0.12	0.02	0.09	1.12	0.08	0.4
ENSG00000104859	CLASRP	CLK4-associating serine/arginine rich protein [Source:HGNC Symbol;Acc:17731]	1.74	2.21	7.74	1.71	1.57	1.86	8.22	6.6	6.42	4.84	12.69	9.9	7.85	5.38	10.8	6.89
ENSG00000154099	DNAAF1	dynein, axonemal, assembly factor 1 [Source:HGNC Symbol;Acc:30539]	1.74	0.01	0.03	0.12	0.05	0.08	0.46	0.84	0.36	0.1	0.12	0.15	0.2	0.33	1.46	0.11
ENSG00000106785	TRIM14	tripartite motif containing 14 [Source:HGNC Symbol;Acc:16283]	1.73	3.67	10.15	2.63	3.36	3.58	17.06	12.51	19.31	18.35	12.64	8.29	17.14	9.24	11.73	11.74
ENSG00000113532	ST8SIA4	ST8 alpha-N-acetyl-neuraminide alpha-2,8-sialyltransferase 4 [Source:HGNC Symbol;Acc:10871]	1.73	6.91	7	4.87	3.23	5.82	28.21	10.96	26.17	19.78	16.79	14.85	25.75	18.67	20.5	21.64
ENSG00000153208	MERTK	c-mer proto-oncogene tyrosine kinase [Source:HGNC Symbol;Acc:7027]	1.73	21.3	9.43	15.87	14.47	17.61	112.21	29.68	66.02	53.72	116.41	41.28	113.4	46.35	55.48	61.05
ENSG00000163492	CCDC141	coiled-coil domain containing 141 [Source:HGNC Symbol;Acc:26821]	1.73	0.06	0.08	0.04	0.1	0.08	0.35	0.09	0.59	0.19	0.62	0.24	0.23	0.08	0.45	0.72
ENSG00000135540	NHSL1	NHS-like 1 [Source:HGNC Symbol;Acc:21021]	1.72	0.86	0.57	0.69	0.54	0.54	2.79	1.49	1.63	1.66	2	1.55	2.43	1.03	2.15	2.07
ENSG00000145819	ARHGAP26	Rho GTPase activating protein 26 [Source:HGNC Symbol;Acc:17073]	1.72	8.41	5.48	5.3	4.05	6.04	25.93	10.05	14.23	12.72	31.97	23.01	28.19	11.23	25.38	20.85
ENSG00000162949	CAPN13	calpain 13 [Source:HGNC Symbol;Acc:16663]	1.72	0	0	0.04	0.05	0.05	1.09	2.09	1.25	0.02	0.1	0.01	0.01	1.72	0.05	0.01
ENSG00000070961	ATP2B1	ATPase, Ca++ transporting, plasma membrane 1 [Source:HGNC Symbol;Acc:814]	1.7	14.11	9.55	10.7	10.7	12.37	43.37	26.57	23.97	24.42	44.85	129.33	39.77	40.55	56.14	45.32
ENSG00000205356	TECPR1	tectonin beta-propeller repeat containing 1 [Source:HGNC Symbol;Acc:22214]	1.7	0.93	1.92	0.69	0.56	0.8	2.36	1.9	3.47	3.16	3.92	3.19	2.88	1.65	2.86	2.2
ENSG00000106004	HOXA5	homeobox A5 [Source:HGNC Symbol;Acc:5106]	1.69	0.01	0.02	0.14	0.14	0.21	2.7	0.27	0.32	0.55	0.22	0.32	0.28	0.34	0.46	0.34
ENSG00000172037	LAMB2	laminin, beta 2 (laminin S) [Source:HGNC Symbol;Acc:6487]	1.69	3.66	1.59	1.03	0.87	0.88	6.73	12.69	4.66	5.36	2.22	2.5	3.16	8.19	3.12	3.54
ENSG00000164403	SHROOM1	shroom family member 1 [Source:HGNC Symbol;Acc:24084]	1.69	0.12	0.26	0.07	0.07	0.17	0.66	0.35	0.6	0.61	0.6	1.01	0.62	0.69	0.28	0.51
ENSG00000135835	KIAA1614	KIAA1614 [Source:HGNC Symbol;Acc:29327]	1.69	0.01	0.02	0.02	0.03	0.05	0.09	0.35	0.12	0.11	0.02	0.04	0.05	0.15	0.14	0.05
ENSG00000161202	DVL3	dishevelled segment polarity protein 3 [Source:HGNC Symbol;Acc:3087]	1.68	2.49	6.93	1.57	1.95	2.17	10.29	19.66	7.41	5.54	9.88	6.33	9.07	6.13	8.23	6.61
ENSG00000166025	AMOTL1	angiomotin like 1 [Source:HGNC Symbol;Acc:17811]	1.68	0.13	0.16	0.38	0.33	0.5	2.34	1.42	1.31	1.02	1.12	1.17	0.85	3.86	0.75	1.01
ENSG00000145687	SSBP2	single-stranded DNA binding protein 2 [Source:HGNC Symbol;Acc:15831]	1.68	0.79	0.58	0.49	0.34	0.44	1.96	1.32	1.32	1.35	1.35	2.41	1.72	1.74	1.63	1.49
ENSG00000145016	KIAA0226	KIAA0226 [Source:HGNC Symbol;Acc:28991]	1.68	1.73	2.98	1.26	1.31	1.22	6.02	5.72	5.59	4.24	5.41	3.74	6.14	3.44	5.87	3.14
ENSG00000156030	ELMSAN1	ELM2 and Myb/SANT-like domain containing 1 [Source:HGNC Symbol;Acc:19853]	1.67	2.12	2.41	1.31	1.26	1.44	9.35	9	4.94	4.32	4.59	5.07	5.93	3.86	8.58	2.92
ENSG00000132535	DLG4	discs, large homolog 4 (Drosophila) [Source:HGNC Symbol;Acc:2903]	1.67	0.39	2.15	0.6	0.4	0.65	2.83	1.49	1.44	2.05	3.39	2.93	3.15	1.69	2.53	1.51
ENSG00000163660	CCNL1	cyclin L1 [Source:HGNC Symbol;Acc:20569]	1.66	28.97	28.05	14.42	21.03	21.42	114.55	114.47	83.31	49.37	36.05	64.98	61.17	89.79	101.13	60.9
ENSG00000167595	C19orf55	chromosome 19 open reading frame 55 [Source:HGNC Symbol;Acc:25204]	1.66	0.21	0.84	0.17	0.26	0.19	0.95	2.2	0.57	0.35	1.96	0.84	1.02	0.81	1.23	0.51
ENSG00000129116	PALLD	palladin, cytoskeletal associated protein [Source:HGNC Symbol;Acc:17068]	1.66	0.97	1.26	1.27	0.68	2.08	4.42	3.78	2.99	2.74	4.76	6.32	3.51	3.16	4.48	4.02
ENSG00000144824	PHLDB2	pleckstrin homology-like domain, family B, member 2 [Source:HGNC Symbol;Acc:29573]	1.66	0.04	0.43	0.11	0.07	0.12	2.38	1.05	0.28	0.14	0.31	0.33	0.26	5.58	1.55	0.28
ENSG00000131759	RARA	retinoic acid receptor, alpha [Source:HGNC Symbol;Acc:9864]	1.66	0.75	3.2	0.77	1.07	1.4	4.7	3.1	2.74	1.8	5.24	6.93	3.59	2.25	6.1	5.51
ENSG00000141867	BRD4	bromodomain containing 4 [Source:HGNC Symbol;Acc:13575]	1.66	1.47	4.36	1.2	1.16	1.11	4.61	10.19	2.22	2.28	12.45	6.81	5.55	3.19	7.85	2.78
ENSG00000132326	PER2	period circadian clock 2 [Source:HGNC Symbol;Acc:8846]	1.65	0.37	0.63	0.5	0.54	0.56	2.52	2.41	1.79	1.42	1.63	3.3	2.1	1.62	3.12	1.21
ENSG00000134909	ARHGAP32	Rho GTPase activating protein 32 [Source:HGNC Symbol;Acc:17399]	1.65	0.42	0.54	0.17	0.29	0.32	1.62	2.43	0.8	0.62	0.76	1.09	1.05	1.36	1.19	0.67
ENSG00000130529	TRPM4	transient receptor potential cation channel, subfamily M, member 4 [Source:HGNC Symbol;Acc:17993]	1.65	0.37	0.75	0.22	0.23	0.45	1.69	2.46	1.28	1.1	1.42	1.22	1.88	1.63	1.86	1.35
ENSG00000176171	BNIP3	BCL2/adenovirus E1B 19kDa interacting protein 3 [Source:HGNC Symbol;Acc:1084]	1.65	1.41	3.04	2.58	2.46	2.19	10.75	15.2	6.37	6.64	5.11	8.72	6.83	10.44	1.84	7.52
ENSG00000173744	AGFG1	ArfGAP with FG repeats 1 [Source:HGNC Symbol;Acc:5175]	1.64	7.09	7.76	5.69	6.97	6.29	42.38	17.62	18.97	16.2	19.72	36.45	22.92	14.22	27.83	29.36
ENSG00000148143	ZNF462	zinc finger protein 462 [Source:HGNC Symbol;Acc:21684]	1.64	0.03	0.07	0.08	0.09	0.09	0.7	3.53	0.42	0.15	0.16	0.11	0.14	1.82	0.36	0.04
ENSG00000146192	FGD2	FYVE, RhoGEF and PH domain containing 2 [Source:HGNC Symbol;Acc:3664]	1.64	7.59	13.8	3.27	2.75	5.49	15.2	14.58	26.04	21.21	16.2	13.23	18.8	12.83	26.07	18.92
ENSG00000179104	TMTC2	transmembrane and tetratricopeptide repeat containing 2 [Source:HGNC Symbol;Acc:25440]	1.63	0.71	0.99	0.61	0.43	0.68	3.74	2.9	2.31	1.35	1.91	2.22	2.73	2.38	3.69	2.24
ENSG00000146278	PNRC1	proline-rich nuclear receptor coactivator 1 [Source:HGNC Symbol;Acc:17278]	1.63	18.36	30.67	9.47	6.78	10.63	83.17	32.7	50.62	20.64	25.34	39.14	35.92	42.54	106.28	26.96
ENSG00000196693	ZNF33B	zinc finger protein 33B [Source:HGNC Symbol;Acc:13097]	1.63	1.96	2.7	1.02	1	1.27	5.41	6.6	3.04	2.48	3.99	3.19	4.12	7.1	4.71	3.49
ENSG00000140332	TLE3	transducin-like enhancer of split 3 (E(sp1) homolog, Drosophila) [Source:HGNC Symbol;Acc:11839]	1.62	4.64	3.21	2.84	3.22	3.92	16.53	8.33	8.37	7.51	14.06	29.12	20.18	8.42	15.15	8.75
ENSG00000171206	TRIM8	tripartite motif containing 8 [Source:HGNC Symbol;Acc:15579]	1.62	5.63	13.9	4.97	5.31	7.64	24.72	34.14	18.76	14.2	24.82	20.98	15.52	14.67	23.39	16.39
ENSG00000167524	SGK494	uncharacterized serine/threonine-protein kinase SgK494 [Source:RefSeq peptide;Acc:NP_001167574]	1.62	0.83	1.1	0.98	0.85	0.98	3.85	2.34	2.56	3.38	6.66	4.17	5.58	2.66	3.78	2.25
ENSG00000181804	SLC9A9	solute carrier family 9, subfamily A (NHE9, cation proton antiporter 9), member 9 [Source:HGNC Symbol;Acc:20653]	1.62	10.23	6.19	11.6	4.16	7.18	26.03	9.49	32.95	24.73	25.1	16.36	26.57	11.97	21.64	27.38
ENSG00000087157	PGS1	phosphatidylglycerophosphate synthase 1 [Source:HGNC Symbol;Acc:30029]	1.61	1.92	2.69	1.53	2.18	1.98	8.02	6.81	6.61	4.69	5.98	7.07	7.72	3.28	8.68	6.68
ENSG00000198625	MDM4	Mdm4 p53 binding protein homolog (mouse) [Source:HGNC Symbol;Acc:6974]	1.61	3.7	2.62	4.35	3.64	4.29	14.99	13.85	10.41	8.76	13.36	13.15	15.87	10.84	15.71	9.27
ENSG00000130775	THEMIS2	thymocyte selection associated family member 2 [Source:HGNC Symbol;Acc:16839]	1.61	20.48	54.49	14.06	15.16	26.25	73.84	53.68	68.17	77.46	68.31	72.1	57.64	43.14	78.53	78.31
ENSG00000135899	SP110	SP110 nuclear body protein [Source:HGNC Symbol;Acc:5401]	1.61	8.54	17.74	5.76	6.36	9.17	23.85	38.25	38.93	23.5	28.8	17.96	32.81	19.69	36.76	21.9
ENSG00000151150	ANK3	ankyrin 3, node of Ranvier (ankyrin G) [Source:HGNC Symbol;Acc:494]	1.61	0.06	0.28	0.11	0.08	0.11	0.65	1.48	0.32	0.12	0.07	0.23	0.68	0.94	1.68	0.21
ENSG00000144792	ZNF660	zinc finger protein 660 [Source:HGNC Symbol;Acc:26720]	1.6	0.11	0.25	0.09	0.19	0.13	0.7	0.49	0.54	0.45	0.55	0.27	0.62	0.91	0.52	0.3
ENSG00000118263	KLF7	Kruppel-like factor 7 (ubiquitous) [Source:HGNC Symbol;Acc:6350]	1.6	3.12	2.53	1.88	1.91	2.94	12.04	5.19	5.85	4.93	9.92	7.43	7.08	5.3	10.53	8.26
ENSG00000162946	DISC1	disrupted in schizophrenia 1 [Source:HGNC Symbol;Acc:2888]	1.6	3.01	0.86	1.53	0.8	1.55	4.64	3.01	5.19	4.38	6.89	5.73	7.56	4.19	7.8	4.44
ENSG00000118307	CASC1	cancer susceptibility candidate 1 [Source:HGNC Symbol;Acc:29599]	1.6	0.01	0.01	0.07	0.1	0.08	0.07	6.42	0.35	0.14	0.04	0.13	0.11	1.04	0.26	0.08
ENSG00000115568	ZNF142	zinc finger protein 142 [Source:HGNC Symbol;Acc:12927]	1.6	0.68	1.35	0.37	0.38	0.5	2.31	2.62	1.31	1.13	2.7	1.34	2.05	1.37	1.99	1.2
ENSG00000106991	ENG	endoglin [Source:HGNC Symbol;Acc:3349]	1.6	7	23.4	7.47	6.3	6.87	48.63	16.81	21.57	18.83	46.08	27.31	57.98	13.69	36.18	18.02
ENSG00000160293	VAV2	vav 2 guanine nucleotide exchange factor [Source:HGNC Symbol;Acc:12658]	1.6	0.82	2.82	0.75	0.67	0.82	2.97	3.12	2.25	2.48	3.72	2.97	2.15	4.33	4.98	2.55
ENSG00000166762	CATSPER2	cation channel, sperm associated 2 [Source:HGNC Symbol;Acc:18810]	1.6	0.2	0.49	0.31	0.52	0.6	1.15	2.08	0.73	1.01	1.67	1.87	1.78	1.69	2	0.74
ENSG00000166147	FBN1	fibrillin 1 [Source:HGNC Symbol;Acc:3603]	1.6	0.03	0.05	0.07	0.07	0.09	2.05	0.46	0.32	0.18	0.11	0.17	0.19	0.17	0.29	0.19
ENSG00000243244	STON1	stonin 1 [Source:HGNC Symbol;Acc:17003]	1.59	0.06	0.11	0.1	0.06	0.09	0.93	0.45	0.62	0.1	0.07	0.25	0.21	2.76	0.41	0.18
ENSG00000186642	PDE2A	phosphodiesterase 2A, cGMP-stimulated [Source:HGNC Symbol;Acc:8777]	1.59	0.07	0.04	0.15	0.1	0.11	0.79	0.28	0.15	0.15	0.2	0.84	0.42	0.25	0.55	0.3
ENSG00000082397	EPB41L3	erythrocyte membrane protein band 4.1-like 3 [Source:HGNC Symbol;Acc:3380]	1.58	25.18	44.45	15.76	10.6	20.33	87.96	39.83	57.73	57.23	80.38	60.77	73.27	44.77	65.35	70.79
ENSG00000148840	PPRC1	peroxisome proliferator-activated receptor gamma, coactivator-related 1 [Source:HGNC Symbol;Acc:30025]	1.58	1.46	3.69	1.29	1.41	1.83	5.15	7.84	3.56	2.91	4.84	6.77	5.86	5.31	5.93	3.08
ENSG00000141401	IMPA2	inositol(myo)-1(or 4)-monophosphatase 2 [Source:HGNC Symbol;Acc:6051]	1.58	2.53	3.09	2.09	1.85	2.25	7.99	5.71	9.02	9.24	6.6	5.11	6.73	9.5	7.47	9.96
ENSG00000125386	FAM193A	family with sequence similarity 193, member A [Source:HGNC Symbol;Acc:16822]	1.58	2.74	3.31	1.98	1.86	1.99	9.35	7.93	4.69	4.88	10.08	7.72	8.63	4.71	9.13	4.3
ENSG00000104870	FCGRT	Fc fragment of IgG, receptor, transporter, alpha [Source:HGNC Symbol;Acc:3621]	1.58	32.87	20.56	37.03	24.82	23.89	98.28	51.17	158.7	114.85	101.64	61.62	84.74	49.97	48.05	155.42
ENSG00000120071	KANSL1	KAT8 regulatory NSL complex subunit 1 [Source:HGNC Symbol;Acc:24565]	1.58	5.44	5.25	3.62	2.93	4.65	16.9	16.21	9.36	10.48	13.44	13.39	14.69	9.88	21.92	7.58
ENSG00000119737	GPR75	G protein-coupled receptor 75 [Source:HGNC Symbol;Acc:4526]	1.57	0.3	0.26	0.3	0.18	0.38	1.31	1.31	0.74	0.74	0.96	1.07	1.07	0.9	1.29	0.84
ENSG00000167779	IGFBP6	insulin-like growth factor binding protein 6 [Source:HGNC Symbol;Acc:5475]	1.57	0.35	0.38	0.26	0.48	0.24	8.32	1.41	1.94	1.39	0.77	0.85	0.88	7.41	1.21	1.48
ENSG00000196083	IL1RAP	interleukin 1 receptor accessory protein [Source:HGNC Symbol;Acc:5995]	1.57	0.99	1.49	1.18	1.01	1.13	5.41	2.64	4.06	2.18	2.39	5.52	3.22	6.94	3.2	8.66
ENSG00000254122	PCDHGB7	protocadherin gamma subfamily B, 7 [Source:HGNC Symbol;Acc:8714]	1.57	0.13	0.13	0.4	0.27	0.29	1.91	2.48	0.99	0.53	0.95	0.28	0.6	1.13	0.35	0.87
ENSG00000143367	TUFT1	tuftelin 1 [Source:HGNC Symbol;Acc:12422]	1.56	0.71	0.78	0.63	0.5	1.15	3.19	6.66	2.86	0.95	1.16	2.54	0.9	3.04	1.54	1.83
ENSG00000149177	PTPRJ	protein tyrosine phosphatase, receptor type, J [Source:HGNC Symbol;Acc:9673]	1.56	18.73	17.18	12.25	12.36	21	50.74	25.05	42.1	39.73	44.42	48.49	56.52	33.3	49.8	36.68
ENSG00000158805	ZNF276	zinc finger protein 276 [Source:HGNC Symbol;Acc:23330]	1.56	1.02	3.23	0.72	0.82	0.88	3.41	2.82	3.01	2.27	2.81	4.15	3.17	2.78	5.16	2.77
ENSG00000167470	MIDN	midnolin [Source:HGNC Symbol;Acc:16298]	1.56	1.74	5.18	1.61	1.5	0.95	9.28	6.67	4.07	3.32	6.93	9.36	6.22	3.23	7.22	4.34
ENSG00000057657	PRDM1	PR domain containing 1, with ZNF domain [Source:HGNC Symbol;Acc:9346]	1.55	1.63	3.35	1.93	1.89	2.57	20.65	6.88	7.84	3.55	4.6	5.51	12.63	13.61	40.61	6.08
ENSG00000173950	XXYLT1	xyloside xylosyltransferase 1 [Source:HGNC Symbol;Acc:26639]	1.55	1.19	3.01	0.93	1.04	1.25	5.36	4.3	4.7	3.24	6.01	3.84	3.84	2.93	3.82	4.78
ENSG00000148426	PROSER2	proline and serine-rich protein 2 [Source:HGNC Symbol;Acc:23728]	1.55	0.01	0.06	0.05	0.09	0.09	0.81	0.38	0.52	0.09	0.15	0.2	0.17	1.44	0.27	0.33
ENSG00000076356	PLXNA2	plexin A2 [Source:HGNC Symbol;Acc:9100]	1.55	0.16	0.24	0.17	0.19	0.15	1.1	0.94	0.47	0.31	0.44	0.61	0.4	0.99	0.93	0.44
ENSG00000055332	EIF2AK2	eukaryotic translation initiation factor 2-alpha kinase 2 [Source:HGNC Symbol;Acc:9437]	1.55	7.59	8.77	5.53	5.57	6.07	22.16	36.72	25.44	14.62	14.93	11.69	30.28	20.3	25.67	13.92
ENSG00000114861	FOXP1	forkhead box P1 [Source:HGNC Symbol;Acc:3823]	1.55	4.2	3.68	3.23	2.46	2.64	14.77	8	9.88	6.63	9.1	9.25	9.78	7.6	10.31	8.25
ENSG00000084070	SMAP2	small ArfGAP2 [Source:HGNC Symbol;Acc:25082]	1.55	18.04	29.21	8.15	7.65	11.71	41.11	26.47	34.92	34.75	43.54	38.88	29.04	17.74	78.77	41.21
ENSG00000113119	TMCO6	transmembrane and coiled-coil domains 6 [Source:HGNC Symbol;Acc:28814]	1.55	0.76	1.19	0.49	0.41	0.61	2.31	2.06	3.36	2.46	1.6	2.08	2.06	1.95	1.62	2.18
ENSG00000248405	PRR5-ARHGAP8	PRR5-ARHGAP8 readthrough [Source:HGNC Symbol;Acc:34512]	1.54	0.1	0.23	0.24	0.25	0.3	1.38	5.79	1.02	0.58	0.5	0.6	0.45	3.35	0.74	0.5
ENSG00000064042	LIMCH1	LIM and calponin homology domains 1 [Source:HGNC Symbol;Acc:29191]	1.54	0.04	0.29	0.31	0.15	0.26	2.76	1.04	1.33	0.24	0.4	0.46	0.26	2.39	0.79	0.64
ENSG00000257315	ZBED6	zinc finger, BED-type containing 6 [Source:HGNC Symbol;Acc:33273]	1.54	10.1	4.27	4.32	5.28	5.11	25.45	26.42	16.28	10.36	14.55	14.89	16.74	16.27	18.82	11.88
ENSG00000055483	USP36	ubiquitin specific peptidase 36 [Source:HGNC Symbol;Acc:20062]	1.54	1.48	2.73	1.42	1.33	1.39	5.96	5.45	3.24	2.73	5.53	9.15	5.38	3.64	13.69	2.98
ENSG00000137338	PGBD1	piggyBac transposable element derived 1 [Source:HGNC Symbol;Acc:19398]	1.53	0.29	0.36	0.3	0.34	0.4	1.03	0.63	1.26	1.13	0.78	0.52	1.38	1.67	0.88	1.37
ENSG00000241484	ARHGAP8	Rho GTPase activating protein 8 [Source:HGNC Symbol;Acc:677]	1.53	0.1	0.21	0.23	0.25	0.28	1.35	6.01	1	0.56	0.48	0.57	0.43	3.32	0.67	0.47
ENSG00000169252	ADRB2	adrenoceptor beta 2, surface [Source:HGNC Symbol;Acc:286]	1.53	1.18	1.62	1.17	0.69	1.37	5.44	2	4.46	3.43	3.01	1.71	4.5	2.5	7.05	4.33
ENSG00000163840	DTX3L	deltex 3-like (Drosophila) [Source:HGNC Symbol;Acc:30323]	1.53	14.73	24.2	8.26	9.28	8.83	34.91	53.05	36.28	25.51	23.49	16.99	35.27	30.46	33.28	20.29
ENSG00000248905	FMN1	formin 1 [Source:HGNC Symbol;Acc:3768]	1.53	6.6	2.96	2.27	2.71	3.42	12.38	3.9	5.12	6.1	15.16	9.71	11.68	3.83	16.41	8.55
ENSG00000187372	PCDHB13	protocadherin beta 13 [Source:HGNC Symbol;Acc:8684]	1.53	0	0.01	0.03	0.04	0.03	0.42	0.78	0.06	0.05	0.08	0.02	0.03	0.71	0.08	0.01
ENSG00000125454	SLC25A19	solute carrier family 25 (mitochondrial thiamine pyrophosphate carrier), member 19 [Source:HGNC Symbol;Acc:14409]	1.53	5.02	6.31	2.31	2.48	2.6	10.36	7.39	8.24	12.66	4.31	11.65	11.09	7.28	9.85	6.7
ENSG00000135605	TEC	tec protein tyrosine kinase [Source:HGNC Symbol;Acc:11719]	1.52	4.62	4.34	3.22	2.05	3.07	12.28	5.95	10.5	11.59	16.33	6.44	12.39	8.08	8.41	13.48
ENSG00000159110	IFNAR2	interferon (alpha, beta and omega) receptor 2 [Source:HGNC Symbol;Acc:5433]	1.52	6.9	16.41	5.28	4.79	5.84	22.82	14.66	17.59	21.46	18.81	14.77	27.25	14.51	23.61	18.59
ENSG00000179912	R3HDM2	R3H domain containing 2 [Source:HGNC Symbol;Acc:29167]	1.52	4.34	8.2	2.61	2.76	3.28	12.06	13.31	7.6	6.83	13.32	10.18	11.34	6.47	12.92	6.28
ENSG00000196796	CTB-134H23.2	Uncharacterized protein [Source:UniProtKB/TrEMBL;Acc:I3L0F6]	1.51	1.43	4.37	1.29	1.25	1.17	6.81	5.23	1.58	2.11	6.79	6.22	6.76	3.79	6.87	3.05
ENSG00000147454	SLC25A37	solute carrier family 25 (mitochondrial iron transporter), member 37 [Source:HGNC Symbol;Acc:29786]	1.51	0.94	1.8	1.64	1.19	0.81	6.34	5.03	3.1	2.98	3.84	7.93	3.1	4.13	9.63	2.89
ENSG00000115977	AAK1	AP2 associated kinase 1 [Source:HGNC Symbol;Acc:19679]	1.51	1.76	1.17	1.47	1.5	1.68	7.38	5.6	3.32	3.14	6.19	5.53	7.28	3.63	7.33	3.39
ENSG00000111817	DSE	dermatan sulfate epimerase [Source:HGNC Symbol;Acc:21144]	1.5	18.89	20.21	11.05	10.11	12.25	47.26	20.8	37.59	30.87	35.85	56.09	48.02	36.88	51.64	37.08
ENSG00000108352	RAPGEFL1	Rap guanine nucleotide exchange factor (GEF)-like 1 [Source:HGNC Symbol;Acc:17428]	1.5	0.1	0.11	0.07	0.09	0.1	0.44	0.35	0.2	0.12	0.41	0.29	0.25	0.46	0.5	0.2
ENSG00000148700	ADD3	adducin 3 (gamma) [Source:HGNC Symbol;Acc:245]	1.5	14.93	18.99	6.48	7.77	8.05	30.19	28.92	21.39	20.34	16.85	32.61	18.17	25.3	26.33	32.57
ENSG00000187017	ESPN	espin [Source:HGNC Symbol;Acc:13281]	1.49	0	0.01	0.01	0	0.01	0.03	0.44	0.26	0	0.02	0.01	0.01	0.59	0.16	0.01
ENSG00000182578	CSF1R	colony stimulating factor 1 receptor [Source:HGNC Symbol;Acc:2433]	1.49	21.9	35.01	16.13	19.05	25.03	93.36	37.6	92.04	57.95	72.32	68.7	99.51	41.63	60.77	60.81
ENSG00000033327	GAB2	GRB2-associated binding protein 2 [Source:HGNC Symbol;Acc:14458]	1.49	6.74	8.91	3.02	2.38	3.85	13.85	12.22	10.79	11.2	13.7	11.64	12.08	13.34	16.43	10.91
ENSG00000065526	SPEN	spen homolog, transcriptional regulator (Drosophila) [Source:HGNC Symbol;Acc:17575]	1.48	4.72	7	4.37	4.32	5.68	15.25	21.66	7.53	8.61	16.38	18.89	17.72	12.68	20.14	8.04
ENSG00000184988	TMEM106A	transmembrane protein 106A [Source:HGNC Symbol;Acc:28288]	1.48	6.28	10.68	6.35	4.71	6.21	21.46	10.39	27.3	24.13	22.4	17.42	27.63	13.13	21.1	19.19
ENSG00000168769	TET2	tet methylcytosine dioxygenase 2 [Source:HGNC Symbol;Acc:25941]	1.48	8.46	4.25	3.85	4.15	5.37	15.62	7.48	6.99	6.26	14.75	21.77	13.48	8.2	21.11	13.23
ENSG00000109756	RAPGEF2	Rap guanine nucleotide exchange factor (GEF) 2 [Source:HGNC Symbol;Acc:16854]	1.47	10.35	9.28	5.2	6.15	10.25	23.23	23.69	22.3	20.95	23.59	26.37	21.54	16.3	23.86	24.82
ENSG00000130066	SAT1	spermidine/spermine N1-acetyltransferase 1 [Source:HGNC Symbol;Acc:10540]	1.47	295.89	553.08	192.44	192.27	286.75	748.01	461.74	777.03	809.06	551.76	877.02	569.92	770.34	1470.84	699.08
ENSG00000132382	MYBBP1A	MYB binding protein (P160) 1a [Source:HGNC Symbol;Acc:7546]	1.47	0.75	2.56	1.15	0.9	1.25	6.84	5.56	3.51	2.55	4.44	3.31	3.86	4.14	4.03	2.01
ENSG00000119772	DNMT3A	DNA (cytosine-5-)-methyltransferase 3 alpha [Source:HGNC Symbol;Acc:2978]	1.47	3.18	3.59	1.76	1.6	3.33	8.26	11.08	6.38	7.45	16.37	11.17	9.63	6.06	8.43	6.21
ENSG00000124782	RREB1	ras responsive element binding protein 1 [Source:HGNC Symbol;Acc:10449]	1.47	4.98	3.55	3.55	3.85	4.31	15.04	12.58	8.25	8.49	16.88	13.53	15.45	6.45	13.79	7.68
ENSG00000168214	RBPJ	recombination signal binding protein for immunoglobulin kappa J region [Source:HGNC Symbol;Acc:5724]	1.47	26.01	27.99	11.49	13.24	16.2	46.49	22.7	47.29	37.54	66.35	73.75	49.95	35.77	45.06	81.69
ENSG00000100393	EP300	E1A binding protein p300 [Source:HGNC Symbol;Acc:3373]	1.47	7.38	10.2	5.44	5.52	6.17	21.27	20.69	12.17	11.31	22.65	20.97	20.78	12.17	23.45	10.53
ENSG00000142227	EMP3	epithelial membrane protein 3 [Source:HGNC Symbol;Acc:3335]	1.47	57	74.65	16.96	27.38	38.67	90.66	84.92	177.36	179.97	68.82	128.32	66.19	121.68	119.44	212.8
ENSG00000168939	SPRY3	sprouty homolog 3 (Drosophila) [Source:HGNC Symbol;Acc:11271]	1.47	0.21	0.12	0.08	0.11	0.11	0.55	1.08	0.28	0.25	0.27	0.35	0.29	0.24	0.52	0.24
ENSG00000095066	HOOK2	hook microtubule-tethering protein 2 [Source:HGNC Symbol;Acc:19885]	1.47	0.64	1.74	0.43	0.34	0.66	3.58	10.24	2.39	1.69	2.11	1.77	1.43	5.76	1.64	1.42
ENSG00000120280	CXorf21	chromosome X open reading frame 21 [Source:HGNC Symbol;Acc:25667]	1.47	14.18	12.44	5.24	5.61	7.33	17.75	10.28	21.9	16.79	19.23	33.84	32.44	23.98	25.7	21.17
[truncated: 860 more rows]

## Sheet: Table S6
Table S6: Concentrations (ng/ml) of fatty acids and fatty acid derivatives in ovarian cancer-associated ascites samples determined by LC-MS, n.d., not detected.
[truncated: 41 more rows]
[truncated: 48 more columns]
